# Supplementary material for: Melanoma stem cells drive macrophage reprogramming to a hybrid phenotype, modulating melanoma stemness and compromising NK cell-mediated immunity
Source: Front Immunol. 2026 Jun 2;17:1698412. doi: 10.3389/fimmu.2026.1698412 (PMC13269258; doi:10.3389/fimmu.2026.1698412)
Supplement: Supplementary Table 2 — Differential gene expression and pathway enrichment analyses of melanoma cells grown in 3D versus 2D culture conditions. Lists of differentially expressed genes and significantly enriched pathways identified in the comparison between melanoma cells cultured in 3D and matched 2D conditions. [file Table2.xlsx]

## Sheet: A375 3Dvs2D
gene	baseMean	log2FoldChange	lfcSE	stat	pvalue	padj
DEFB124	20.1709	7.88889	1.19735	6.58865	4.43855e-11	2.222e-09			Up-regulated genes
ALK	23.6715	5.83842	0.918891	6.35377	2.10104e-10	9.39022e-09			Down-regulated genes
TAC1	603.995	5.70668	0.18932	30.1431	1.32292e-199	2.37093e-195
CDHR1	13.4201	5.47517	1.11232	4.9223	8.55308e-07	2.04931e-05
FGFBP2	579.436	5.14746	0.24105	21.3543	3.55678e-101	7.96807e-98
ST8SIA5	14.652	5.09664	0.954363	5.34036	9.27627e-08	2.74339e-06
GPR26	15.0987	4.93436	0.995738	4.95548	7.21514e-07	1.75454e-05
MAG	9.71944	4.74704	1.13337	4.18843	2.80895e-05	0.000464839
HSPB3	14.0894	4.68105	1.1155	4.19636	2.71237e-05	0.000452197
OLFM3	15.7053	4.56605	0.951144	4.80059	1.58195e-06	3.62554e-05
MRGPRX3	156.887	4.34575	0.288917	15.0415	3.92305e-51	2.42445e-48
BTF3P3	7.56878	4.21132	1.45661	2.89118	0.00383803	0.0291216
LINC02341	10.4755	4.17332	1.13733	3.66939	0.000243133	0.00301552
PINLYP	141.555	4.14718	0.313327	13.236	5.43856e-40	2.166e-37
BTBD16	10.5365	4.11728	0.954528	4.31342	1.60751e-05	0.00028638
KRT79	8.12023	4.10455	1.27278	3.22487	0.00126028	0.0118448
C1GALT1C1L	9.64974	4.04877	1.11454	3.6327	0.000280475	0.00338953
MIR4307HG	8.14549	4.01588	1.12267	3.57709	0.000347441	0.00404077
IARS2P1	10.1893	3.92906	1.02404	3.83681	0.000124643	0.00169875
KCNN3	522.478	3.8448	0.201327	19.0973	2.65958e-81	3.97209e-78
ITIH5	168.83	3.83192	0.24367	15.7259	1.0054e-55	7.20753e-53
PPIAP9	7.65966	3.82504	1.37379	2.78429	0.0053645	0.0378663
RXRG	210.536	3.77368	0.245846	15.3498	3.55265e-53	2.44887e-50
FRG2	23.6094	3.70332	0.643915	5.75125	8.85835e-09	3.19876e-07
FRG2B	22.6416	3.6401	0.651563	5.58672	2.31399e-08	7.81004e-07
VGF	4324.45	3.6307	0.132749	27.35	1.07997e-164	9.67761e-161
NRCAM	215.648	3.60192	0.275086	13.0938	3.57122e-39	1.39138e-36
REM1	25.3902	3.58495	0.622465	5.75927	8.44761e-09	3.05855e-07
SERPINB2	157.321	3.53465	0.297265	11.8906	1.32518e-32	4.16664e-30
TMEM221	10.0053	3.53316	0.973722	3.62851	0.00028506	0.00343568
DCAF4L2	12.1629	3.52222	1.02203	3.44629	0.000568344	0.00611397
DRG1P1	14.2173	3.51449	1.02005	3.44539	0.00057023	0.00613057
UNC13A	81.4756	3.42277	0.403239	8.48819	2.09875e-17	2.21257e-15
SPON2	654.984	3.41628	0.15423	22.1506	1.02909e-108	2.63477e-105
FZD4-DT	6.56875	3.35568	1.25656	2.67053	0.00757323	0.0494454
LINC01806	7.43932	3.34909	1.10779	3.02322	0.00250102	0.020814
NTSR1	20.6393	3.348	0.650561	5.14633	2.65637e-07	7.18061e-06
ANO4	118.923	3.31088	0.291908	11.3422	8.10854e-30	2.10611e-27
TRIM48	10.3187	3.25635	1.12664	2.89032	0.00384846	0.0291683
TH	13.947	3.25414	0.801252	4.06131	4.87975e-05	0.000757186
MOGAT1	9.66611	3.2294	1.13881	2.83576	0.00457163	0.0333874
FCRLA	509.699	3.20666	0.189873	16.8884	5.47451e-64	4.90571e-61
SAA2	74.4009	3.11336	0.366135	8.50332	1.84243e-17	1.95385e-15
DRD2	20.918	3.05991	0.726696	4.21072	2.5456e-05	0.000426937
RN7SKP71	17.5379	3.04249	0.705521	4.31241	1.61488e-05	0.000287407
OR10G8	10.6713	3.02743	0.871648	3.47323	0.000514235	0.00560933
CEMIP	2190.93	3.01453	0.159234	18.9314	6.28316e-80	8.66206e-77
FER1L4	37.3867	2.96108	0.494476	5.98832	2.12016e-09	8.29639e-08
TAPT1-AS1	11.9741	2.93797	1.07373	2.73622	0.00621488	0.0424776
HMGCS1	4438.99	2.90895	0.13001	22.3748	6.93034e-111	2.07009e-107
PTGS2	175.733	2.89958	0.239001	12.1321	7.14191e-34	2.46149e-31
XIRP1	11.9366	2.88674	0.821552	3.51377	0.000441802	0.00492644
USP44	10.5629	2.88491	0.942302	3.06156	0.00220187	0.0187201
CHRM3-AS2	17.7284	2.88311	0.740633	3.89277	9.91079e-05	0.00138875
KCTD8	10.7915	2.86829	0.963121	2.97812	0.00290025	0.0234342
HEYL	13.6883	2.86634	1.03848	2.76013	0.00577791	0.0402455
RPL32P27	8.37062	2.86078	1.03227	2.77135	0.00558245	0.0390968
RPS3P6	31.0559	2.83436	0.578687	4.89791	9.68614e-07	2.2975e-05
POU6F2-AS2	11.3483	2.81808	0.906418	3.10903	0.00187705	0.016426
GAGE2A	10.2502	2.81692	0.891687	3.1591	0.00158259	0.0142857
DACT1	21.2405	2.80631	0.719825	3.8986	9.67498e-05	0.00136075
LINC00520	59.6065	2.79647	0.394923	7.08105	1.4307e-12	8.81135e-11
DGKI	89.0404	2.77807	0.34194	8.12441	4.49539e-16	4.17442e-14
CYP1A1	49.3062	2.74176	0.485115	5.65177	1.58806e-08	5.49446e-07
PCDHB11	19.2967	2.73077	0.705825	3.8689	0.000109325	0.0015224
HHIPL1	10.6578	2.6956	0.880736	3.06062	0.00220879	0.018749
STARD4	421.154	2.69223	0.220146	12.2293	2.16794e-34	7.6184e-32
GGTLC2	10.9031	2.67442	0.885107	3.02158	0.00251458	0.020893
GGT4P	9.51495	2.67375	0.897525	2.97902	0.00289168	0.023376
RNF128	171.246	2.6375	0.249253	10.5816	3.62712e-26	7.83195e-24
GPR162	9.5456	2.57475	0.944253	2.72675	0.00639607	0.0433713
FAM20A	22.9185	2.57306	0.811553	3.17054	0.00152154	0.0138774
IL24	5512.66	2.57241	0.142469	18.0559	7.08339e-73	7.46756e-70
LCN2	675.683	2.56866	0.157828	16.2751	1.48323e-59	1.2083e-56
CA9	368.674	2.54849	0.256609	9.93142	3.03906e-23	5.04315e-21
SLC13A3	41	2.54207	0.45991	5.52732	3.25163e-08	1.07322e-06
LINC02452	26.3645	2.52964	0.596824	4.2385	2.25014e-05	0.000384484
IGFBP3	4934.88	2.52811	0.104348	24.2278	1.13264e-129	4.05983e-126
CCDC162P	10.8946	2.52652	0.946515	2.66928	0.00760132	0.049565
NTRK1	23.9897	2.52025	0.65427	3.85201	0.000117155	0.00160892
PI3	20.0924	2.52001	0.688932	3.65785	0.00025434	0.00312211
TMEM158	2709.87	2.51159	0.0959256	26.1826	4.19062e-151	1.87761e-147
ITGA10	90.9262	2.47587	0.377928	6.55118	5.70845e-11	2.80293e-09
SYTL3	16.4491	2.46929	0.913613	2.70278	0.00687622	0.0457041
CST7	11.1802	2.45765	0.900154	2.73025	0.00632856	0.0430438
LINC01588	286.033	2.44366	0.240626	10.1554	3.13464e-24	6.04075e-22
OLFML3	106.808	2.43884	0.329554	7.40043	1.35741e-13	9.50292e-12
HSD17B7P2	237.549	2.42664	0.24274	9.99687	1.57285e-23	2.79095e-21
MSMO1	1414.4	2.42424	0.129715	18.6889	6.09489e-78	7.28218e-75
SYT6	19.3865	2.39464	0.758239	3.15817	0.00158765	0.0143196
ARSG	72.2662	2.39294	0.372321	6.42709	1.30072e-10	6.00812e-09
RGS16	1289.67	2.38893	0.129548	18.4405	6.21141e-76	6.95755e-73
IRAK2	53.2267	2.38266	0.475225	5.01376	5.33764e-07	1.33792e-05
MMP25	14.777	2.37728	0.816875	2.91021	0.00361185	0.0277579
ACTN2	34.2236	2.37078	0.510406	4.64489	3.40259e-06	7.22527e-05
MGAT4C	36.6768	2.36804	0.430441	5.50144	3.76704e-08	1.22085e-06
RAMP1	407.088	2.36154	0.165925	14.2326	5.75218e-46	2.94545e-43
MRGPRX4	70.9424	2.35897	0.345818	6.82143	9.01403e-12	5.11232e-10
SH2D2A	168.709	2.34853	0.229876	10.2165	1.67217e-24	3.36727e-22
SOCS2-AS1	20.7797	2.34315	0.657959	3.56124	0.000369101	0.00424584
SLC24A3	120.874	2.34241	0.269343	8.69677	3.4145e-18	3.87308e-16
SSUH2	141.658	2.28804	0.299631	7.63618	2.23759e-14	1.69924e-12
CHRDL1	287.894	2.28224	0.206125	11.0721	1.71337e-28	4.09426e-26
LINC01363	81.3536	2.28082	0.38389	5.94134	2.82701e-09	1.08958e-07
ITGA11	159.351	2.27207	0.268281	8.46899	2.47522e-17	2.57912e-15
C2orf92	40.0342	2.25317	0.422006	5.33919	9.33628e-08	2.75659e-06
IL11	303.796	2.24741	0.186485	12.0514	1.90668e-33	6.32805e-31
SOD3	696.631	2.24254	0.198776	11.2818	1.61453e-29	4.07544e-27
TENM1	94.6806	2.2385	0.331855	6.7454	1.52605e-11	8.36386e-10
MAP3K7CL	22.1374	2.23764	0.606998	3.6864	0.000227448	0.00285058
SERTM1	17.1004	2.22221	0.657333	3.38064	0.000723164	0.00742299
ECM1	288.827	2.21728	0.184261	12.0334	2.37157e-33	7.72788e-31
SHANK1	14.5142	2.20892	0.801146	2.7572	0.00582987	0.0405602
GDNF	336.979	2.20774	0.218304	10.1131	4.83157e-24	9.21186e-22
RN7SKP255	24.5704	2.20263	0.56358	3.90828	9.29557e-05	0.00131384
LINC01739	29.265	2.19766	0.640265	3.43242	0.000598211	0.0063627
LINC01204	75.0674	2.19224	0.343247	6.38675	1.69447e-10	7.66875e-09
ICAM4	20.047	2.18906	0.720317	3.03901	0.00237353	0.0199243
ZP4	28.4023	2.18637	0.637286	3.43075	0.000601914	0.00639828
POU5F1B	13.6647	2.18132	0.760699	2.86752	0.00413698	0.0308672
AFTPH-DT	33.1271	2.17274	0.478098	4.54454	5.50565e-06	0.000110971
CRYM	26.3633	2.15972	0.565138	3.82158	0.000132597	0.00178812
CXCL11	15.307	2.12952	0.723675	2.94265	0.00325419	0.0255654
HSD17B7	376.745	2.1204	0.215396	9.84418	7.26275e-23	1.16217e-20
LINC01301	223.842	2.11576	0.192912	10.9675	5.47536e-28	1.29118e-25
NRN1	281.142	2.10965	0.446143	4.72865	2.2602e-06	4.96413e-05
IDI1	1100.93	2.10674	0.1493	14.1108	3.26074e-45	1.57943e-42
TAFA2	145.835	2.10135	0.286308	7.33948	2.14422e-13	1.45014e-11
CCNJP2	116.953	2.09137	0.409409	5.10825	3.25149e-07	8.54445e-06
ENPP2	56.7077	2.08097	0.484833	4.29215	1.76955e-05	0.000311679
TMEM255B	125.809	2.07868	0.232598	8.93679	4.00657e-19	5.02138e-17
POU5F1	12.7811	2.06531	0.766827	2.69331	0.0070746	0.0468209
RN7SKP80	24.38	2.06468	0.541182	3.81512	0.000136116	0.00182732
PLA2G4C	13.6393	2.0639	0.680421	3.03327	0.00241923	0.0202699
AATK	35.0904	2.05635	0.601292	3.41988	0.000626495	0.0065931
HECW2-AS1	19.595	2.05625	0.642586	3.19995	0.0013745	0.0127372
GPR153	721.563	2.04496	0.173497	11.7867	4.57129e-32	1.38859e-29
HES7	46.9672	2.03688	0.505396	4.03027	5.5712e-05	0.000848318
TESC	139.945	2.03427	0.301892	6.73838	1.60161e-11	8.72461e-10
EBI3	52.581	2.01531	0.397552	5.06931	3.99259e-07	1.03105e-05
INKA1	25.2886	2.01405	0.57009	3.53286	0.000411095	0.00464542
PITX1-AS1	24.1548	1.99956	0.558702	3.57893	0.000345001	0.00402023
ALPL	14.6704	1.99906	0.644577	3.10135	0.0019264	0.0167733
PALM3	20.7949	1.99853	0.561853	3.55704	0.000375058	0.00430057
ACSS2	468.603	1.9985	0.150401	13.2878	2.72457e-40	1.13557e-37
GPR55	24.3469	1.99727	0.627653	3.18212	0.00146199	0.0134162
TMEM255A	43.6558	1.99709	0.434309	4.59831	4.25932e-06	8.78429e-05
SIRPB1	377.734	1.98282	0.205139	9.66572	4.21626e-22	6.6284e-20
FST	5010.83	1.97031	0.13241	14.8804	4.4192e-50	2.55487e-47
INSIG1	4304.94	1.96657	0.1239	15.8723	9.85949e-57	7.36258e-54
CPED1	21.392	1.96173	0.649232	3.02162	0.00251425	0.020893
FGFBP1	674.286	1.96065	0.172681	11.3542	7.06879e-30	1.89085e-27
DLG5-AS1	15.1411	1.95751	0.712753	2.74641	0.00602506	0.0415152
GLDC	91.0153	1.95373	0.363137	5.38013	7.44316e-08	2.23445e-06
IL21R	21.541	1.94953	0.671034	2.90526	0.00366947	0.0280564
SHISAL1	112.338	1.94679	0.313375	6.21235	5.21994e-10	2.23274e-08
LINC02334	73.4045	1.93952	0.366234	5.29587	1.18454e-07	3.42409e-06
ITPKA	16.7579	1.93771	0.6866	2.82218	0.00476985	0.0344005
LINC02819	332.648	1.93176	0.27309	7.07371	1.50848e-12	9.25857e-11
C3	373.778	1.92273	0.165925	11.5879	4.74372e-31	1.34947e-28
RN7SKP203	44.4694	1.90977	0.441559	4.32507	1.52485e-05	0.000273011
MATN2	62.0594	1.89589	0.499663	3.79433	0.000148042	0.00196492
KLF14	15.0146	1.89492	0.662342	2.86094	0.00422382	0.0313325
LINC01686	23.5599	1.89454	0.610168	3.10494	0.00190315	0.0166301
NCF1B	16.5758	1.89414	0.630152	3.00584	0.00264846	0.0217833
IZUMO4	12.2916	1.89275	0.672309	2.81529	0.00487326	0.0350241
CRACR2B	21.4685	1.8916	0.686366	2.75596	0.00585196	0.0406823
GSN	2521.26	1.89012	0.126396	14.9539	1.46823e-50	8.77123e-48
SLC1A4	1248.21	1.88964	0.0963889	19.6043	1.42036e-85	2.54556e-82
IL13RA2	6241.3	1.88446	0.133358	14.1308	2.45371e-45	1.22154e-42
SCARA5	56.7802	1.88352	0.501963	3.75232	0.000175206	0.00227705
BFSP1	177.934	1.88329	0.213082	8.83831	9.71795e-19	1.15341e-16
SLC29A4	31.4014	1.88119	0.458902	4.09934	4.14336e-05	0.000654249
ASGR1	23.0238	1.88112	0.509062	3.69527	0.000219655	0.0027645
PCDHB12	27.9403	1.88039	0.638219	2.94632	0.00321582	0.0253447
OR7E104P	25.3614	1.87854	0.630335	2.98022	0.00288041	0.0232954
LSAMP	218.294	1.87598	0.194612	9.63961	5.43925e-22	8.33182e-20
FBXO2	24.4648	1.87433	0.669359	2.80019	0.00510727	0.0363164
MGLL	1767.62	1.86956	0.13597	13.7498	5.10727e-43	2.28831e-40
HMGCR	1846.57	1.86825	0.11667	16.0131	1.03463e-57	8.06199e-55
SLCO4A1-AS1	386.049	1.86793	0.218417	8.55214	1.2083e-17	1.29671e-15
HSD17B6	18.8344	1.85639	0.554814	3.34596	0.000819968	0.00824199
AREG	479.479	1.82678	0.217993	8.38001	5.29251e-17	5.38934e-15
NFATC2	2936.87	1.82529	0.088838	20.5463	8.30964e-94	1.65473e-90
TNFRSF11B	106.506	1.81972	0.276024	6.59264	4.32084e-11	2.16913e-09
INO80C	269.547	1.81875	0.181367	10.028	1.14807e-23	2.07835e-21
ZC3H11A	15.4601	1.81208	0.670409	2.70295	0.00687268	0.0457041
TNFSF14	20.4821	1.81189	0.634259	2.85671	0.00428059	0.0316488
SALL4	43.9287	1.81097	0.495311	3.65623	0.000255952	0.00313761
ADAMTS1	1039.65	1.80002	0.15154	11.8782	1.53703e-32	4.74942e-30
REEP6	57.2197	1.7884	0.335979	5.32296	1.02095e-07	2.99958e-06
BMP8A	32.1799	1.78276	0.598141	2.9805	0.00287777	0.0232951
SAMD5	77.0155	1.78256	0.375329	4.74933	2.04092e-06	4.54942e-05
OLR1	20.972	1.78216	0.659901	2.70064	0.00692054	0.045937
DUSP5-DT	39.7216	1.76397	0.631201	2.79462	0.00519602	0.0368075
ADAMTS9	171.209	1.76163	0.226851	7.76559	8.12687e-15	6.41629e-13
POU2F2	168.709	1.75989	0.222007	7.92717	2.24193e-15	1.94106e-13
DARS1-AS1	422.236	1.74455	0.181714	9.60051	7.95518e-22	1.18811e-19
SLCO4C1	41.4175	1.74402	0.39134	4.45652	8.32997e-06	0.000160182
DUSP5	631.403	1.7438	0.150395	11.5948	4.37829e-31	1.26561e-28
FGFR4	84.3581	1.7409	0.421551	4.12974	3.63172e-05	0.00058218
RGS3	551.003	1.73875	0.141011	12.3306	6.19883e-35	2.26725e-32
MMP17	69.2085	1.73836	0.37129	4.68194	2.84173e-06	6.12133e-05
SHC2	42.2416	1.73536	0.383662	4.52315	6.09272e-06	0.000121328
FGF1	24.1474	1.72927	0.495269	3.49158	0.000480167	0.00528921
AGAP2	25.1883	1.7242	0.593693	2.90419	0.00368207	0.0281168
TRAF1	301.719	1.71858	0.172046	9.98906	1.70196e-23	2.96142e-21
LINC02616	29.001	1.71513	0.550317	3.11662	0.00182938	0.0160874
MSC	106.704	1.71181	0.329051	5.20226	1.96884e-07	5.45371e-06
SPRY3	20.8538	1.7116	0.604792	2.83006	0.00465389	0.0338366
DHCR7	1957.53	1.68254	0.122902	13.6901	1.16418e-42	5.0889e-40
ANO5	29.1786	1.67906	0.487054	3.44737	0.000566064	0.00609675
ALDOC	565.709	1.67124	0.160567	10.4084	2.26985e-25	4.73026e-23
BMF	29.5295	1.66862	0.526983	3.16637	0.00154357	0.0139999
MAF	1405.42	1.66698	0.125445	13.2886	2.6958e-40	1.13557e-37
MVK	305.21	1.66543	0.175488	9.49031	2.30354e-21	3.30272e-19
LDLR	3486.93	1.65329	0.0860713	19.2084	3.15035e-82	5.13277e-79
P3H2	107.29	1.65296	0.303398	5.44816	5.08929e-08	1.58627e-06
DCHS1	20.9937	1.65015	0.617219	2.67352	0.00750603	0.0490988
SLC6A20	31.3499	1.6443	0.601401	2.73412	0.00625478	0.0426715
KDR	137.511	1.64085	0.285835	5.74055	9.43685e-09	3.3753e-07
PAICSP4	33.6391	1.64024	0.497538	3.29671	0.00097823	0.00965409
PEX5L	23.3722	1.63824	0.50087	3.27079	0.00107249	0.010435
LPIN1	745.398	1.63787	0.164784	9.93951	2.80212e-23	4.69341e-21
IL16	41.9033	1.63411	0.456564	3.57915	0.00034471	0.00401944
MAOA	27.6267	1.62895	0.504284	3.23023	0.00123689	0.0116427
YPEL5	524.441	1.62847	0.122913	13.2489	4.57643e-40	1.86406e-37
RPL10P13	41.9371	1.62648	0.431525	3.76914	0.00016381	0.00214762
ABCA3	47.6925	1.62027	0.390665	4.14746	3.36188e-05	0.000545263
COL19A1	416.642	1.61383	0.182647	8.83578	9.94035e-19	1.17205e-16
ZNF77	29.3807	1.61281	0.586208	2.75127	0.00593654	0.0410641
CRADD	255.708	1.6104	0.203171	7.92632	2.25736e-15	1.94502e-13
BMP4	227.694	1.60967	0.202281	7.95759	1.75426e-15	1.53365e-13
ACAT2	926.279	1.60866	0.124872	12.8825	5.65032e-38	2.15458e-35
BMP2	258.439	1.60575	0.202168	7.94263	1.97933e-15	1.72201e-13
NRG4	18.782	1.60194	0.599192	2.6735	0.00750646	0.0490988
SERPINI1	46.4727	1.59703	0.53176	3.00329	0.00267074	0.0219198
PHLDB3	69.5811	1.59621	0.46417	3.43885	0.000584183	0.00625806
LINC00852	16.8397	1.5925	0.580864	2.74161	0.00611396	0.0419825
SPNS2	56.0435	1.58669	0.430472	3.68593	0.00022787	0.00285188
ROPN1L	50.4943	1.58394	0.355673	4.45335	8.45415e-06	0.000161702
BCL2A1	169.473	1.58333	0.210077	7.53693	4.81173e-14	3.53426e-12
LINC01198	266.564	1.58231	0.230838	6.85465	7.14856e-12	4.09318e-10
PGGHG	30.6166	1.58185	0.523483	3.02178	0.00251296	0.020893
MVD	279.334	1.57977	0.196191	8.05217	8.13387e-16	7.28876e-14
SYNC	143.229	1.57768	0.261689	6.02885	1.65131e-09	6.50436e-08
CDC42EP5	31.4045	1.57708	0.481629	3.27448	0.00105856	0.0103331
DDX10P2	159.427	1.57534	0.295668	5.32809	9.92534e-08	2.92569e-06
GJA3	75.2873	1.57222	0.397691	3.95337	7.70573e-05	0.00111745
PKNOX2	41.199	1.57217	0.417815	3.76283	0.000167998	0.00218972
SPRY1	189.085	1.56229	0.193522	8.07296	6.86118e-16	6.2104e-14
NR4A2	293.693	1.56105	0.189913	8.21985	2.03754e-16	1.94238e-14
LINC00355	79.3327	1.56088	0.435112	3.58732	0.0003341	0.00391664
OLIG2	48.2103	1.55899	0.404008	3.85882	0.000113938	0.00156956
HMOX1	179.078	1.55623	0.211324	7.3642	1.78218e-13	1.2191e-11
SLC16A6	70.5097	1.55261	0.321218	4.83352	1.34143e-06	3.12628e-05
SCD	4344.25	1.55055	0.108127	14.34	1.23004e-46	6.48377e-44
RASD1	83.3991	1.54699	0.285993	5.40917	6.33168e-08	1.92659e-06
FLG	48.5894	1.53833	0.475192	3.23728	0.00120676	0.0113949
NHLH1	25.0857	1.53722	0.490862	3.13167	0.00173817	0.0154215
MAST1	43.7722	1.53035	0.552453	2.7701	0.00560391	0.0392317
TEX41	183.651	1.53	0.246569	6.20514	5.46499e-10	2.33199e-08
RPL17P26	31.0865	1.5288	0.549776	2.78076	0.00542321	0.0382355
PPP2R2B	139.348	1.52835	0.266252	5.74024	9.45431e-09	3.3753e-07
IL10	33.9612	1.51727	0.505963	2.99878	0.00271067	0.0222032
ZNF284	56.6925	1.51607	0.443065	3.42178	0.00062212	0.00656634
EEF1A2	487.319	1.51542	0.149901	10.1095	5.01463e-24	9.46023e-22
AKNAD1	40.9339	1.51177	0.464186	3.25682	0.00112667	0.0108444
RASD2	46.0497	1.50963	0.444148	3.39894	0.000676488	0.00702841
SAA1	93.6335	1.50081	0.261114	5.74772	9.04559e-09	3.25532e-07
TBKBP1	30.6625	1.49957	0.44705	3.35437	0.000795456	0.00803617
RPL38P4	40.6871	1.49646	0.423119	3.53673	0.000405112	0.0045952
SLCO4A1	1603.38	1.49066	0.100462	14.8381	8.30792e-50	4.65296e-47
RAB17	202.61	1.49016	0.204668	7.28083	3.31769e-13	2.19408e-11
TAMALIN	113.432	1.48828	0.284083	5.23888	1.61558e-07	4.57416e-06
IRF5	45.0553	1.48227	0.412576	3.59271	0.000327261	0.0038612
ICAM1	568.76	1.47948	0.14794	10.0005	1.51582e-23	2.71666e-21
FOXD3	237.944	1.47737	0.218472	6.7623	1.35816e-11	7.46657e-10
OCA2	27.3863	1.47445	0.519684	2.83721	0.00455092	0.0332904
WIPI1	261.623	1.47258	0.184398	7.9859	1.39495e-15	1.22551e-13
SLC2A6	114.788	1.47149	0.326214	4.51083	6.45748e-06	0.000128305
CARMIL2	38.7167	1.47032	0.42192	3.48482	0.000492467	0.00540809
HVCN1	47.8941	1.46703	0.462358	3.17294	0.00150904	0.0137703
MYG1-AS1	41.2603	1.46668	0.474429	3.09146	0.00199174	0.0172695
SHISA4	333.834	1.46308	0.198874	7.35684	1.88315e-13	1.2784e-11
FZD4	133.925	1.45795	0.261751	5.56997	2.54778e-08	8.58296e-07
KCNC3	46.0266	1.45428	0.351511	4.13723	3.5152e-05	0.000566541
HYAL3	31.4533	1.44529	0.508971	2.83964	0.00451648	0.0331061
PDE2A	45.6049	1.44482	0.39626	3.64614	0.000266204	0.00324088
IL19	96.4617	1.44277	0.249836	5.77487	7.70121e-09	2.81676e-07
REEP2	136.269	1.44109	0.299254	4.81559	1.46765e-06	3.37655e-05
RPS3AP43	50.3801	1.43994	0.341978	4.21063	2.54657e-05	0.000426937
NRSN2-AS1	43.0499	1.43713	0.517693	2.77604	0.00550261	0.0386888
TUBB4A	57.9521	1.43076	0.398623	3.58926	0.000331622	0.00389727
CDK5R1	416.161	1.42745	0.159786	8.93351	4.12716e-19	5.13659e-17
LRRC15	106.288	1.4192	0.357311	3.97188	7.13077e-05	0.00104752
RELL2	32.2482	1.40724	0.486043	2.8953	0.00378802	0.0287787
RNF125	482.104	1.40584	0.146215	9.6149	6.91737e-22	1.05062e-19
CHRM3	803.968	1.40579	0.140132	10.0319	1.10346e-23	2.01797e-21
ARHGAP5-AS1	109.814	1.39792	0.325611	4.29323	1.76096e-05	0.000311241
NSDHL	650.613	1.39701	0.152773	9.1443	6.0015e-20	7.85101e-18
ZP1	34.5442	1.393	0.480755	2.89753	0.0037611	0.0286227
ASAP3	63.4818	1.39273	0.378291	3.68164	0.000231742	0.00289024
NTN1	47.7899	1.39088	0.391127	3.55608	0.000376426	0.00431349
DTX1	54.2	1.38985	0.351795	3.95074	7.79114e-05	0.00112607
NCR3LG1	90.5783	1.38909	0.266651	5.20938	1.8947e-07	5.25648e-06
VAT1L	30.0172	1.38438	0.508768	2.72105	0.00650752	0.0439364
NT5E	1033.31	1.3825	0.154768	8.93273	4.15637e-19	5.13727e-17
ELOVL7	83.7526	1.38214	0.339773	4.06783	4.74535e-05	0.000738248
MICALL2	120.924	1.38106	0.279326	4.94426	7.64338e-07	1.84615e-05
TIMP1	4783.48	1.38047	0.0957895	14.4115	4.37841e-47	2.37787e-44
FDPS	2134.96	1.38039	0.137094	10.0689	7.58012e-24	1.41511e-21
CCL3	24.6359	1.37992	0.484859	2.84603	0.00442685	0.0325289
SECTM1	778.475	1.37826	0.135639	10.1613	2.95166e-24	5.74997e-22
NUDT14	65.3226	1.37766	0.434064	3.17387	0.0015042	0.0137332
RNF157	373.643	1.3766	0.143574	9.5881	8.9726e-22	1.32898e-19
TMEM154	145.867	1.37364	0.240013	5.72317	1.04553e-08	3.70315e-07
ANGPTL4	151.552	1.37154	0.254882	5.38107	7.40461e-08	2.2266e-06
PLXNB1	237.87	1.37018	0.224106	6.11398	9.71781e-10	3.98541e-08
RAB7B	119.102	1.36539	0.251054	5.43864	5.36888e-08	1.65899e-06
TMEM59L	83.7674	1.36331	0.405663	3.36069	0.000777481	0.00790807
NR4A1	2086.35	1.35699	0.112423	12.0704	1.51371e-33	5.11862e-31
LINC02367	54.081	1.35319	0.377219	3.58728	0.000334145	0.00391664
ITGA7	117.98	1.35261	0.263309	5.13697	2.79198e-07	7.47951e-06
ABAT	93.2146	1.35221	0.293817	4.60223	4.17993e-06	8.65043e-05
CSMD1	37.917	1.34801	0.432458	3.11708	0.00182651	0.0160701
RNA5-8SN1	518.424	1.34024	0.160443	8.35332	6.63677e-17	6.49969e-15
RNA5-8SN2	518.424	1.34024	0.160443	8.35332	6.63677e-17	6.49969e-15
RNA5-8SN3	518.424	1.34024	0.160443	8.35332	6.63677e-17	6.49969e-15
OLMALINC	629.039	1.33158	0.154987	8.59155	8.58039e-18	9.37669e-16
LSS	331.005	1.33122	0.201633	6.60221	4.05073e-11	2.04499e-09
A2M	1459.3	1.33097	0.159044	8.36856	5.8326e-17	5.83977e-15
CA11	50.1983	1.33045	0.413507	3.21748	0.00129323	0.0120841
FDFT1	2786.53	1.33031	0.0943589	14.0984	3.88552e-45	1.83254e-42
LCP2	36.9283	1.32976	0.498129	2.66952	0.00759602	0.0495645
C17orf67	28.236	1.32902	0.49286	2.69655	0.00700624	0.0464199
TBX2	282.361	1.32875	0.219701	6.048	1.46651e-09	5.84061e-08
BIN2	43.2122	1.32778	0.421136	3.15285	0.00161683	0.0145539
MEIS3	139.07	1.31874	0.295964	4.45576	8.35971e-06	0.000160427
MMAB	389.114	1.3137	0.15298	8.58738	8.89759e-18	9.6644e-16
TMEM117	107.623	1.31265	0.272202	4.82233	1.41893e-06	3.27706e-05
TRIML2	43.8354	1.30793	0.443046	2.95214	0.00315585	0.0249819
SH3BP5-AS1	38.2985	1.30788	0.399908	3.27044	0.0010738	0.010442
BCL6	605.888	1.30442	0.149766	8.70973	3.04588e-18	3.49925e-16
PLEKHG5	627.444	1.30277	0.155637	8.37055	5.7348e-17	5.7741e-15
ACE	32.1981	1.30089	0.477116	2.72656	0.00639974	0.0433779
MUC15	136.937	1.29921	0.282318	4.60192	4.18607e-06	8.65315e-05
PNPLA3	259.331	1.29785	0.219273	5.91885	3.24206e-09	1.2442e-07
IER3	9555.43	1.29644	0.103034	12.5826	2.63132e-36	9.82468e-34
ICOSLG	197.306	1.29554	0.191437	6.76746	1.31064e-11	7.2498e-10
LACC1	90.1279	1.29461	0.298793	4.33278	1.4724e-05	0.000264944
GDPD1	105.129	1.29318	0.338465	3.82073	0.000133056	0.00179295
TMEM170B	46.7453	1.29276	0.363987	3.55166	0.000382813	0.00437549
RTN4RL2	59.4738	1.28992	0.348866	3.69746	0.000217764	0.00274456
C14orf132	36.5927	1.27631	0.436393	2.92468	0.00344809	0.0267866
ZC3H12C	273.821	1.27511	0.193222	6.59918	4.13435e-11	2.08134e-09
TNFRSF1B	133.111	1.27461	0.27153	4.69419	2.67668e-06	5.79365e-05
PHLDA1-DT	56.4993	1.2706	0.385752	3.29384	0.000988286	0.00974261
ICAM5	77.4652	1.26619	0.312097	4.05703	4.97014e-05	0.000769213
TMEM132A	608.725	1.26495	0.119107	10.6203	2.39871e-26	5.30737e-24
RIPK4	491.4	1.26001	0.14535	8.66881	4.36671e-18	4.92203e-16
C10orf90	502.33	1.25782	0.163529	7.69173	1.4516e-14	1.12419e-12
TCP11L2	80.172	1.25682	0.311766	4.0313	5.54685e-05	0.000846047
PLPP3	438.334	1.25642	0.144351	8.70391	3.20653e-18	3.66035e-16
IL4R	170.244	1.25626	0.248827	5.04872	4.44775e-07	1.13551e-05
FZD8	785.424	1.25152	0.125237	9.99317	1.63275e-23	2.86884e-21
DEPDC7	912.258	1.24817	0.159313	7.83472	4.69878e-15	3.84528e-13
CYP51A1P2	92.0493	1.24792	0.344428	3.62318	0.000290998	0.00349548
GPR155	149.379	1.24728	0.243444	5.12348	2.9994e-07	7.95195e-06
TMEM47	260.135	1.24632	0.196315	6.34856	2.17334e-10	9.68918e-09
PDZD4	54.2237	1.24541	0.366754	3.39577	0.000684352	0.00709367
SPRY4	1163.75	1.243	0.133143	9.33585	1.00184e-20	1.38115e-18
PRICKLE2	56.3626	1.2383	0.352152	3.51639	0.000437462	0.004894
GEM	40.847	1.2382	0.380063	3.25788	0.00112247	0.0108097
LINC01315	72.5893	1.23561	0.394252	3.13407	0.00172399	0.0153185
FNDC4	46.9458	1.23183	0.40886	3.01284	0.00258818	0.0213856
SNORA12	54.8349	1.22797	0.436863	2.81087	0.00494073	0.0353908
CSRNP1	371.42	1.22667	0.169362	7.24289	4.39224e-13	2.85209e-11
NPTX2	161.807	1.22564	0.310523	3.94702	7.91292e-05	0.00114139
PNMA2	35.2573	1.22362	0.453572	2.69774	0.00698128	0.0462716
OLFML2A	322.313	1.22086	0.221053	5.52295	3.3336e-08	1.09223e-06
LOX	147.731	1.2207	0.300161	4.06683	4.76563e-05	0.000740759
SPESP1	174.937	1.21975	0.221212	5.51396	3.50854e-08	1.14745e-06
MAN2A2	220.217	1.2197	0.221324	5.51093	3.56943e-08	1.16523e-06
HBEGF	483.974	1.21938	0.169694	7.18573	6.68475e-13	4.26349e-11
RAP1GAP	57.2334	1.21884	0.340397	3.58063	0.000342766	0.0040046
FOXD3-AS1	153.89	1.2181	0.216211	5.63387	1.76205e-08	6.04971e-07
CRMP1	138.656	1.21745	0.375065	3.24598	0.00117047	0.0111522
VIPR1	50.6602	1.21415	0.395215	3.07213	0.00212537	0.0181958
HDAC9	401.639	1.20664	0.177982	6.77957	1.20533e-11	6.70869e-10
RPS3AP16	39.2303	1.20548	0.429941	2.80383	0.0050499	0.0360288
ELFN1-AS1	55.4327	1.20355	0.31672	3.80005	0.000144665	0.00193196
HES6	196.795	1.19903	0.209102	5.73416	9.79979e-09	3.47795e-07
LAMA1	55.4889	1.1964	0.374835	3.19182	0.00141382	0.0130476
B4GALNT4	246.249	1.19537	0.19466	6.14079	8.21137e-10	3.40658e-08
SERGEF	125.811	1.1945	0.278356	4.29125	1.77673e-05	0.000311876
H2BC21	209.468	1.19238	0.268196	4.44592	8.75169e-06	0.000166859
DIRAS1	56.4149	1.18964	0.348819	3.41048	0.00064848	0.00679271
EFNB3	91.8135	1.18749	0.296725	4.00198	6.28135e-05	0.000938902
GFRA1	55.8283	1.18474	0.350229	3.38277	0.0007176	0.00737839
PROX1	115.97	1.18402	0.308781	3.8345	0.000125822	0.00171092
LHX4	114.538	1.18125	0.28897	4.08781	4.3547e-05	0.000684005
MICA	328.698	1.17932	0.174328	6.76492	1.33386e-11	7.35551e-10
SAT1	2393.56	1.17873	0.130417	9.03818	1.59306e-19	2.03934e-17
SQLE	1857.8	1.17854	0.115127	10.2368	1.35603e-24	2.79343e-22
LINC02832	97.3674	1.17802	0.345831	3.40635	0.00065837	0.00687032
TRPM3	88.9251	1.17633	0.290751	4.04582	5.21396e-05	0.000803938
NOG	40.9347	1.17356	0.385397	3.04507	0.00232624	0.0196008
KSR1	80.9102	1.16574	0.386647	3.015	0.00256982	0.0212535
CRYL1	201.684	1.16449	0.213532	5.45345	4.94007e-08	1.54513e-06
EBP	843.4	1.16399	0.15509	7.50521	6.13306e-14	4.45007e-12
C3AR1	64.8978	1.16042	0.363859	3.1892	0.00142667	0.0131349
GPC1	465.5	1.16002	0.151794	7.64207	2.1376e-14	1.63021e-12
LRP1	406.649	1.15932	0.189573	6.11542	9.63029e-10	3.95858e-08
FMN2	301.233	1.15901	0.170732	6.78848	1.13319e-11	6.36645e-10
ERO1B	521.44	1.15414	0.14749	7.82522	5.06753e-15	4.12819e-13
REEP1	94.1418	1.1534	0.308083	3.7438	0.00018126	0.00234552
SOD2	1064.1	1.15261	0.115592	9.97131	2.03535e-23	3.50745e-21
LTB	40.6853	1.15237	0.394221	2.92316	0.00346494	0.0268477
KANK1	757.553	1.15213	0.138228	8.33498	7.75123e-17	7.46869e-15
SSH1	1930.12	1.15089	0.121827	9.44692	3.48935e-21	4.96319e-19
DIPK1B	79.5895	1.15055	0.410893	2.80011	0.00510845	0.0363164
TNFRSF25	132.832	1.15016	0.252738	4.5508	5.34414e-06	0.000108101
TMEM187	47.6662	1.14968	0.401366	2.86441	0.00417784	0.0310815
NLGN2	262.125	1.14866	0.186277	6.16642	6.98536e-10	2.93877e-08
ANGPTL2	170.627	1.14476	0.229653	4.98474	6.20445e-07	1.53374e-05
HTRA1	356.044	1.13823	0.245392	4.63841	3.51106e-06	7.40297e-05
JAZF1	111.261	1.13753	0.301816	3.76894	0.000163942	0.00214778
NCAM2	44.0788	1.13586	0.404131	2.81063	0.00494454	0.0354039
FREM2	290.643	1.13533	0.217434	5.2215	1.77475e-07	4.95437e-06
TRIM36	97.1063	1.13484	0.283358	4.00498	6.20219e-05	0.000928013
LHPP	85.2931	1.13204	0.352763	3.20907	0.00133166	0.0123915
ST8SIA1	85.3062	1.12943	0.369032	3.06053	0.00220946	0.018749
MALAT1	113097	1.12919	0.0997885	11.3158	1.09606e-29	2.80621e-27
TMEM38A	54.91	1.1266	0.394411	2.85641	0.00428462	0.0316655
PAX8-AS1	287.592	1.12277	0.185728	6.04522	1.49202e-09	5.91594e-08
SLC47A1	78.8327	1.11889	0.313393	3.57025	0.000356643	0.00413171
STARD10	67.9643	1.11758	0.331334	3.37296	0.000743654	0.0075985
ARNT2	990.192	1.11063	0.115021	9.65588	4.64158e-22	7.17124e-20
TLCD1	188.906	1.1071	0.213724	5.18005	2.21822e-07	6.11614e-06
KSR2	60.7828	1.10609	0.399053	2.77179	0.00557486	0.0390742
PCYT2	234.627	1.10485	0.179521	6.15443	7.5347e-10	3.14772e-08
PLEKHF1	172.458	1.10464	0.234161	4.71745	2.38825e-06	5.21977e-05
PGM2L1	147.866	1.10394	0.230968	4.77963	1.75618e-06	3.98914e-05
ITGA1	2052.11	1.10391	0.135466	8.14894	3.67118e-16	3.46289e-14
BRSK1	119.936	1.10366	0.31799	3.47075	0.000519005	0.00565447
SFMBT2	966.796	1.09886	0.20176	5.44638	5.14052e-08	1.59668e-06
CTXND1	74.5493	1.09842	0.324726	3.38261	0.000717996	0.00737839
PLA2G4A	66.9262	1.09734	0.313215	3.50348	0.000459216	0.00508657
ROBO4	338.386	1.09514	0.209578	5.22544	1.73739e-07	4.86524e-06
CNTN3	105.795	1.09365	0.257477	4.24755	2.1612e-05	0.000370297
ARHGEF4	65.4001	1.09246	0.299404	3.64877	0.000263496	0.00321688
LINC02119	116.828	1.08672	0.257076	4.22721	2.36611e-05	0.000401567
FASN	5521.89	1.08621	0.0954839	11.3758	5.51903e-30	1.52172e-27
DUSP10	512.75	1.08433	0.190476	5.69272	1.25029e-08	4.39365e-07
ATP6V1C2	83.3048	1.08117	0.331297	3.26343	0.00110073	0.0106174
STON1	73.4563	1.08067	0.352068	3.06948	0.00214432	0.0183317
TRIM22	77.9912	1.07943	0.318609	3.38795	0.000704159	0.00727793
IGHG4	108.789	1.07699	0.325649	3.3072	0.000942325	0.00934607
SORCS1	191.67	1.07674	0.244024	4.41244	1.02211e-05	0.000191814
ASPHD1	88.9851	1.07428	0.262748	4.08863	4.33928e-05	0.000682779
GMIP	73.439	1.07019	0.311971	3.43043	0.000602628	0.00640207
DMRT2	199.969	1.0696	0.220564	4.84938	1.23849e-06	2.89389e-05
TRPV2	194.708	1.06807	0.229195	4.66011	3.16047e-06	6.75918e-05
GAL3ST4	74.5803	1.06645	0.299284	3.56335	0.000366154	0.00422279
SPAG4	72.2526	1.06568	0.304383	3.50113	0.000463285	0.00512531
SOCS2	145.064	1.06561	0.289386	3.68232	0.000231117	0.00288445
ARRDC1	207.908	1.065	0.196702	5.41429	6.15327e-08	1.87869e-06
RLBP1	52.2898	1.05922	0.395033	2.68136	0.00733238	0.0482419
ISG20	1113.64	1.05868	0.109603	9.65916	4.49547e-22	7.0059e-20
SYT7	66.7135	1.05761	0.299791	3.52783	0.000418983	0.00471968
ADIRF	48.3492	1.05244	0.392818	2.6792	0.00737985	0.0484653
C15orf48	69.0522	1.05105	0.360106	2.91873	0.00351465	0.0271507
SCARB1	1169.08	1.04589	0.132515	7.89261	2.95933e-15	2.50175e-13
FAM117A	67.2099	1.04189	0.370311	2.81355	0.00489974	0.0351393
SPATA2L	61.2131	1.03958	0.327532	3.17398	0.00150362	0.0137332
ZFYVE28	67.4592	1.03849	0.325804	3.18747	0.00143521	0.0131974
CDKN1A	4078.67	1.0369	0.106727	9.71545	2.59103e-22	4.10943e-20
SEMA4C	515.204	1.03225	0.138677	7.44352	9.80344e-14	6.94456e-12
SLC18B1	169.136	1.03174	0.24147	4.27275	1.93076e-05	0.000334976
PCOLCE	707.452	1.0286	0.123397	8.33571	7.70346e-17	7.46278e-15
CDC42EP3	3032.28	1.02745	0.090509	11.3519	7.25691e-30	1.91262e-27
ANKRD34A	102.212	1.02677	0.288644	3.55722	0.000374796	0.00430032
CLTCL1	56.8527	1.02604	0.361396	2.83909	0.00452422	0.0331357
NFKBIZ	616.328	1.02507	0.12041	8.51312	1.69309e-17	1.80617e-15
LINC02454	110.926	1.02488	0.304992	3.36036	0.00077841	0.00791302
MRC2	600.072	1.02442	0.172188	5.94944	2.69064e-09	1.03926e-07
AHNAK2	258.481	1.02375	0.230783	4.43599	9.16483e-06	0.000173628
TNNT1	233.973	1.02329	0.195468	5.23509	1.64906e-07	4.65424e-06
ITGB8	2158.59	1.02227	0.101646	10.0571	8.54431e-24	1.57867e-21
PDGFRB	114.547	1.01422	0.352752	2.87517	0.00403808	0.0303186
MXD4	370.188	1.01386	0.174734	5.80231	6.54087e-09	2.42201e-07
PCOLCE2	179.096	1.01186	0.229712	4.40489	1.05838e-05	0.000197998
PALM	151.99	1.01087	0.19776	5.11159	3.19454e-07	8.40713e-06
SLC6A6	294.116	1.01039	0.194582	5.19262	2.07351e-07	5.73478e-06
KREMEN2	66.5123	1.00825	0.363117	2.77666	0.00549206	0.0386601
GNAS	14445.4	1.00712	0.107466	9.37153	7.14875e-21	1.00094e-18
TCF7	113.387	1.00667	0.309167	3.25608	0.00112962	0.0108574
RGS20	56.8928	1.0026	0.37543	2.67054	0.00757291	0.0494454
FEZ1	515.86	0.998564	0.153997	6.48429	8.91493e-11	4.20456e-09
NEK10	103.535	0.99725	0.251739	3.96145	7.44957e-05	0.00108752
PHLDA2	6436.42	0.995366	0.112131	8.87683	6.87927e-19	8.33042e-17
AFF3	107.298	0.994273	0.247336	4.01992	5.82169e-05	0.000879104
RASA3	643.301	0.991405	0.118781	8.34646	7.03388e-17	6.85115e-15
MTSS1	185.965	0.990256	0.266981	3.70909	0.000208004	0.0026469
FLT1	474.647	0.989907	0.15997	6.18809	6.08981e-10	2.57409e-08
CARD19	959.286	0.989346	0.140476	7.04281	1.88399e-12	1.13687e-10
PTX3	466.645	0.988969	0.198094	4.99242	5.96282e-07	1.48619e-05
SC5D	460.687	0.988343	0.168111	5.87912	4.12449e-09	1.56277e-07
TNFAIP3	402.584	0.987351	0.194428	5.07823	3.80977e-07	9.88115e-06
FADS3	526.381	0.987157	0.148369	6.65339	2.86426e-11	1.4966e-09
NEAT1	5377.1	0.985807	0.0904056	10.9043	1.09968e-27	2.55954e-25
SEL1L3	297.855	0.984648	0.236549	4.16256	3.14695e-05	0.000514126
ARFGEF3	286.106	0.979297	0.21619	4.5298	5.90402e-06	0.000118226
SHROOM4	209.45	0.979073	0.220301	4.44424	8.82017e-06	0.000167808
ATP2B1	2284.11	0.978631	0.0870108	11.2472	2.38954e-29	5.78721e-27
TMEM135	312.878	0.976628	0.177939	5.48855	4.05242e-08	1.30157e-06
ADAM12	139.947	0.975711	0.227722	4.28467	1.83015e-05	0.000320311
FBXO27	457.002	0.974502	0.183477	5.31129	1.08851e-07	3.17723e-06
MIRLET7IHG	105.378	0.970126	0.252047	3.84899	0.000118608	0.00162764
APOBEC3G	427.471	0.969387	0.149494	6.48446	8.90513e-11	4.20456e-09
PAQR5	92.487	0.967791	0.288045	3.35986	0.000779816	0.00791833
PXDN	1606.59	0.966615	0.114846	8.4166	3.87554e-17	4.01488e-15
CKB	2910.68	0.965775	0.122149	7.90655	2.64626e-15	2.25839e-13
NHSL1-AS1	186.279	0.964967	0.230168	4.19245	2.75955e-05	0.000457933
EIF4E3	65.3481	0.964386	0.346866	2.78028	0.00543114	0.0382764
H2AC18	988.882	0.96199	0.147908	6.50398	7.822e-11	3.70862e-09
H2AC19	988.882	0.96199	0.147908	6.50398	7.822e-11	3.70862e-09
MIR22HG	267.484	0.96158	0.194257	4.95005	7.41958e-07	1.79694e-05
CNIH3	53.188	0.959699	0.352407	2.72327	0.00646387	0.0436823
COL22A1	128.028	0.958801	0.315408	3.03987	0.00236679	0.0198863
FADS1	3102.56	0.957992	0.137677	6.95824	3.44541e-12	2.05145e-10
SREBF2	997.54	0.957482	0.129682	7.38329	1.54427e-13	1.06858e-11
PLTP	420.597	0.95673	0.162002	5.90566	3.51238e-09	1.34219e-07
TNFRSF19	348.239	0.956695	0.181754	5.26368	1.412e-07	4.02959e-06
PREX1	541.169	0.956428	0.175968	5.43525	5.47204e-08	1.68505e-06
ATP9A	616.84	0.95599	0.158992	6.01281	1.82336e-09	7.1663e-08
MAP1LC3A	197.585	0.954461	0.205516	4.64421	3.41383e-06	7.24056e-05
SELENOM	558.617	0.952569	0.192903	4.93807	7.88991e-07	1.90058e-05
NPEPL1	90.1599	0.951759	0.273265	3.48292	0.00049598	0.00544333
LRRC4B	187.571	0.951034	0.23319	4.07837	4.53535e-05	0.000709891
PROSER2	252.822	0.950269	0.171087	5.5543	2.7873e-08	9.28514e-07
DOC2A	59.7321	0.950118	0.35309	2.69087	0.00712667	0.0471028
MXI1	969.109	0.947281	0.119863	7.90303	2.72201e-15	2.31203e-13
TCAF2	141.409	0.94689	0.216543	4.37276	1.22688e-05	0.00022552
KLF4	210.891	0.93897	0.198287	4.7354	2.18621e-06	4.81935e-05
SLC25A1	848.721	0.936079	0.127715	7.32946	2.3108e-13	1.55692e-11
COL15A1	146.9	0.935787	0.235924	3.96648	7.29433e-05	0.00106892
LOXL3	1985.07	0.934607	0.142194	6.57275	4.93938e-11	2.43196e-09
WDR37	92.4989	0.933228	0.318825	2.92709	0.00342154	0.0266034
SOBP	203.015	0.932376	0.186953	4.98722	6.12559e-07	1.51634e-05
CSPG4	2513.83	0.930832	0.104806	8.8815	6.59632e-19	8.04212e-17
GCH1	70.6844	0.930574	0.347069	2.68123	0.00733511	0.0482421
WFDC3	67.434	0.930335	0.320804	2.90001	0.00373149	0.0284215
TGFBR1	325.01	0.929575	0.18381	5.05726	4.25332e-07	1.09523e-05
INKA2	128.664	0.928145	0.239101	3.8818	0.000103685	0.00144835
IL27RA	401.72	0.927518	0.187085	4.95775	7.13139e-07	1.73889e-05
LINC03009	74.8513	0.927396	0.312066	2.9718	0.00296063	0.0238046
DLEU2L	147.416	0.924887	0.236032	3.91848	8.91074e-05	0.00126644
LZTS3	53.4859	0.922746	0.334884	2.75542	0.0058617	0.0407184
PAPSS2	723.66	0.922699	0.160563	5.74664	9.1036e-09	3.26963e-07
RORB	146.8	0.922308	0.252025	3.65958	0.000252626	0.00311187
MROH6	106.219	0.921258	0.242538	3.79841	0.00014563	0.00194195
ZFP42	189.637	0.920762	0.290086	3.1741	0.00150303	0.0137332
MVP	526.797	0.919587	0.155976	5.89569	3.73118e-09	1.41975e-07
GFPT2	370.075	0.917284	0.1755	5.2267	1.72559e-07	4.83974e-06
PRXL2A	812.002	0.915211	0.128218	7.13794	9.47407e-13	5.95769e-11
NCAM1	837.569	0.914899	0.125161	7.30979	2.67558e-13	1.79595e-11
PROCR	323.175	0.914424	0.23107	3.95735	7.57847e-05	0.00110424
BOC	230.24	0.914218	0.288394	3.17004	0.0015242	0.0138804
DOK4	160.79	0.91316	0.213302	4.28107	1.86e-05	0.000324585
THNSL2	97.0095	0.912018	0.260178	3.50536	0.000455997	0.00505716
SEZ6L2	1579.71	0.910313	0.141683	6.42499	1.31881e-10	6.07602e-09
RPS6KA2	264.751	0.909695	0.178309	5.1018	3.36445e-07	8.80257e-06
MMP14	1165.47	0.907356	0.119027	7.62309	2.47667e-14	1.87287e-12
PIK3R3	277.014	0.905664	0.165739	5.46439	4.64501e-08	1.46563e-06
SLC2A3	543.865	0.905091	0.165485	5.46933	4.51747e-08	1.4355e-06
PDE10A	513.466	0.904908	0.148193	6.10629	1.01974e-09	4.16306e-08
NDRG4	132.988	0.904628	0.247556	3.65423	0.00025795	0.00315777
SCN1B	100.392	0.903857	0.251539	3.5933	0.000326512	0.00385491
PLEKHA4	581.15	0.902852	0.119874	7.53169	5.00863e-14	3.66386e-12
MIR3142HG	160.977	0.902608	0.257165	3.50985	0.000448363	0.00498175
EGR1	1677.44	0.901558	0.11444	7.87803	3.32594e-15	2.7596e-13
CCNA1	73.4446	0.898841	0.331484	2.71157	0.00669656	0.0448993
MPND	91.2429	0.898752	0.307453	2.92322	0.00346435	0.0268477
PPP1R15A	1353.64	0.897968	0.104058	8.62946	6.16401e-18	6.77738e-16
CHPF2	511.527	0.896921	0.144824	6.19318	5.89616e-10	2.49813e-08
NAA80	85.1967	0.894778	0.274154	3.26378	0.00109937	0.0106158
TMEM229B	252.523	0.894482	0.182707	4.89573	9.79412e-07	2.31876e-05
DHCR24	3348.87	0.893316	0.101166	8.8302	1.04488e-18	1.22395e-16
SCFD2	787.215	0.892449	0.129569	6.88781	5.6658e-12	3.29683e-10
LINC01060	838.466	0.892334	0.152064	5.86813	4.40731e-09	1.6629e-07
PDGFA	323.373	0.889449	0.16345	5.44171	5.27713e-08	1.63345e-06
RCAN1	3393.77	0.888284	0.0754128	11.7789	5.01169e-32	1.49699e-29
PLXNA3	313.49	0.883651	0.167681	5.26984	1.36543e-07	3.91539e-06
HAPLN3	221.324	0.882751	0.232642	3.79447	0.000147961	0.00196492
CTNNBIP1	1114.25	0.882258	0.122088	7.22641	4.95923e-13	3.20864e-11
ABCA2	161.295	0.882196	0.221707	3.9791	6.91763e-05	0.00102123
HDAC5	393.338	0.881945	0.167244	5.27341	1.33912e-07	3.84751e-06
ENO2	794.034	0.881588	0.155231	5.67919	1.35334e-08	4.73723e-07
SLC16A4	160.178	0.88155	0.24995	3.52691	0.00042044	0.00473311
CITED2	310.583	0.877824	0.215009	4.08274	4.45076e-05	0.00069726
IL32	220.757	0.876174	0.254921	3.43704	0.000588116	0.00628495
ZSWIM4	101.493	0.873989	0.252618	3.45973	0.000540724	0.00585904
GAS6	183.383	0.873853	0.19545	4.47099	7.78601e-06	0.00015053
MR1	102.836	0.870728	0.275133	3.16476	0.00155212	0.0140471
COBL	246.326	0.870587	0.195891	4.44424	8.82017e-06	0.000167808
NQO1	5368.39	0.869691	0.0935014	9.30137	1.38646e-20	1.8968e-18
C11orf96	125.78	0.865175	0.28431	3.04306	0.00234182	0.0197043
SLC25A45	139.904	0.864964	0.27648	3.12848	0.0017571	0.0155741
TLCD2	193.571	0.864852	0.257451	3.35929	0.000781435	0.00792131
ST6GAL1	599.592	0.863812	0.16836	5.13074	2.88602e-07	7.69691e-06
SLC2A11	165.814	0.862863	0.204692	4.21543	2.49306e-05	0.000421117
LINC00685	346.273	0.861384	0.142147	6.05982	1.36272e-09	5.4515e-08
TBC1D17	126.588	0.859663	0.26363	3.26087	0.0011107	0.0107079
BTBD19	106.517	0.858777	0.279358	3.07411	0.00211132	0.0181092
KANSL1L	79.4814	0.856965	0.298971	2.86639	0.00415187	0.0309469
TIPARP	824.67	0.852981	0.131709	6.47627	9.40173e-11	4.42189e-09
ZNF469	91.9034	0.852897	0.263076	3.24201	0.00118688	0.0112666
NDRG1	821.303	0.852335	0.207003	4.1175	3.83009e-05	0.00061179
MXD1	165.619	0.849203	0.239631	3.5438	0.000394407	0.00448513
RAB40B	124.359	0.848089	0.247756	3.42308	0.000619159	0.00654279
MICAL1	114.356	0.847342	0.235762	3.59406	0.000325567	0.00384629
SFRP1	7059.8	0.847219	0.0751936	11.2672	1.90598e-29	4.7443e-27
REP15	100.798	0.846443	0.297488	2.8453	0.0044369	0.0325894
IDUA	85.448	0.846221	0.305205	2.77263	0.00556046	0.0390038
CTXN1	380.692	0.845545	0.147387	5.73689	9.64297e-09	3.43581e-07
TCN1	121.502	0.844578	0.274639	3.07523	0.00210339	0.0180714
QPCT	359.1	0.843825	0.197155	4.28	1.86894e-05	0.000325511
CLIP3	135.543	0.843824	0.247647	3.40736	0.000655941	0.00685068
RETREG1	555.607	0.843358	0.155654	5.41816	6.02149e-08	1.84159e-06
H4C14	255.915	0.841071	0.172781	4.86784	1.12826e-06	2.65015e-05
MSR1	124.413	0.840833	0.25701	3.2716	0.00106941	0.0104106
H2AC6	205.925	0.840612	0.203006	4.14083	3.46053e-05	0.000560249
TFAP2B	928.882	0.840221	0.158931	5.28671	1.24538e-07	3.58838e-06
CDCP1	805.701	0.840175	0.17078	4.91964	8.67034e-07	2.07463e-05
DENND3	85.1784	0.83894	0.294115	2.85243	0.0043387	0.0319993
SH3TC1	109.26	0.838121	0.260586	3.21629	0.00129858	0.0121215
SLC37A2	370.335	0.837573	0.176061	4.7573	1.962e-06	4.39537e-05
MEF2C	422.086	0.836917	0.160586	5.21164	1.87181e-07	5.20908e-06
SLC5A3	3936.45	0.835871	0.0838959	9.96319	2.20849e-23	3.75344e-21
OPTN	718.064	0.834275	0.123977	6.72925	1.70536e-11	9.20585e-10
ST3GAL6	366.578	0.833839	0.22693	3.67444	0.000238373	0.00296093
IRGQ	364.14	0.83367	0.218132	3.82186	0.000132449	0.00178746
KCTD13	286.205	0.832237	0.164665	5.05412	4.32382e-07	1.11179e-05
SDC3	626.855	0.829421	0.163467	5.07393	3.89693e-07	1.00926e-05
SNCA	150.561	0.829234	0.255869	3.24086	0.0011917	0.0113004
ABCA5	249.187	0.828025	0.209952	3.94387	8.0177e-05	0.00115152
TANC2	558.093	0.827097	0.150547	5.49394	3.93069e-08	1.26701e-06
SH2B3	1636.81	0.825781	0.12388	6.66597	2.62922e-11	1.3778e-09
SLC36A1	294.625	0.825408	0.183416	4.50019	6.78917e-06	0.000133709
ME1	524.936	0.824693	0.151671	5.43739	5.40678e-08	1.66782e-06
B3GNT7	197.977	0.823807	0.189346	4.35079	1.35645e-05	0.000247251
HPCAL1	2903.89	0.82305	0.0982974	8.37306	5.61389e-17	5.6843e-15
GNG7	72.424	0.821387	0.290554	2.82696	0.00469915	0.0340275
UBTD1	226.184	0.820958	0.271271	3.02634	0.00247532	0.020653
H4C15	253.193	0.818682	0.177625	4.60905	4.04512e-06	8.42983e-05
GRK5	362.725	0.818135	0.166196	4.92271	8.53547e-07	2.04783e-05
NECAB3	129.881	0.817744	0.284996	2.86932	0.00411355	0.0307692
LINC01239	456.117	0.817382	0.140334	5.82455	5.72671e-09	2.13376e-07
H2BC19P	320.656	0.81541	0.178475	4.56875	4.90633e-06	9.99219e-05
CEBPD	986.235	0.814022	0.151012	5.39044	7.02836e-08	2.12058e-06
LRRC73	98.2359	0.812284	0.25786	3.1501	0.00163217	0.0146381
TTC39C	237.718	0.810839	0.193873	4.18231	2.88564e-05	0.000475772
SLC6A10P	268.552	0.809923	0.203465	3.98064	6.873e-05	0.00101632
HMCN1	410.666	0.809589	0.162029	4.99656	5.83622e-07	1.45678e-05
TOB1	584.103	0.809447	0.150867	5.3653	8.08128e-08	2.41231e-06
LYPD3	174.635	0.809095	0.244041	3.3154	0.000915115	0.00911149
HTR7	102.881	0.808721	0.269153	3.00469	0.0026585	0.0218458
MOB3A	162.383	0.808247	0.274589	2.94348	0.0032454	0.0255442
AFAP1L2	295.303	0.807796	0.182424	4.42812	9.50586e-06	0.000179709
CELSR1	269.743	0.807518	0.271405	2.97532	0.00292682	0.0236056
LINC00632	145.759	0.804662	0.251015	3.20564	0.00134763	0.0125076
LINC01719	155.203	0.804336	0.289722	2.77623	0.00549925	0.0386888
TBX19	76.3861	0.802746	0.287606	2.79114	0.00525235	0.0371625
GAREM1	271.434	0.801363	0.185282	4.32511	1.52458e-05	0.000273011
IDH1	756.351	0.799757	0.119295	6.70403	2.0275e-11	1.07824e-09
CAPG	1248.3	0.799599	0.117974	6.77773	1.22075e-11	6.77346e-10
MTHFR	275.241	0.799296	0.195733	4.0836	4.43424e-05	0.00069528
TACC2	351.356	0.797536	0.176967	4.50669	6.58458e-06	0.000130397
SLC23A2	547.745	0.79692	0.143326	5.56019	2.69479e-08	9.0273e-07
ACSL1	537.782	0.796633	0.137967	5.7741	7.73667e-09	2.82396e-07
PPM1K	244.011	0.796115	0.223241	3.56617	0.000362231	0.00418293
MARK4	267.526	0.795562	0.17449	4.55936	5.13086e-06	0.00010414
KYAT3	175.691	0.795233	0.22261	3.57232	0.000353833	0.00410978
SNAI2	167.33	0.79506	0.230951	3.44254	0.000576269	0.00619178
TUBA5P	102.754	0.793814	0.289533	2.7417	0.00611222	0.0419825
CD68	94.0784	0.793706	0.289119	2.74525	0.00604643	0.0416145
GPR161	460.965	0.792932	0.130052	6.09703	1.08057e-09	4.40137e-08
GPR137B	136.989	0.792307	0.279245	2.83732	0.00454936	0.0332904
CADM4	1076.88	0.7923	0.144153	5.49625	3.87959e-08	1.25279e-06
BBLN	394.225	0.791052	0.165172	4.78926	1.674e-06	3.81697e-05
FAT3	558.611	0.790477	0.149047	5.30355	1.13573e-07	3.29895e-06
LDAF1	199.137	0.78964	0.294476	2.68151	0.00732904	0.0482377
SRGN	195.664	0.787696	0.217812	3.6164	0.000298731	0.00356686
PRELID3A	96.6468	0.787381	0.278731	2.82488	0.00472986	0.0341947
COL16A1	117.661	0.787223	0.262305	3.00118	0.00268938	0.0220389
ATP2B4	1831.61	0.784924	0.111664	7.02935	2.07498e-12	1.24792e-10
PCDHGA10	126.864	0.784117	0.249598	3.14152	0.00168074	0.0150011
SLC27A1	219.658	0.783701	0.186239	4.20804	2.57598e-05	0.000431061
S100A4	3502.16	0.78201	0.136215	5.74098	9.41314e-09	3.37405e-07
EGR3	265.931	0.781283	0.176117	4.43615	9.15825e-06	0.000173628
HLA-B	5949.3	0.780712	0.105613	7.39219	1.4443e-13	1.00328e-11
DIP2C	273.805	0.779777	0.187148	4.16663	3.09133e-05	0.000505961
SOX11	3374.48	0.777186	0.118965	6.53292	6.44999e-11	3.10744e-09
IRX5	372.062	0.77691	0.16605	4.67876	2.88622e-06	6.20225e-05
DUSP14	1146.3	0.776727	0.126527	6.13884	8.31255e-10	3.44059e-08
PSD4	111.37	0.776516	0.237888	3.2642	0.00109772	0.0106056
PLEKHH3	263.615	0.77611	0.195545	3.96896	7.21879e-05	0.00105958
PPP1R14B-AS1	450.198	0.775851	0.148015	5.24171	1.59097e-07	4.51161e-06
SLC26A6	171.397	0.775806	0.198621	3.90597	9.38491e-05	0.00132438
SLC29A2	267.612	0.775727	0.192512	4.0295	5.58955e-05	0.00085039
APOC1	327.609	0.773575	0.191838	4.03243	5.5202e-05	0.000843419
CLCN6	99.3058	0.773244	0.284844	2.71462	0.00663517	0.044638
CREBRF	802.096	0.773111	0.118338	6.53306	6.44414e-11	3.10744e-09
FAM210A	589.288	0.772327	0.136684	5.65045	1.60024e-08	5.52592e-07
KIAA1549L	931.28	0.772079	0.131851	5.85571	4.74988e-09	1.78839e-07
ODC1	1005.13	0.770245	0.165889	4.64312	3.43188e-06	7.25309e-05
COL6A2	504.177	0.769861	0.157382	4.89166	9.99898e-07	2.36102e-05
RPL7P19	140.773	0.768477	0.240721	3.19239	0.00141101	0.0130284
KIAA1549	273.498	0.764665	0.211341	3.61815	0.000296713	0.00355221
ATP6V0A2	399.525	0.764394	0.170146	4.49258	7.03646e-06	0.000137822
MEMO1	122.66	0.762228	0.271905	2.80329	0.00505844	0.0360753
TPBG	370.803	0.760669	0.188361	4.03835	5.38284e-05	0.000825952
H2BC20P	155.632	0.759745	0.25649	2.96209	0.00305561	0.0243714
LGALSL	153.46	0.758779	0.246305	3.08064	0.00206556	0.0178147
SQSTM1	6790.68	0.757926	0.0854323	8.87166	7.20612e-19	8.66766e-17
KCNS3	244.127	0.757736	0.225702	3.35724	0.000787261	0.00796685
CYP27B1	277.454	0.757003	0.185304	4.08521	4.40377e-05	0.000691106
GAA	524.534	0.755664	0.167762	4.50439	6.6565e-06	0.000131592
ETHE1	1758.41	0.755309	0.114167	6.6158	3.69545e-11	1.88689e-09
MIR222HG	551.631	0.754301	0.134705	5.59967	2.1476e-08	7.27586e-07
EFS	242.359	0.754046	0.278682	2.70576	0.00681481	0.0454541
LONRF1	720.532	0.753112	0.174034	4.32739	1.50888e-05	0.000270963
OAT	2045.67	0.750746	0.100421	7.47602	7.66092e-14	5.49196e-12
PLPPR2	329.485	0.75003	0.154104	4.86705	1.13279e-06	2.65731e-05
PGD	1408.53	0.747681	0.108077	6.91804	4.57942e-12	2.70866e-10
ALDH6A1	364.293	0.747417	0.207637	3.59964	0.000318658	0.00377461
LONRF2	285.067	0.746986	0.254588	2.9341	0.00334515	0.0261362
DBNDD1	276.907	0.746323	0.184823	4.03804	5.38985e-05	0.000826321
ST3GAL5	259.596	0.745594	0.193859	3.84607	0.000120028	0.0016446
HLA-DQA2	530.827	0.744355	0.173395	4.29284	1.76405e-05	0.000311424
PBXIP1	301.39	0.743389	0.178098	4.17404	2.99247e-05	0.00049248
ART3	194.44	0.742751	0.234605	3.16597	0.00154568	0.0140119
FNIP1	619.489	0.742445	0.11395	6.51552	7.24404e-11	3.46207e-09
SLC25A29	253.826	0.73996	0.216967	3.41048	0.000648495	0.00679271
PTPRE	124.861	0.73785	0.256113	2.88096	0.00396469	0.029918
FEM1C	253.293	0.737565	0.177246	4.16125	3.16506e-05	0.000516613
ABHD2	1171.9	0.736372	0.104996	7.01336	2.32659e-12	1.39456e-10
GSTM4	137.637	0.736353	0.248891	2.95853	0.00309108	0.0245996
TYRO3	232.89	0.736212	0.23876	3.08349	0.00204591	0.0176622
LINC00641	104.441	0.736103	0.244549	3.01005	0.00261206	0.0215531
PGPEP1	333.72	0.735967	0.179246	4.10591	4.02725e-05	0.000640746
ATXN1	624.39	0.735082	0.184042	3.99409	6.49439e-05	0.000966715
JUND	3357.27	0.732143	0.0873671	8.38008	5.28917e-17	5.38934e-15
NBPF3	149.528	0.731716	0.204872	3.57157	0.000354845	0.00411887
NFKB2	383.155	0.731378	0.142287	5.14017	2.74488e-07	7.36433e-06
SERPINB8	306.255	0.728331	0.168628	4.31916	1.56622e-05	0.000279301
C8orf82	319.498	0.727342	0.202698	3.58831	0.000332834	0.00390894
MSI2	1139.03	0.725086	0.11019	6.58034	4.6938e-11	2.33673e-09
BMP8B	279.186	0.724219	0.190695	3.79779	0.000145994	0.00194536
HSD17B12	1509.04	0.721986	0.114838	6.28698	3.2371e-10	1.42544e-08
PLBD2	154.502	0.721462	0.245969	2.93314	0.0033555	0.0261808
NEU1	305.442	0.720451	0.175624	4.10225	4.0916e-05	0.000648935
TMEM259	598.693	0.718931	0.149659	4.80379	1.5569e-06	3.57269e-05
ERRFI1	1924.75	0.718442	0.112912	6.36287	1.98012e-10	8.89417e-09
GSTM3	293.848	0.716729	0.189642	3.77938	0.000157218	0.00207181
ELF1	915.587	0.715511	0.11772	6.07808	1.21629e-09	4.90955e-08
ITSN1	784.003	0.712924	0.161987	4.40112	1.07691e-05	0.000201046
PPARA	599.211	0.712361	0.183951	3.87256	0.000107697	0.00150089
PYGB	5407.75	0.711575	0.080933	8.79215	1.46723e-18	1.70751e-16
PPFIBP1	4684.43	0.711213	0.102993	6.90544	5.00482e-12	2.95054e-10
ATP8A2	173.981	0.71104	0.214058	3.32172	0.000894644	0.00892255
NAAA	174.912	0.709623	0.253657	2.79757	0.00514891	0.0365316
TSPAN9	166.201	0.709475	0.214341	3.31003	0.000932865	0.00927277
AIM2	207.951	0.709428	0.225202	3.15018	0.00163167	0.0146381
GLCCI1	241.837	0.709155	0.207071	3.4247	0.000615484	0.00650974
ACADSB	189.628	0.708962	0.216963	3.26766	0.0010844	0.0105279
ANXA4	319.042	0.708121	0.164459	4.30577	1.66409e-05	0.000295286
GNG11	468.261	0.707401	0.175618	4.02807	5.62358e-05	0.000854841
LINC00326	402.151	0.704484	0.205687	3.42503	0.000614724	0.00650743
NAMPT	2639.9	0.703257	0.106515	6.60242	4.04511e-11	2.04499e-09
UBE2F	384.704	0.702526	0.197191	3.56268	0.000367095	0.00423092
HDAC4	206.643	0.702421	0.18513	3.7942	0.00014812	0.00196492
CCDC18-AS1	166.954	0.701799	0.231841	3.02707	0.00246937	0.0206267
DGKD	656.593	0.700958	0.140438	4.99123	5.99964e-07	1.49134e-05
COL6A1	2857.77	0.700722	0.119989	5.83988	5.22376e-09	1.95042e-07
RGS10	451.743	0.700436	0.156611	4.47247	7.73224e-06	0.000149651
CILK1	350.209	0.699553	0.15994	4.37385	1.22076e-05	0.000224625
ZNF35	125.098	0.699356	0.253801	2.75553	0.0058597	0.0407184
ERG28	396.234	0.697338	0.153888	4.53148	5.85722e-06	0.000117551
LIF	304.201	0.696676	0.162186	4.29554	1.74266e-05	0.000308311
CDR2L	162.079	0.696025	0.231896	3.00146	0.00268693	0.0220358
LGR4	353.053	0.695737	0.203679	3.41585	0.000635821	0.00668339
AP5Z1	299.801	0.695621	0.173512	4.00907	6.09584e-05	0.000914989
DLG4	412.414	0.695136	0.181856	3.82246	0.000132125	0.00178443
NAB1	430.956	0.695104	0.128047	5.4285	5.6831e-08	1.74405e-06
ACLY	2090.84	0.693279	0.113427	6.11213	9.8311e-10	4.02267e-08
CTSS	491.316	0.692959	0.175627	3.94563	7.95888e-05	0.0011457
RYR2	377.748	0.692933	0.173957	3.98335	6.795e-05	0.00100645
IFNGR2	1148.26	0.692621	0.106954	6.4759	9.42508e-11	4.42189e-09
TPT1-AS1	770.049	0.690532	0.127258	5.42624	5.75543e-08	1.76323e-06
CYBB	191.712	0.690157	0.257331	2.68198	0.0073187	0.048205
DCUN1D3	179.069	0.689434	0.191752	3.59544	0.000323839	0.00383092
SLC4A7	3862.77	0.68868	0.0803462	8.57141	1.02228e-17	1.1037e-15
SPRED3	114.257	0.687928	0.257247	2.67419	0.00749103	0.0490337
IRS2	6524.16	0.687386	0.118135	5.81864	5.93289e-09	2.206e-07
GPR37	189.431	0.686345	0.21384	3.20962	0.00132911	0.0123777
NAMPTP1	880.614	0.686091	0.160182	4.28321	1.84217e-05	0.00032193
DOK1	282.089	0.685832	0.193022	3.55313	0.000380674	0.00435382
IRF2BPL	2309.68	0.68504	0.154449	4.43538	9.19103e-06	0.00017394
DDAH2	135.213	0.684258	0.245865	2.78306	0.00538484	0.0379882
RNF19A	707.195	0.683989	0.163098	4.19373	2.74408e-05	0.000456633
SMARCA1	1125.88	0.683611	0.0994538	6.87366	6.25773e-12	3.60614e-10
CEBPB	1399.69	0.683249	0.112626	6.06654	1.30696e-09	5.24013e-08
UBBP1	146.266	0.682509	0.229984	2.96764	0.00300091	0.024074
FHIP1A	185.121	0.679393	0.187018	3.63277	0.000280393	0.00338953
VAT1	1091.39	0.676849	0.132234	5.11857	3.07854e-07	8.14972e-06
PELI1	608.191	0.676533	0.141429	4.78354	1.72231e-06	3.92215e-05
OSBPL5	235.046	0.675253	0.184517	3.65957	0.000252637	0.00311187
RASSF8-AS1	385.458	0.674858	0.183249	3.68274	0.000230736	0.00288171
MYC	192.916	0.674643	0.202571	3.33041	0.000867191	0.00866804
SMARCD3	152.435	0.674596	0.216003	3.12308	0.00178968	0.0157925
SLC25A30	145.727	0.674398	0.231516	2.91296	0.00358017	0.0275855
LAMA4	2542.14	0.673314	0.089474	7.52524	5.26232e-14	3.8338e-12
ECH1	1227	0.673147	0.11958	5.62927	1.80973e-08	6.20153e-07
KCNK1	481.479	0.67243	0.207691	3.23764	0.00120524	0.0113865
MED9	231.96	0.672175	0.200607	3.35071	0.000806059	0.0081204
MDK	854.287	0.671745	0.156487	4.29266	1.76547e-05	0.000311424
RHOQ	1437.04	0.670041	0.130156	5.14797	2.63325e-07	7.12887e-06
SOX6	1236.74	0.669154	0.149414	4.47852	7.51636e-06	0.000145946
AK1	226.45	0.66868	0.223279	2.99482	0.00274603	0.0224212
APOBEC3F	179.668	0.668026	0.197944	3.37482	0.000738648	0.00755165
ANO8	269.572	0.667819	0.195127	3.42248	0.000620533	0.00655344
RDH11	1725.31	0.667308	0.097177	6.86693	6.55984e-12	3.76812e-10
TNFSF9	241.638	0.666059	0.242032	2.75194	0.0059243	0.041026
TINCR	172.566	0.665263	0.233747	2.84608	0.00442613	0.0325289
TSPYL2	157.471	0.665094	0.202781	3.27987	0.00103856	0.0101591
SLC20A1	5376.45	0.663958	0.0921798	7.20286	5.89638e-13	3.78763e-11
CHP1	702.099	0.663489	0.147447	4.49984	6.80047e-06	0.000133785
ADGRE5	833.211	0.662733	0.1636	4.05093	5.10142e-05	0.00078885
ABHD17C	2261.8	0.662072	0.105761	6.26007	3.84803e-10	1.68206e-08
CDH13	836.614	0.661813	0.139287	4.75144	2.01972e-06	4.50778e-05
TSPAN14	1153.21	0.661622	0.111931	5.91098	3.40079e-09	1.30233e-07
SREBF1	812.83	0.659501	0.154078	4.2803	1.86643e-05	0.00032539
TMEM120A	322.931	0.659403	0.150485	4.38186	1.17673e-05	0.000217865
GAS7	3046.35	0.657626	0.0836742	7.85936	3.86093e-15	3.18874e-13
LINC02484	204.237	0.656968	0.203943	3.22134	0.00127594	0.0119537
LAMA5	482.629	0.656958	0.172833	3.80111	0.000144048	0.00192659
ISYNA1	217.323	0.656469	0.20226	3.24567	0.00117175	0.0111584
SPHK1	273.772	0.654897	0.170861	3.83293	0.000126627	0.00171795
ZMAT3	835.946	0.654791	0.119837	5.46401	4.65496e-08	1.46619e-06
BTN2A2	127.541	0.654741	0.244371	2.67929	0.00737783	0.0484653
MEX3C	651.607	0.654224	0.11766	5.56027	2.69358e-08	9.0273e-07
HSPA12A	130.315	0.653622	0.227523	2.87277	0.00406886	0.0304986
NAB2	657.313	0.653505	0.108379	6.02979	1.64168e-09	6.49488e-08
RRAGD	453.389	0.653499	0.141694	4.61204	3.98745e-06	8.31934e-05
SORBS1	193.299	0.653398	0.20358	3.20954	0.00132949	0.0123777
CNFN	126.8	0.653261	0.227743	2.86842	0.00412527	0.0308311
UCP2	258.188	0.652411	0.209121	3.11978	0.00180987	0.0159393
TLE1	1129.55	0.652119	0.137676	4.73662	2.1731e-06	4.80575e-05
ARHGAP31	372.836	0.65119	0.164668	3.95457	7.66727e-05	0.00111356
ITPR1	322.467	0.649584	0.159464	4.07354	4.63044e-05	0.000722252
SIK3	305.836	0.649187	0.181171	3.58329	0.000339295	0.00396663
MAST4	298.055	0.648294	0.178981	3.62214	0.000292172	0.00350723
NUMB	419.483	0.6481	0.153523	4.22152	2.42658e-05	0.000411051
SALL1	235.381	0.648011	0.167703	3.86404	0.000111527	0.00153871
SNX9	783.593	0.647455	0.133734	4.84137	1.28944e-06	3.00903e-05
CIT	933.155	0.646929	0.119909	5.39519	6.84528e-08	2.07232e-06
HPS5	744.742	0.646657	0.158764	4.07306	4.63995e-05	0.000722478
COQ10B	426.993	0.646551	0.17632	3.66693	0.000245484	0.00303837
CHSY1	1211.32	0.646545	0.104009	6.21625	5.09174e-10	2.18835e-08
PIK3CD	394.099	0.646436	0.164188	3.93716	8.24515e-05	0.00118027
BGN	486.279	0.643009	0.217608	2.9549	0.00312773	0.0248142
ZNF513	251.44	0.642873	0.185004	3.47491	0.000511019	0.00558103
PITPNC1	565.237	0.641359	0.159338	4.02514	5.69413e-05	0.000863368
TRIB3	514.681	0.640955	0.134972	4.7488	2.04627e-06	4.55569e-05
NLRP1	220.549	0.640522	0.163996	3.90572	9.3944e-05	0.00132468
VPS37B	824.268	0.640374	0.112797	5.67723	1.36895e-08	4.78251e-07
PPP1R3D	199.348	0.640188	0.217368	2.94518	0.0032277	0.0254272
WNT5A	785.514	0.639725	0.144919	4.41437	1.01304e-05	0.000190512
CLMN	1252.58	0.639037	0.118612	5.38763	7.13917e-08	2.15039e-06
MAFF	765.134	0.637778	0.135133	4.71962	2.36291e-06	5.17702e-05
FHL2	740.203	0.637397	0.135471	4.70504	2.5381e-06	5.50701e-05
GALK1	176.048	0.636429	0.234898	2.70938	0.00674086	0.0451212
MYD88	284.17	0.635833	0.173567	3.66332	0.000248965	0.00307509
SORT1	463.144	0.635404	0.172012	3.69395	0.000220795	0.00277517
ACSL3	4113.81	0.634574	0.0727674	8.72058	2.76779e-18	3.20028e-16
S1PR2	389.61	0.634125	0.178721	3.54812	0.000387991	0.0044234
BIRC3	848.387	0.633463	0.150305	4.21453	2.50298e-05	0.000421998
PSPC1P1	179.048	0.633456	0.204796	3.0931	0.00198075	0.0171825
ICA1	293.556	0.633389	0.210901	3.00324	0.00267118	0.0219198
SV2A	801.896	0.633069	0.14087	4.494	6.98989e-06	0.00013706
BACH1	388.518	0.632668	0.151608	4.17306	3.00539e-05	0.000494152
LTBP4	423.425	0.632055	0.178287	3.54515	0.000392396	0.0044651
TGIF1	314.858	0.632044	0.175749	3.5963	0.00032278	0.00382092
SLC25A23	294.985	0.631895	0.164693	3.83681	0.000124643	0.00169875
ACAP3	126.138	0.631893	0.232283	2.72036	0.00652106	0.0439859
HOMER2	235.497	0.631629	0.207821	3.03929	0.0023714	0.0199158
S100B	1429.21	0.631195	0.105991	5.95515	2.59828e-09	1.00575e-07
DCAF6	764.519	0.630142	0.135643	4.64559	3.39108e-06	7.20936e-05
BHLHE40	287.806	0.62997	0.187983	3.3512	0.000804615	0.00811041
CD9	4297.67	0.628685	0.146646	4.2871	1.81019e-05	0.000317128
EEF1A1P12	2041.32	0.62838	0.0844647	7.43956	1.0102e-13	7.12784e-12
HS6ST1	212.135	0.627466	0.197968	3.16953	0.00152688	0.0138908
F11R	595.634	0.626965	0.197759	3.17035	0.00152254	0.0138794
ISG15	327.54	0.626784	0.234555	2.67223	0.00753488	0.0492667
CYP1B1	1111.22	0.625611	0.158181	3.95503	7.65251e-05	0.00111231
NISCH	281.816	0.625391	0.157872	3.96139	7.45157e-05	0.00108752
DENND10	516.137	0.624533	0.151384	4.1255	3.69938e-05	0.000592496
IL6R	151.825	0.621655	0.207703	2.993	0.00276248	0.0225144
ZBTB21	361.056	0.621388	0.179453	3.46268	0.00053483	0.00580303
MYO5A	1543.99	0.621187	0.139075	4.46655	7.94918e-06	0.000153519
CNTNAP1	168.352	0.620682	0.210441	2.94944	0.00318354	0.0251456
ACTR3B	258.958	0.620161	0.170244	3.64277	0.000269721	0.00327725
ERCC1	1192.01	0.619691	0.129871	4.77159	1.82774e-06	4.12555e-05
MACO1	816.552	0.619417	0.125273	4.94452	7.63299e-07	1.84613e-05
CBARP	142.392	0.618711	0.210877	2.93398	0.00334641	0.0261362
CA5B	271.349	0.617739	0.175006	3.52982	0.000415847	0.0046873
FAM222A	154.139	0.616796	0.219171	2.81422	0.00488954	0.0350973
EXOC8	240.195	0.616596	0.173735	3.54906	0.000386611	0.00441327
S100A1	325.849	0.615067	0.176775	3.47938	0.000502576	0.00550897
SLC17A5	271.519	0.614918	0.167693	3.66693	0.000245476	0.00303837
RELB	556.371	0.613767	0.132501	4.63217	3.61851e-06	7.61161e-05
DBI	4691.68	0.61352	0.0923391	6.6442	3.04863e-11	1.57005e-09
FMN1	858.516	0.612759	0.119836	5.11331	3.16567e-07	8.34341e-06
NME3	434.848	0.610595	0.161625	3.77784	0.000158195	0.00208315
ANO10	522.587	0.609036	0.134649	4.52314	6.0928e-06	0.000121328
SASH1	711.537	0.607677	0.137831	4.40886	1.03914e-05	0.000194603
FTH1P2	307.971	0.607275	0.220726	2.75126	0.00593667	0.0410641
FAM89A	544.401	0.606983	0.17191	3.53081	0.000414285	0.00467697
AFDN	538.714	0.604756	0.161824	3.73712	0.000186143	0.00240297
MAP1S	401.081	0.602804	0.142262	4.23729	2.26234e-05	0.000385803
STK11IP	230.799	0.602053	0.179209	3.3595	0.000780849	0.00792131
CNIH2	237.244	0.601801	0.202371	2.97376	0.0029418	0.0236851
RNF144A	241.195	0.600987	0.168329	3.5703	0.000356566	0.00413171
GNG4	890.233	0.600322	0.112817	5.32118	1.03094e-07	3.01411e-06
CD46	1334.69	0.600054	0.100521	5.96946	2.38043e-09	9.29456e-08
IFITM2	727.826	0.599935	0.119218	5.03226	4.84726e-07	1.22356e-05
TMEM231	225.054	0.5991	0.201645	2.97107	0.00296764	0.0238396
JUNB	1997.59	0.598998	0.12969	4.61868	3.86189e-06	8.0856e-05
NCK2	339.595	0.597477	0.171351	3.48686	0.000488727	0.0053736
FBN1	446.885	0.597107	0.152511	3.91519	9.03348e-05	0.00128185
EEF1A1P19	892.744	0.596964	0.182709	3.26729	0.00108583	0.0105304
ZNF516	228.842	0.596928	0.215152	2.77444	0.00552961	0.0388178
PFKL	587.497	0.596817	0.189513	3.14922	0.00163707	0.0146697
EEF1A1P29	1565.55	0.595821	0.126036	4.72739	2.2742e-06	4.98877e-05
EPHB3	436.751	0.595425	0.195038	3.05287	0.00226662	0.0191886
IRF3	285.846	0.594742	0.173667	3.42462	0.000615668	0.00650974
KLHL28	251.591	0.593797	0.198341	2.99382	0.00275509	0.0224746
GNAI1	161.862	0.593402	0.217827	2.72418	0.00644607	0.0435784
NFIB	3484.24	0.592622	0.118403	5.00512	5.58277e-07	1.39546e-05
STXBP1	541.844	0.592428	0.147441	4.01808	5.86752e-05	0.000884422
PANK3	1148.99	0.59221	0.103755	5.70779	1.1445e-08	4.04571e-07
WDR13	408.685	0.591709	0.139604	4.23847	2.25044e-05	0.000384484
C11orf54	279.399	0.590515	0.178517	3.30789	0.000940005	0.00932823
KLHL21	1869.69	0.590107	0.0958759	6.1549	7.51237e-10	3.14572e-08
IFT80	184.738	0.589733	0.200374	2.94316	0.00324878	0.0255483
GRN	1980.37	0.58846	0.116803	5.03806	4.70264e-07	1.19378e-05
TMBIM1	441.806	0.587668	0.1234	4.76231	1.91389e-06	4.29834e-05
FGFR1	672.228	0.586906	0.109834	5.34359	9.11248e-08	2.6994e-06
TNFRSF10B	797.434	0.586084	0.125283	4.67808	2.89569e-06	6.21516e-05
SOS2	445.366	0.58558	0.201037	2.91281	0.00358197	0.0275875
PIM2	454.493	0.585546	0.150481	3.89116	9.97657e-05	0.00139579
CAPN5	222.835	0.584726	0.197544	2.95998	0.00307659	0.0245061
DNMT3A	208.849	0.583372	0.210478	2.77165	0.00557735	0.0390764
MRPS6	1507.52	0.583193	0.110593	5.27334	1.33961e-07	3.84751e-06
RHBDF1	533.956	0.582088	0.167427	3.47667	0.000507681	0.00555135
LRP8	1897.57	0.580024	0.114831	5.0511	4.39266e-07	1.12625e-05
HADHA	2608.81	0.579789	0.111992	5.17708	2.25389e-07	6.20495e-06
KIF3C	296.431	0.579229	0.178254	3.24946	0.00115626	0.0110344
DHRS7	341.7	0.578267	0.174893	3.30641	0.00094501	0.00936752
NPC1	414.879	0.577385	0.168808	3.42038	0.000625347	0.00658912
RRM2B	781.105	0.576343	0.112102	5.14122	2.72961e-07	7.33434e-06
LHX1	437.776	0.576238	0.192524	2.99307	0.0027619	0.0225144
FTL	13777.4	0.57602	0.075272	7.65251	1.97099e-14	1.51605e-12
H2BC5	208.076	0.575587	0.208655	2.75856	0.00580559	0.0404226
DGAT2	322.045	0.574934	0.169816	3.38564	0.000710126	0.0073101
ALAS1	594.201	0.573724	0.137571	4.17037	3.04108e-05	0.000498648
SCO2	491.12	0.573275	0.134846	4.25133	2.12504e-05	0.000364571
TMEM41B	302.206	0.570748	0.209203	2.72821	0.00636792	0.0432216
FBXO32	1188.85	0.570496	0.159956	3.56658	0.000361676	0.0041819
RABAC1	326.513	0.570296	0.196292	2.90535	0.00366842	0.0280564
PNKP	261.795	0.570163	0.173609	3.28418	0.00102279	0.0100385
ARHGAP32	433.417	0.56851	0.168821	3.36753	0.000758446	0.00774081
SOX12	688.683	0.567704	0.152205	3.72985	0.000191591	0.00246319
TMEM131	542.22	0.566528	0.164145	3.45139	0.000557715	0.00602131
KRCC1	504.982	0.564169	0.191793	2.94156	0.00326568	0.0256363
SYT1	254.663	0.563955	0.194345	2.90183	0.00370989	0.028293
PLIN2	5150.34	0.563155	0.11752	4.79198	1.65144e-06	3.77032e-05
FRS2	311.736	0.563092	0.187612	3.00136	0.00268777	0.0220358
FYN	1009.65	0.562982	0.11143	5.05232	4.36482e-07	1.12072e-05
TEAD2	314.281	0.56295	0.186213	3.02315	0.00250158	0.020814
ITM2C	1262.27	0.562915	0.132332	4.25382	2.10157e-05	0.000361115
SLC36A4	330.062	0.562568	0.178694	3.14822	0.00164267	0.0147053
OSMR	331.159	0.55692	0.156	3.57001	0.000356972	0.00413285
PAM	1333.23	0.556241	0.17263	3.22216	0.00127227	0.0119317
SLC30A1	469.473	0.555383	0.13561	4.09543	4.21392e-05	0.000664806
CFLAR	875.621	0.55407	0.192636	2.87625	0.00402425	0.0302654
EIF2AK3	278.76	0.553138	0.160439	3.44765	0.000565483	0.00609431
HLA-A	3725.91	0.551626	0.100689	5.47852	4.2889e-08	1.3726e-06
MFSD10	1025.49	0.549152	0.100494	5.46453	4.64134e-08	1.46563e-06
ACO1	392.192	0.548099	0.165943	3.30294	0.000956765	0.00945267
NFKBIA	3285.18	0.547879	0.0936748	5.84874	4.95321e-09	1.85714e-07
GAS2L1	300.075	0.546423	0.155088	3.52332	0.000426182	0.00478274
NFE2L3	827.194	0.545434	0.137767	3.95911	7.52288e-05	0.00109703
MIR100HG	997.521	0.545286	0.147018	3.70898	0.000208095	0.0026469
GLCE	210.52	0.54456	0.197902	2.75166	0.00592934	0.0410451
MYORG	238.086	0.5439	0.192119	2.83106	0.00463941	0.033745
RCN1	1645.74	0.543813	0.109672	4.95852	7.10329e-07	1.73677e-05
MT-CO2	84744.3	0.543121	0.0829557	6.54712	5.86554e-11	2.84884e-09
WDR45	343.52	0.543069	0.167058	3.25077	0.00115092	0.0109965
MAGED2	787.565	0.542592	0.116019	4.67677	2.91432e-06	6.24765e-05
MACIR	411.954	0.542248	0.150166	3.61099	0.000305029	0.0036348
KCNN4	1041.29	0.541983	0.136232	3.9784	6.93818e-05	0.00102343
GRINA	1587.33	0.541681	0.104533	5.18193	2.19597e-07	6.06413e-06
PDE4DIP	481.034	0.541669	0.15496	3.49554	0.0004731	0.00521779
RTL6	498.708	0.541369	0.183239	2.95444	0.00313239	0.0248401
JMY	534.924	0.541165	0.117894	4.59027	4.42672e-06	9.08771e-05
AMPD2	403.158	0.540418	0.173807	3.1093	0.00187533	0.016426
RGL2	183.407	0.539629	0.191306	2.82076	0.00479093	0.0345247
NBEA	478.559	0.53859	0.182618	2.94927	0.00318529	0.0251483
PON2	1201.73	0.538284	0.101535	5.30147	1.14873e-07	3.33131e-06
PCDH9	288.63	0.536193	0.162918	3.2912	0.000997626	0.00981653
BAIAP2	354.436	0.5351	0.186634	2.8671	0.00414246	0.0308952
AACS	813.331	0.534568	0.12493	4.27893	1.87793e-05	0.00032676
ARHGEF9	446.703	0.53415	0.16749	3.18915	0.00142694	0.0131349
AP5B1	569.82	0.533598	0.123124	4.33381	1.46549e-05	0.000264231
LLGL2	378.824	0.53307	0.174971	3.04662	0.00231427	0.0195091
TNFRSF21	1900.4	0.533001	0.106832	4.98915	6.06455e-07	1.5033e-05
AGPAT2	673.727	0.532645	0.145592	3.65849	0.000253706	0.00311902
ACACA	607.333	0.53254	0.118303	4.5015	6.74763e-06	0.000133038
SPATA13	492.112	0.532257	0.148218	3.59104	0.000329361	0.00387578
KIAA0232	577.915	0.524926	0.127657	4.112	3.9225e-05	0.000625437
KLF9	1153.84	0.524893	0.133663	3.92698	8.60195e-05	0.0012284
CD109	2806.9	0.524757	0.110067	4.76761	1.86423e-06	4.19732e-05
PDE4A	554.296	0.524194	0.158392	3.30947	0.000934722	0.00928608
RRAS	265.747	0.52374	0.18164	2.8834	0.00393404	0.0297368
SLC7A6	300.336	0.522879	0.160577	3.25626	0.00112892	0.0108574
KLF6	1574.46	0.521744	0.136692	3.81692	0.000135127	0.0018154
MPST	380.292	0.521452	0.162999	3.1991	0.00137856	0.0127682
BMS1P10	630.232	0.51997	0.194943	2.66729	0.00764653	0.0497788
LMNA	20413.8	0.519702	0.0754798	6.88531	5.76611e-12	3.34435e-10
HLA-DRB1	2800.21	0.519619	0.0937738	5.5412	3.00402e-08	9.97002e-07
UBTD2	628.628	0.519422	0.115317	4.50429	6.65963e-06	0.000131592
PNMA8A	352.412	0.519363	0.190946	2.71995	0.0065292	0.0440076
GGPS1	507.568	0.518104	0.157421	3.2912	0.000997606	0.00981653
HLA-DQA1	609.597	0.518051	0.164429	3.1506	0.00162936	0.0146373
CSRNP2	336.555	0.516655	0.171422	3.01394	0.00257883	0.0213182
OGDH	859.136	0.516381	0.117596	4.39116	1.12745e-05	0.000210043
CSNK1G2	867.351	0.515433	0.118835	4.3374	1.4418e-05	0.000260484
PRSS23	2440.51	0.515393	0.117482	4.38699	1.14931e-05	0.000213296
SCARB2	1404.06	0.515155	0.0986253	5.22336	1.75708e-07	4.91269e-06
MAD2L2	563.862	0.513355	0.134589	3.81425	0.000136598	0.00183241
PLEC	1924	0.512252	0.117674	4.35313	1.34209e-05	0.000245438
SHTN1	434.56	0.512242	0.158758	3.22656	0.00125289	0.011787
PXYLP1	561.032	0.511508	0.139616	3.66367	0.000248629	0.00307305
PIP4P1	247.268	0.511192	0.173376	2.94846	0.00319361	0.025203
CUEDC2	405.381	0.511152	0.144437	3.53893	0.000401748	0.00455993
MTCO2P2	263.281	0.510451	0.18886	2.70281	0.00687564	0.0457041
VGLL4	1569.81	0.509648	0.0968726	5.26101	1.43264e-07	4.07552e-06
FLOT2	508.744	0.509315	0.125284	4.06527	4.79775e-05	0.000745107
LAMB2	435.898	0.508534	0.144929	3.50884	0.000450061	0.00499443
MAFK	687.093	0.507557	0.136543	3.71718	0.000201456	0.00257158
NINJ1	456.478	0.506301	0.145681	3.47541	0.000510066	0.00557403
ALDH1A3	5036.43	0.504963	0.121043	4.17176	3.02255e-05	0.000496063
ADGRA3	494.036	0.504538	0.130486	3.86662	0.000110356	0.00153081
SPTSSA	820.823	0.504082	0.13489	3.73699	0.000186236	0.00240297
FN1	2788.98	0.503714	0.163219	3.08613	0.00202778	0.0175142
LY6E	1761.35	0.502406	0.105176	4.7768	1.78109e-06	4.03549e-05
SLC37A3	464.27	0.501654	0.158347	3.16808	0.0015345	0.0139388
BTBD3	830.265	0.501334	0.116812	4.29181	1.77226e-05	0.000311701
NXPE3	352.21	0.501015	0.163089	3.07204	0.00212599	0.0181958
EPG5	201.639	0.500989	0.18455	2.71465	0.00663467	0.044638
PNRC1	1437.77	0.500088	0.17073	2.92912	0.00339924	0.0264644
PHLDA1	7008.89	0.498815	0.0929788	5.36482	8.10295e-08	2.41231e-06
DIAPH2	646.576	0.498781	0.130128	3.833	0.000126588	0.00171795
MTCO2P12	17353.1	0.498069	0.0859872	5.79236	6.94035e-09	2.56464e-07
G6PD	548.178	0.496504	0.147507	3.36598	0.000762723	0.00778004
PTPRS	526.93	0.494807	0.137788	3.59109	0.000329303	0.00387578
RPRD1A	772.58	0.494714	0.138668	3.56762	0.000360242	0.00416802
FMNL3	375.051	0.494371	0.160645	3.0774	0.00208813	0.0179622
IDH2	742.209	0.494111	0.155318	3.18128	0.00146628	0.0134417
TBC1D4	1064.97	0.493778	0.113951	4.33327	1.46914e-05	0.000264622
AFF4	1700.25	0.492989	0.112517	4.38146	1.17886e-05	0.000218033
MT-CYB	46939	0.492809	0.0738394	6.67407	2.48808e-11	1.31151e-09
TTC3	4248.41	0.49226	0.106947	4.60284	4.16773e-06	8.63515e-05
SH3BP5	737.283	0.492142	0.132131	3.72464	0.000195591	0.00250743
UBC	13721.6	0.49193	0.0724218	6.79258	1.10148e-11	6.20778e-10
TPRG1L	437.649	0.490691	0.163986	2.99228	0.00276906	0.0225578
PDP2	513.499	0.490437	0.153933	3.18604	0.00144235	0.0132495
TRIM2	1221.46	0.490128	0.158805	3.08635	0.00202631	0.0175126
HLA-DRB5	467.85	0.489972	0.16911	2.89736	0.00376315	0.0286262
PGP	670.928	0.489903	0.148908	3.28997	0.00100198	0.00984511
CTHRC1	1038.51	0.489388	0.125554	3.89784	9.70555e-05	0.00136212
FRMD8	1913.22	0.489351	0.126529	3.8675	0.000109956	0.00152763
LAMP2	1582.69	0.488754	0.113144	4.31975	1.56206e-05	0.000278838
TPMT	290.911	0.487647	0.16098	3.02925	0.00245166	0.0205225
KDM5B	2155.24	0.487556	0.0966475	5.04468	4.54285e-07	1.15705e-05
HOMER3	1055.99	0.4875	0.150655	3.23587	0.00121273	0.0114453
TBC1D16	600.322	0.486696	0.131646	3.697	0.000218162	0.00274764
PSEN1	517.692	0.485922	0.147404	3.29653	0.000978862	0.00965502
CCL2	307.668	0.485712	0.174529	2.78299	0.00538601	0.0379882
FZD7	697.279	0.483895	0.121792	3.97312	7.09373e-05	0.00104379
TFAP2C	2898.26	0.483486	0.108059	4.47429	7.6665e-06	0.0001487
ATP13A1	392.521	0.482752	0.157519	3.06471	0.00217878	0.018559
CBX4	2147.41	0.482373	0.0879665	5.4836	4.16765e-08	1.33618e-06
TRIM47	359.684	0.481964	0.160045	3.01142	0.00260025	0.0214754
CD276	774.432	0.481626	0.123081	3.91308	9.11259e-05	0.00129103
ABTB2	245.758	0.481487	0.164681	2.92377	0.00345826	0.0268307
REEP3	973.986	0.481116	0.104739	4.59346	4.3595e-06	8.97025e-05
PLCB4	366.974	0.479957	0.150585	3.18727	0.00143621	0.0131998
HSPG2	1005.68	0.478009	0.173641	2.75286	0.00590768	0.0409425
HLA-DMA	661.359	0.477704	0.133974	3.56564	0.000362969	0.00418876
FKBP9	865.197	0.477617	0.125668	3.80063	0.000144327	0.00192888
BNIP3P1	663.041	0.477288	0.127824	3.73394	0.000188505	0.002427
ARHGAP35	1165.55	0.476905	0.105344	4.5271	5.9798e-06	0.000119476
CPD	982.847	0.4766	0.109552	4.35044	1.35867e-05	0.000247251
FAM50A	587.601	0.47493	0.121119	3.9212	8.81107e-05	0.00125426
SLC6A8	1210.16	0.473488	0.119843	3.95091	7.78557e-05	0.00112607
TRPV4	608.316	0.472958	0.118891	3.97809	6.9471e-05	0.0010239
USP34	2501.41	0.472696	0.0917606	5.15141	2.58542e-07	7.00996e-06
SLC25A25	388.248	0.472604	0.143642	3.29016	0.00100131	0.00984395
GNE	993.998	0.471066	0.153622	3.0664	0.00216651	0.0184633
CSRP2	1129.85	0.470939	0.158296	2.97506	0.0029293	0.0236056
KDM6B	500.2	0.470193	0.129092	3.64231	0.000270203	0.00328088
AFTPH	1034.22	0.46964	0.113958	4.12119	3.76925e-05	0.000603148
PPP1R10	1970.56	0.469357	0.0929367	5.05029	4.41141e-07	1.12945e-05
GSK3B	1348.42	0.46887	0.0934653	5.01652	5.26158e-07	1.32255e-05
FAM8A1	357.689	0.467315	0.163549	2.85734	0.00427204	0.0315987
MFGE8	2921.15	0.467292	0.162939	2.86789	0.00413215	0.0308461
TPD52L1	578.153	0.465871	0.149803	3.1099	0.0018715	0.0164015
MGST3	1823.57	0.464034	0.127274	3.64595	0.000266404	0.00324088
SERINC1	806.866	0.463805	0.122677	3.78072	0.000156378	0.00206377
COL9A3	3410.26	0.46377	0.115455	4.0169	5.89683e-05	0.000888092
FBXL5	711.229	0.462884	0.11716	3.95088	7.78633e-05	0.00112607
SLC44A2	705.968	0.462402	0.140862	3.28266	0.00102834	0.010071
G3BP2	1521.79	0.461073	0.0970365	4.75154	2.01875e-06	4.50778e-05
HLA-C	1764.84	0.460628	0.160709	2.86622	0.00415405	0.0309469
SLC50A1	468.381	0.459708	0.15667	2.93425	0.0033436	0.0261362
MYO9B	708.293	0.458414	0.1198	3.8265	0.000129977	0.00176074
FDCSP	4346.77	0.456874	0.140146	3.25999	0.00111417	0.0107356
ECE1	952.475	0.456844	0.130186	3.50917	0.000449508	0.00499137
ZBTB4	541.8	0.456595	0.154795	2.94967	0.00318116	0.0251379
CHPF	842.001	0.455244	0.114607	3.97221	7.12092e-05	0.00104693
CRIP2	1272.15	0.454978	0.140437	3.23973	0.00119641	0.011333
TENT5A	1702	0.454594	0.133389	3.40802	0.000654351	0.00684605
PRRX1	737.645	0.453818	0.135254	3.35529	0.000792804	0.00801842
MAGED1	1713.38	0.453173	0.114581	3.95506	7.65161e-05	0.00111231
DUSP3	520.146	0.452439	0.123132	3.67441	0.000238401	0.00296093
KCNQ1OT1	2250.31	0.451906	0.105195	4.29587	1.74008e-05	0.000308159
NAGK	375.364	0.451062	0.151809	2.97124	0.00296604	0.0238374
ATP11C	608.512	0.450573	0.158385	2.8448	0.00444392	0.0326276
P3H1	352.564	0.44981	0.144155	3.12033	0.00180649	0.0159173
SMTN	749.051	0.448461	0.142736	3.14188	0.00167865	0.0149899
SNX10	716.62	0.448073	0.114041	3.92906	8.52783e-05	0.00121879
TRIB1	616.288	0.446936	0.155606	2.87223	0.00407583	0.0305381
EEF1A1P6	13897.1	0.446766	0.123526	3.61679	0.000298284	0.00356561
FAM234A	983.072	0.446444	0.145551	3.06728	0.00216018	0.0184268
TBC1D14	652.118	0.445689	0.144204	3.09069	0.00199694	0.0173061
MANSC1	450.978	0.445557	0.130612	3.41129	0.000646558	0.00678432
SCCPDH	1019.07	0.444736	0.110181	4.03641	5.42743e-05	0.000831371
ELOVL6	701.262	0.444531	0.118187	3.76126	0.000169061	0.00220196
CST3	1542.13	0.444357	0.132751	3.34729	0.000816055	0.00820726
CD82	466.343	0.443635	0.166049	2.67171	0.00754659	0.0493253
ZFP36L2	2383.92	0.442445	0.113734	3.89018	0.000100171	0.00140037
SEC24A	601.414	0.442123	0.127164	3.47678	0.000507471	0.00555135
EBLN3P	605.084	0.441964	0.122676	3.6027	0.00031493	0.00373787
DAG1	2251.28	0.441742	0.0958633	4.60804	4.06479e-06	8.45117e-05
CORO1B	640.678	0.441345	0.140514	3.14093	0.00168413	0.0150164
GSE1	663.578	0.439785	0.136531	3.22114	0.00127682	0.0119557
RTL8C	980.06	0.438559	0.109923	3.98969	6.61591e-05	0.000982356
RGMB	298.157	0.438548	0.15426	2.84291	0.0044704	0.0328086
ZSWIM6	831.532	0.438484	0.112661	3.89207	9.93907e-05	0.00139163
SIRT7	419.776	0.438336	0.152289	2.87832	0.00399799	0.0301059
ANKRD33B	336.389	0.434406	0.154162	2.81785	0.00483458	0.0347834
CLSTN1	2900.83	0.434365	0.117359	3.70117	0.000214605	0.00270856
KDELR3	381.099	0.434242	0.144861	2.99765	0.0027207	0.022265
H6PD	393.68	0.433151	0.144977	2.98772	0.00281069	0.0228346
REL	384.254	0.431884	0.154452	2.79624	0.00517018	0.0366534
PPTC7	1652.72	0.431517	0.0938648	4.59721	4.2818e-06	8.82052e-05
DYNLT3	1218.2	0.431209	0.119572	3.60629	0.00031061	0.00369393
GCLC	352.796	0.429895	0.143697	2.99168	0.00277451	0.0225919
CCND1	7352.04	0.429675	0.116636	3.6839	0.00022969	0.00287265
SYVN1	567.616	0.427775	0.127907	3.34442	0.00082454	0.00828158
WWTR1	9635.43	0.427755	0.0802879	5.32777	9.94275e-08	2.92601e-06
LGALS3BP	2131	0.427322	0.109356	3.9076	9.32157e-05	0.00131648
FIP1L1	1537	0.426589	0.141395	3.017	0.00255292	0.0211332
TAPBP	1164.75	0.426493	0.14196	3.00433	0.0026617	0.021862
MAPKAPK2	2213.16	0.425561	0.097625	4.35914	1.30577e-05	0.000239079
MTND4P12	2803.07	0.425388	0.106047	4.0113	6.03846e-05	0.000907896
PLPP5	327.594	0.425266	0.150885	2.81847	0.00482532	0.0347446
AMFR	447.948	0.424817	0.135145	3.14342	0.00166984	0.0149187
HELZ2	607.682	0.424063	0.14926	2.84111	0.0044957	0.0329807
GALNT2	2049.01	0.423729	0.103644	4.08829	4.34562e-05	0.000683177
MAP2K3	2192.88	0.423214	0.100445	4.2134	2.51556e-05	0.000422533
KIAA0930	704.926	0.422739	0.156266	2.70525	0.0068253	0.0454852
ZEB2	421.788	0.422464	0.154465	2.73502	0.00623771	0.0425713
PTN	1946.01	0.422322	0.154802	2.72814	0.00636917	0.0432216
RPS6KA3	1663.41	0.421691	0.096738	4.3591	1.30598e-05	0.000239079
SIL1	334.368	0.421633	0.155327	2.71449	0.00663772	0.0446383
IFITM3	6128.69	0.420876	0.0748821	5.62052	1.90386e-08	6.51163e-07
NEO1	744.419	0.420409	0.151885	2.76794	0.00564125	0.0394587
DCXR	591.883	0.418031	0.130712	3.1981	0.00138336	0.0128061
ADGRG1	631.869	0.416332	0.142722	2.91708	0.00353323	0.0272739
RUNX1	1937.51	0.415839	0.148261	2.80477	0.00503522	0.0359527
GFPT1	1223.83	0.415303	0.100128	4.14771	3.35812e-05	0.000545147
RTKN	345.882	0.414898	0.141633	2.92938	0.00339639	0.0264537
RNF168	498.15	0.414808	0.145467	2.85156	0.00435059	0.0320738
DBN1	846.173	0.414044	0.120329	3.44093	0.000579724	0.00622334
SLC25A4	867.759	0.413837	0.153162	2.70196	0.00689329	0.0457901
MPG	1017.74	0.413553	0.135639	3.04891	0.00229672	0.0193976
RND3	1451.08	0.413333	0.100002	4.13326	3.57651e-05	0.000574872
CPT1A	913.97	0.411508	0.118833	3.4629	0.000534385	0.00580303
VPS51	496.611	0.410879	0.141269	2.90848	0.00363186	0.0278769
MAP4	2093.92	0.410182	0.0881152	4.65507	3.23872e-06	6.91828e-05
ZFAND6	1068.29	0.408842	0.103357	3.95563	7.63334e-05	0.00111133
SEC14L1	663.932	0.408051	0.13268	3.07544	0.00210189	0.0180672
CHCHD10	1094.73	0.408038	0.107837	3.78382	0.000154437	0.00204418
FKBP9P1	482.005	0.4079	0.148095	2.75432	0.00588139	0.0408235
RRBP1	3948.13	0.406568	0.0887911	4.57892	4.67374e-06	9.56196e-05
STK10	724.966	0.406197	0.151793	2.676	0.00745074	0.0488235
PLOD1	1101.75	0.405041	0.106622	3.79883	0.000145379	0.00194005
SORBS2	1749.24	0.4048	0.119539	3.38634	0.000708307	0.0073101
CLK3	379.323	0.402244	0.141276	2.84723	0.00441016	0.0324329
ZNF217	925.904	0.400536	0.123096	3.25385	0.00113852	0.0109025
YTHDF2	2232.74	0.400138	0.0959048	4.17224	3.01613e-05	0.000495464
B3GNT2	471.601	0.399723	0.139576	2.86383	0.00418551	0.0311256
FAM114A1	800.922	0.39972	0.12873	3.1051	0.00190215	0.0166294
AKR1B1	1714.63	0.399439	0.122398	3.26346	0.00110061	0.0106174
SOX10	4104.69	0.398698	0.0880142	4.52993	5.90035e-06	0.000118226
NCS1	625.011	0.39772	0.12901	3.08286	0.00205021	0.0176909
KHNYN	344.403	0.39752	0.137998	2.88062	0.00396888	0.029937
SYT11	669.411	0.397371	0.12207	3.25527	0.00113286	0.0108745
ORAI1	488.043	0.396982	0.139131	2.8533	0.00432682	0.0319248
SVIL	1085.32	0.396826	0.106627	3.72164	0.000197931	0.00253019
GPSM1	583.599	0.396419	0.146322	2.70922	0.0067442	0.0451212
SAV1	673.417	0.396335	0.116633	3.39815	0.000678435	0.00704456
GGNBP2	1870.39	0.396249	0.0860298	4.60595	4.10583e-06	8.52662e-05
CDKN1B	715.736	0.39609	0.139901	2.83121	0.0046372	0.0337426
CSNK1D	1214.5	0.39521	0.119605	3.30431	0.000952117	0.0094183
UBXN6	645.831	0.394711	0.126346	3.12405	0.0017838	0.0157484
ETV6	1327.2	0.392608	0.134895	2.91046	0.00360895	0.0277476
EEF1A1P5	16407	0.391139	0.119148	3.28279	0.00102785	0.010071
CD74	13273.6	0.391123	0.106909	3.65845	0.00025374	0.00311902
MTUS1	374.507	0.390576	0.142628	2.73843	0.00617338	0.0422771
SHROOM3	598.13	0.389848	0.119851	3.25277	0.00114285	0.0109355
PRNP	3006.07	0.388545	0.12358	3.14409	0.00166607	0.0148924
RNF13	681.411	0.388329	0.136243	2.85027	0.00436827	0.0321512
EPB41L4A-AS1	687.403	0.387968	0.142156	2.72918	0.00634925	0.0431518
CHMP1B	608.259	0.387904	0.129476	2.99595	0.00273587	0.0223491
CEP170B	624.949	0.386733	0.13304	2.90689	0.00365037	0.02797
KLC1	837.695	0.386018	0.103523	3.72883	0.000192369	0.00247142
RNF130	723.108	0.38569	0.123398	3.12558	0.00177452	0.0156974
BNIP3	2229.41	0.385412	0.100886	3.82027	0.000133308	0.001795
PTOV1	673.605	0.38522	0.136165	2.82908	0.00466825	0.0339008
PCYOX1	879.456	0.384785	0.12003	3.20574	0.00134717	0.0125076
SRSF8	773.128	0.382064	0.130323	2.93168	0.00337131	0.0262927
LOXL4	1169.23	0.38177	0.129404	2.95021	0.00317556	0.0251047
PRKAR1A	4097.57	0.380967	0.0792856	4.80499	1.54757e-06	3.55583e-05
RAB5B	587.611	0.380747	0.132841	2.86618	0.00415458	0.0309469
LGALS8	861.773	0.379056	0.120135	3.15525	0.00160361	0.0144494
LRPAP1	1271.49	0.378971	0.0942991	4.01882	5.84898e-05	0.000882369
BMPR2	541.722	0.37826	0.1336	2.83128	0.00463628	0.0337426
RUNX3	1129.02	0.377544	0.116426	3.24277	0.00118375	0.0112547
NCOA3	533.84	0.377508	0.118297	3.19119	0.00141686	0.0130622
TRIB2	1047.91	0.376956	0.10393	3.62701	0.000286724	0.00344877
POR	545.605	0.376491	0.134359	2.80212	0.00507684	0.0361922
EHD1	994.825	0.375767	0.13822	2.71862	0.00655555	0.0441686
TNK2	403.372	0.375493	0.138446	2.7122	0.00668388	0.0448711
BCAR1	645.535	0.374995	0.137247	2.73227	0.00628994	0.0428951
GOLM1	804.174	0.374433	0.133857	2.79727	0.00515362	0.0365505
MKRN1	1209.27	0.374313	0.0989688	3.78213	0.000155491	0.00205407
LITAF	3048.76	0.373459	0.117815	3.16987	0.00152505	0.0138811
ACADVL	2070.64	0.373151	0.116104	3.21393	0.0013093	0.0122088
RNMT	1071.02	0.371671	0.0943181	3.94061	8.12747e-05	0.00116622
SYNE2	2501.53	0.371306	0.136857	2.71309	0.00666598	0.0447948
TMEM184B	374.716	0.369806	0.130889	2.82533	0.00472314	0.0341599
TMEM263	857.082	0.369541	0.123347	2.99594	0.00273596	0.0223491
NIPSNAP1	1233.34	0.369253	0.129014	2.86212	0.00420814	0.031242
BTG1	6485.89	0.368986	0.0924758	3.99008	6.605e-05	0.000981548
PSPC1	768.529	0.36845	0.122136	3.01672	0.00255523	0.0211426
DNAJC1	867.564	0.36819	0.103123	3.57041	0.000356416	0.00413171
CCNL2	1014.35	0.368072	0.119568	3.07835	0.00208153	0.0179266
HERPUD1	789.939	0.366642	0.121393	3.02029	0.00252533	0.0209533
ECI1	576.186	0.365935	0.12944	2.82705	0.00469791	0.0340275
OS9	1049.62	0.365778	0.120976	3.02357	0.00249812	0.0208045
C1GALT1	935.888	0.365574	0.136878	2.67081	0.00756688	0.0494399
CAB39	539.356	0.365417	0.123347	2.96252	0.00305136	0.0243483
OTUD7B	773.169	0.365389	0.106824	3.42047	0.000625141	0.00658912
CCDC144CP	402.506	0.364039	0.133562	2.72562	0.00641813	0.0434634
PSAP	8608.65	0.36369	0.115511	3.14852	0.00164097	0.0146974
BNIP3L	1568.79	0.363044	0.103321	3.51374	0.000441847	0.00492644
DYNLL2	1690.8	0.362442	0.131918	2.74748	0.0060055	0.0414282
EEF1A1P11	10070.3	0.361507	0.125563	2.8791	0.00398813	0.0300443
PJA2	1300.75	0.361217	0.0901158	4.00837	6.11403e-05	0.000916951
PLAUR	2360.09	0.361061	0.0866678	4.16604	3.09942e-05	0.000506823
ARL6IP5	2578.61	0.359877	0.0791517	4.54667	5.45003e-06	0.000110119
TCF3	653.271	0.358229	0.124836	2.86959	0.00410999	0.0307554
SSR4	3003.74	0.358005	0.12451	2.87532	0.00403621	0.0303173
ANKRD36B	955.93	0.357434	0.112117	3.18804	0.00143242	0.0131786
CUX1	1923.27	0.355096	0.0908207	3.90986	9.2349e-05	0.00130733
NOMO1	2131.26	0.354593	0.0864125	4.10349	4.06965e-05	0.000646025
CYTH2	515.596	0.353699	0.129151	2.73864	0.00616931	0.0422654
ARHGAP5	1906.39	0.352799	0.0936404	3.76759	0.000164829	0.00215468
LGALS1	10666.3	0.352781	0.0964271	3.65853	0.000253669	0.00311902
KIFC3	941.46	0.351721	0.131319	2.67837	0.00739825	0.0485505
ATG101	1358.18	0.349239	0.103475	3.37512	0.000737833	0.00754763
DAP	2259.96	0.349173	0.0799431	4.36777	1.25521e-05	0.000230254
TP53I13	858.013	0.349054	0.114483	3.04897	0.00229625	0.0193976
RPS3AP5	1567.95	0.34747	0.114173	3.04337	0.00233948	0.0196938
AGAP3	725.596	0.347346	0.127702	2.71998	0.00652863	0.0440076
CTNNA1	3781.18	0.346793	0.0768362	4.51341	6.37939e-06	0.000126894
CYFIP1	609.881	0.346197	0.125339	2.76209	0.00574334	0.0400826
MAP1LC3B	1377.37	0.34544	0.110776	3.11837	0.00181856	0.016008
PIK3CA	529.75	0.344194	0.122988	2.79859	0.00513259	0.0364302
WBP2	917.133	0.343268	0.119641	2.86915	0.00411572	0.0307726
SLC25A6	6183.31	0.342392	0.0912244	3.75329	0.000174529	0.00226989
FNBP1	1003.58	0.342056	0.125727	2.72062	0.00651591	0.0439677
MT-RNR2	692083	0.341953	0.0767446	4.45574	8.36058e-06	0.000160427
MT-CO1	58798.3	0.340362	0.0811453	4.19447	2.73506e-05	0.000455556
TUT7	944.579	0.339786	0.107809	3.15174	0.00162302	0.0145957
TSPO	2498.97	0.338215	0.115767	2.92152	0.0034833	0.0269434
OGA	1696.6	0.337642	0.0917851	3.67861	0.000234506	0.0029166
ZDHHC9	627.922	0.33734	0.124887	2.70117	0.00690969	0.045882
CREB3L2	1154.6	0.336849	0.101966	3.30355	0.00095468	0.00943727
SEC31A	2487.03	0.336197	0.108131	3.10916	0.00187617	0.016426
ARF6	1432.16	0.335258	0.109425	3.06382	0.00218532	0.0186058
ZNF148	1508.63	0.335022	0.0918923	3.64581	0.000266547	0.00324088
SYNGR2	1453.01	0.334507	0.102424	3.26591	0.00109111	0.0105735
PAXIP1	554.733	0.334363	0.12408	2.69473	0.00704451	0.046639
CDC42BPA	1628.08	0.333658	0.107803	3.09506	0.00196774	0.0170862
SELENOS	1414.49	0.333275	0.107985	3.0863	0.00202662	0.0175126
TRIM38	716.926	0.332356	0.124074	2.6787	0.00739094	0.0485203
PLP2	1760.04	0.33194	0.0863803	3.84277	0.000121652	0.00166177
USO1	1021.65	0.331755	0.107911	3.07435	0.00210961	0.0181092
SND1	2139.61	0.331686	0.0931725	3.55991	0.000370985	0.00426205
SH3BGRL3	4253.11	0.33136	0.0988121	3.35344	0.000798144	0.00805425
UBALD2	2259.83	0.3309	0.101743	3.2523	0.00114475	0.0109478
RBPJ	3562.52	0.327471	0.0772873	4.23706	2.26462e-05	0.000385803
HAPLN1	3125.81	0.327283	0.0962005	3.40209	0.000668726	0.00695988
TKT	4106.72	0.326255	0.115143	2.83349	0.00460434	0.033558
NUCB1	1171.84	0.325547	0.10718	3.03738	0.00238643	0.0200138
NUCB2	1737.23	0.323427	0.103064	3.13813	0.00170032	0.0151231
KLF5	3133.96	0.3229	0.0891702	3.62117	0.000293274	0.00351812
APP	3877.4	0.321793	0.109662	2.93441	0.00334185	0.0261362
ARL1	977.194	0.320244	0.0983815	3.25512	0.00113344	0.0108745
CCNL1	1799.29	0.319397	0.0921026	3.46784	0.000524667	0.00570575
ARFGAP3	805.449	0.319343	0.115303	2.7696	0.00561245	0.0392762
CAVIN3	1491.29	0.317725	0.0948467	3.34988	0.000808471	0.00814012
NOMO2	4686.18	0.317693	0.0809575	3.9242	8.70192e-05	0.00124169
MIA3	1004.5	0.317609	0.103316	3.07414	0.00211108	0.0181092
RHOC	1428.7	0.317409	0.107525	2.95196	0.00315768	0.0249854
SBF1	734.461	0.315021	0.114525	2.75067	0.00594729	0.0411216
ZCCHC17	1939.21	0.314306	0.104106	3.01908	0.00253542	0.0210175
RPL9P7	4729.22	0.314271	0.107231	2.93079	0.00338102	0.026357
DAZAP2	1557.85	0.313348	0.110789	2.82832	0.00467929	0.0339661
ERGIC3	1311.84	0.310342	0.112874	2.74945	0.00596945	0.0412272
SLC39A6	2388.94	0.310191	0.0984714	3.15006	0.00163234	0.0146381
SCRIB	725.053	0.309731	0.112312	2.75776	0.00581991	0.0405066
SDC4	4038.91	0.303922	0.0843859	3.60157	0.000316298	0.00374914
ACBD6	727.503	0.30317	0.111877	2.70986	0.00673119	0.0450977
BACE2	2537.26	0.302899	0.104884	2.88794	0.00387772	0.0293482
HP1BP3	2484.03	0.302783	0.0969093	3.1244	0.0017817	0.0157454
MAFG	1542.02	0.301113	0.109334	2.75405	0.00588619	0.040841
MTCO1P12	31234.2	0.299868	0.0802905	3.73479	0.000187871	0.00242058
WWP2	713.062	0.299795	0.111352	2.69233	0.00709557	0.0469423
NOMO3	2553.06	0.29959	0.0844686	3.54677	0.000389991	0.00444054
PDXK	1198.47	0.296031	0.110089	2.68902	0.00716621	0.0472882
CD63	14527.8	0.29464	0.100767	2.92397	0.00345598	0.0268246
ANXA11	1848.08	0.293522	0.0990122	2.96451	0.00303167	0.0242453
USP36	934.069	0.292818	0.105638	2.77191	0.00557282	0.0390742
MMP16	1982.48	0.292303	0.0988104	2.95822	0.00309417	0.0246133
PDLIM4	1737.88	0.290948	0.107276	2.71215	0.00668485	0.0448711
SERPINE2	48441.8	0.289688	0.102576	2.82412	0.00474105	0.0342479
SLC38A1	2306.98	0.289652	0.106818	2.71163	0.00669533	0.0448993
TOPORS	1171.03	0.287113	0.100776	2.84902	0.00438546	0.0322645
SCAF11	3224.39	0.285728	0.0882401	3.23807	0.00120341	0.0113865
POU2F1	1298.68	0.282187	0.0986647	2.86006	0.00423565	0.0314073
NDUFAF3	1241.32	0.281104	0.0959528	2.92961	0.00339389	0.0264458
TIMP2	1671.93	0.277564	0.0935342	2.96751	0.0030022	0.024074
TUG1	2137.34	0.277022	0.10181	2.72098	0.00650883	0.0439364
COMMD6	2019.52	0.276313	0.0873671	3.16266	0.00156333	0.0141363
TPT1	32219.8	0.276272	0.0761597	3.62753	0.000286147	0.00344415
CEMIP2	1706.36	0.276255	0.0930037	2.97036	0.00297449	0.0238839
NUP50	2029.26	0.27604	0.0889294	3.10403	0.00190903	0.0166574
TMEM97	1820.56	0.274197	0.0952137	2.87981	0.00397919	0.0300021
COPA	3486.87	0.273706	0.0784414	3.4893	0.000484286	0.00532804
BSG	2093.11	0.272668	0.0998907	2.72966	0.00633996	0.043105
PTMS	4286.45	0.271064	0.088763	3.0538	0.00225964	0.0191386
MDM2	2244.42	0.267481	0.0835481	3.20152	0.00136705	0.0126813
SELENOW	2295.31	0.267304	0.0987849	2.70592	0.00681164	0.0454498
ZFAND5	1674.42	0.266298	0.0929252	2.86572	0.00416058	0.0309788
DSTN	13431.5	0.264945	0.0813852	3.25544	0.00113216	0.0108739
GAS5	5304.07	0.263989	0.0934036	2.82633	0.00470854	0.0340818
CAMLG	1541.34	0.258186	0.0943079	2.73769	0.00618727	0.0423399
CD59	3427.2	0.252589	0.0939336	2.68902	0.00716618	0.0472882
USP11	2114.36	0.252151	0.0923178	2.73134	0.00630773	0.042951
PSME1	2091.01	0.249548	0.091051	2.74075	0.00612991	0.0420557
HEXB	1831.8	0.24735	0.0866607	2.85424	0.00431403	0.0318435
DDX3X	3061.28	0.244222	0.0829907	2.94277	0.00325293	0.0255654
HIPK2	6201.27	0.242713	0.0801172	3.02948	0.00244979	0.0205164
RPS27	35881	0.240766	0.0732273	3.28793	0.00100928	0.00991142
EIF4B	6830.97	0.237526	0.0695056	3.41737	0.0006323	0.00665028
S100A6	60065.4	0.230777	0.0770171	2.99644	0.00273153	0.0223332
GAPDH	48403.7	0.211397	0.0659186	3.20694	0.00134154	0.0124705
B2M	17950	0.207261	0.0639353	3.24173	0.00118805	0.0112717
LAMC1	3810.95	0.207056	0.0772144	2.68157	0.00732784	0.0482377
EEF1A1	94697	0.205582	0.074615	2.75524	0.00586498	0.0407254
H2AZ2	5337.94	-0.201678	0.0732351	-2.75384	0.00589011	0.0408524
HDGF	7847.06	-0.208687	0.0764888	-2.72833	0.00636552	0.0432216
NUCKS1	28288.3	-0.210581	0.0779128	-2.70277	0.00687642	0.0457041
PCBP2	5923.1	-0.21108	0.0708239	-2.98036	0.00287912	0.0232954
HYOU1	2291.48	-0.216387	0.0768353	-2.81624	0.00485896	0.0349447
EIF2S2	13605.8	-0.22307	0.0812038	-2.74703	0.00601369	0.0414688
EIF4G1	3744.64	-0.223308	0.0808892	-2.76067	0.00576836	0.0401946
SUPT16H	4730.27	-0.23024	0.0794805	-2.89681	0.00376981	0.0286646
RPLP0P9	7576.04	-0.231327	0.0779773	-2.96659	0.00301125	0.0241203
PSMB4	7146.28	-0.233713	0.0872756	-2.67788	0.00740903	0.0486034
ZRANB2	2477.83	-0.236932	0.0874891	-2.70813	0.0067663	0.0452147
ABCE1	1859.85	-0.237268	0.0866497	-2.73824	0.0061769	0.0422851
TPR	5522.48	-0.239944	0.0782322	-3.06707	0.00216166	0.0184307
SNU13	3339.54	-0.244068	0.0828156	-2.94713	0.00320741	0.0252896
MSH6	2202.41	-0.244213	0.0853038	-2.86286	0.00419837	0.0312083
DARS1	2556.07	-0.244731	0.0863171	-2.83525	0.00457892	0.0334271
EIF1AX	9839.97	-0.247669	0.0750206	-3.30135	0.0009622	0.00950113
BTF3	10493.9	-0.248049	0.08292	-2.99143	0.00277678	0.0226001
PCNA	3093.9	-0.248186	0.0838267	-2.9607	0.00306941	0.0244597
PSMD11	5510.34	-0.250261	0.0860759	-2.90745	0.00364389	0.0279563
EIF3F	2958.69	-0.251969	0.0924468	-2.72555	0.00641935	0.0434634
MLEC	2714.06	-0.253161	0.0760544	-3.32869	0.000872564	0.00871203
TMEM147	1618.73	-0.253387	0.0933667	-2.71389	0.00664991	0.0447035
ZC3H18	1865.96	-0.255365	0.0894384	-2.85521	0.00430084	0.0317592
RPS12	20656.4	-0.255704	0.0817662	-3.12726	0.00176446	0.0156315
UPF1	1636.18	-0.257402	0.0851068	-3.02446	0.00249081	0.0207609
KMT2A	1489.3	-0.257462	0.0944698	-2.72533	0.00642367	0.0434695
XRCC5	5055.96	-0.257571	0.0836996	-3.07733	0.00208867	0.0179622
MSN	2750.96	-0.258135	0.0942194	-2.73972	0.00614917	0.0421435
ZC3H15	3455.27	-0.259142	0.0874682	-2.9627	0.00304958	0.024345
TUFM	2424.2	-0.259834	0.0960072	-2.7064	0.00680166	0.0454001
STMN1	6864.84	-0.259975	0.072998	-3.5614	0.000368883	0.00424584
PRPF8	2867.21	-0.260546	0.0812268	-3.20764	0.00133829	0.0124468
TTC1	1673.15	-0.261291	0.0956761	-2.731	0.00631423	0.0429627
SF3B5	2273.41	-0.261409	0.0899878	-2.90494	0.0036732	0.028073
RPLP2	21223.4	-0.26212	0.0878435	-2.98394	0.00284565	0.0230816
PSMB6	2596.14	-0.263462	0.0919523	-2.8652	0.0041674	0.0310167
RPLP0	34794.2	-0.265367	0.067239	-3.94662	7.92623e-05	0.00114191
CDK11B	1202.29	-0.266673	0.0944611	-2.8231	0.00475616	0.0343155
HNRNPUL1	5032.76	-0.266721	0.0761887	-3.50079	0.000463879	0.00512872
POLR2A	2004.72	-0.267323	0.0975397	-2.74066	0.00613165	0.0420557
USP22	3072.25	-0.268592	0.0893716	-3.00534	0.00265286	0.0218094
UBTF	1326.74	-0.27	0.0962487	-2.80523	0.005028	0.0359155
RBMX	8048.39	-0.271143	0.0860357	-3.15151	0.00162427	0.0145989
SSR3	2595.29	-0.271195	0.100172	-2.70729	0.00678357	0.0453131
TARS1	5976.03	-0.271268	0.0827034	-3.28001	0.00103805	0.0101591
MTPN	3858.35	-0.271901	0.0924032	-2.94255	0.00325524	0.0255654
RPLP0P6	5400.22	-0.27223	0.0792217	-3.43631	0.000589705	0.00629122
KHSRP	13212.8	-0.272469	0.0793027	-3.43581	0.000590789	0.00629122
PSMD3	4181.31	-0.272752	0.100011	-2.72721	0.00638716	0.0433273
IPO7	3610.42	-0.272795	0.09295	-2.93486	0.00333703	0.0261277
DHX9	4247.58	-0.273263	0.085904	-3.18102	0.00146755	0.0134466
UBQLN1	1785.85	-0.274385	0.0954137	-2.87574	0.00403078	0.0302903
CLTA	2594.96	-0.274846	0.0990284	-2.77543	0.00551285	0.0387313
UBL5	5058.31	-0.275103	0.0946792	-2.90563	0.00366516	0.0280474
CWC15	1999.01	-0.276122	0.0904952	-3.05124	0.00227901	0.0192845
LARP1	4062.11	-0.276264	0.0740444	-3.73106	0.000190675	0.00245318
NAA50	1576.92	-0.276935	0.0923647	-2.99827	0.00271515	0.0222297
SMC3	4193.79	-0.277637	0.0941906	-2.94761	0.00320241	0.0252613
MTCH2	3142.22	-0.278059	0.0908527	-3.06055	0.00220934	0.018749
HNRNPH3	2089.26	-0.278363	0.103976	-2.67718	0.00742441	0.0486865
HNRNPAB	5196.84	-0.278729	0.0701032	-3.97598	7.00903e-05	0.00103218
SMARCA2	1584.41	-0.278748	0.0953981	-2.92195	0.0034785	0.0269178
ATXN2	1547.61	-0.280956	0.101945	-2.75597	0.0058519	0.0406823
IMPDH2	4623.98	-0.281332	0.0952382	-2.95398	0.00313705	0.0248551
M6PR	1846.23	-0.281451	0.100851	-2.79076	0.00525837	0.0371904
RRP15	1888.58	-0.281552	0.100134	-2.81174	0.00492737	0.0353092
ACTB	17726.7	-0.282127	0.0723661	-3.89861	9.67483e-05	0.00136075
RBM26	2413.93	-0.282316	0.0854396	-3.30427	0.000952235	0.0094183
SFPQ	8104.75	-0.282865	0.0836962	-3.37967	0.000725734	0.0074451
FBXO7	1160.76	-0.28313	0.104184	-2.71758	0.00657606	0.0442902
KARS1	3025.96	-0.284001	0.104093	-2.72833	0.00636551	0.0432216
ZMAT2	2257.14	-0.284786	0.101158	-2.81525	0.00487391	0.0350241
LASP1	3066.04	-0.284997	0.0969925	-2.93834	0.00329975	0.025881
FKBP1A	6541.78	-0.286184	0.0903625	-3.16707	0.00153984	0.0139731
FAM3C	2432.58	-0.286693	0.100187	-2.86158	0.00421532	0.0312824
ANKRD17	1727.64	-0.287077	0.103317	-2.7786	0.00545932	0.0384448
PSMB1	3146.49	-0.287595	0.102719	-2.79982	0.00511309	0.0363232
XPO1	2231.07	-0.287658	0.103929	-2.76784	0.00564293	0.0394587
EI24	5223.46	-0.287733	0.0848338	-3.39173	0.000694531	0.00719502
LYPLA2	1798.96	-0.28821	0.107155	-2.68965	0.00715277	0.047251
DAZAP1	2513.35	-0.288691	0.0887249	-3.25378	0.00113879	0.0109025
MYO1E	1781.02	-0.288706	0.105046	-2.74837	0.0059892	0.0413317
SMARCA4	3894.74	-0.288978	0.10577	-2.73212	0.00629273	0.0428978
CCT8	3569.23	-0.289808	0.0971249	-2.98387	0.00284624	0.0230816
ITPRIPL2	1563.69	-0.290546	0.0999506	-2.9069	0.00365035	0.02797
MRPS16	1197.9	-0.290765	0.108513	-2.67954	0.00737231	0.0484653
SNRNP27	1576.68	-0.291277	0.106217	-2.74227	0.00610153	0.0419454
MAPKAP1	1065.62	-0.291408	0.104238	-2.7956	0.00518038	0.0367112
U2AF1	4738.95	-0.291844	0.107665	-2.71066	0.00671491	0.0450055
TMEM258	4865.68	-0.292353	0.0799311	-3.65756	0.000254626	0.00312349
BUB3	2405.85	-0.29278	0.0977668	-2.99467	0.00274738	0.0224219
ATP5MC1	2809.57	-0.293722	0.0876418	-3.35139	0.000804061	0.00810939
CKAP5	2158.69	-0.294231	0.0967394	-3.04148	0.00235415	0.0197987
TOMM34	1690.07	-0.294255	0.103908	-2.83188	0.00462757	0.0337135
HTATSF1	902.182	-0.294962	0.10583	-2.78714	0.00531762	0.037565
FUS	6378.3	-0.295101	0.0886308	-3.32956	0.000869839	0.00868966
RAD23A	4222.22	-0.29616	0.104408	-2.83657	0.00456011	0.0333304
PDAP1	2694.92	-0.296809	0.0863803	-3.43607	0.00059021	0.00629122
DNAJB1	1508.58	-0.296828	0.101449	-2.9259	0.00343464	0.0266937
KIAA1143	975.196	-0.296897	0.1097	-2.70644	0.00680087	0.0454001
PSMD2	2330.43	-0.297933	0.0891266	-3.34281	0.000829348	0.00832227
BIRC2	1661.62	-0.298108	0.0984275	-3.02871	0.00245604	0.0205496
WDR3	1767.61	-0.298289	0.0954574	-3.12484	0.00177904	0.0157296
SRSF9	3495.56	-0.298946	0.0871959	-3.42844	0.000607053	0.00643764
NONO	4920.82	-0.299664	0.0743476	-4.03058	5.56383e-05	0.000847916
STOML2	2802.79	-0.299856	0.0891356	-3.36405	0.000768089	0.00782586
TIMMDC1	2239.78	-0.300207	0.10349	-2.90084	0.00372166	0.0283707
EEF1B2P6	1617.53	-0.300772	0.112379	-2.67641	0.00744152	0.0487809
AMD1	4327.08	-0.301924	0.095281	-3.16877	0.00153083	0.0139126
NDUFB2	2054.58	-0.302335	0.106922	-2.82763	0.00468937	0.0340113
ECHS1	1210.02	-0.302604	0.10666	-2.83708	0.00455284	0.0332909
HNRNPF	3362.25	-0.3031	0.102262	-2.96394	0.00303729	0.0242685
MTR	1265.33	-0.305006	0.105855	-2.88137	0.00395952	0.0298915
LRRC47	989.413	-0.305113	0.111276	-2.74195	0.00610759	0.041971
ITPRID2	1419.86	-0.306852	0.107195	-2.86257	0.00420226	0.0312113
PRPF6	2507.9	-0.307383	0.0921868	-3.33435	0.000854999	0.0085605
TRIM56	785.687	-0.308087	0.103916	-2.96478	0.00302897	0.0242406
NKTR	2061.64	-0.30834	0.0989901	-3.11486	0.00184032	0.0161678
SERBP1	15787.1	-0.308507	0.0753435	-4.09468	4.22751e-05	0.000666363
PRELID1	2462.7	-0.308686	0.103528	-2.98167	0.00286679	0.0232272
MCM7	2532.86	-0.311036	0.0941141	-3.30488	0.000950169	0.00941345
EEF1B2	5649.42	-0.311127	0.0793255	-3.92215	8.7761e-05	0.00125127
HDAC1	1848.66	-0.311277	0.106473	-2.92354	0.00346077	0.0268385
CDC5L	1487.58	-0.312132	0.0964724	-3.23545	0.00121449	0.0114558
PICALM	1312.85	-0.3125	0.106512	-2.93394	0.00334687	0.0261362
FMNL2	1193.01	-0.312735	0.114488	-2.73161	0.00630267	0.0429329
IGF2BP3	2312.64	-0.312835	0.103339	-3.02727	0.00246775	0.0206267
RNPEP	1546.01	-0.312887	0.0963743	-3.24658	0.001168	0.0111383
GART	1074.44	-0.312971	0.107475	-2.91205	0.00359065	0.0276424
MCFD2	1022.84	-0.313594	0.115216	-2.72179	0.00649287	0.0438618
CIAO2A	962.382	-0.313645	0.110465	-2.83931	0.00452107	0.0331261
SRSF3	5977.38	-0.31376	0.0832226	-3.77013	0.00016316	0.00214067
SNRPB	5726.28	-0.315006	0.0849909	-3.70635	0.000210264	0.00267259
MTHFD1	756.816	-0.316397	0.109989	-2.87662	0.00401957	0.030243
WBP11	2141.38	-0.316477	0.112056	-2.82426	0.00473899	0.0342468
ANP32A	2360.49	-0.317524	0.0936683	-3.38988	0.000699245	0.00723549
NDUFS2	1684.51	-0.31764	0.111918	-2.83815	0.00453765	0.0332205
PSIP1	3246.41	-0.319288	0.113064	-2.82396	0.00474342	0.0342512
TFAM	1370.72	-0.320258	0.0914046	-3.50374	0.00045877	0.00508477
HSD17B10	1212.27	-0.3203	0.10507	-3.04846	0.00230021	0.0194099
RPL27A	34000.5	-0.320353	0.102962	-3.11136	0.00186228	0.0163446
DCBLD2	4801.55	-0.320923	0.114111	-2.81237	0.00491782	0.0352549
CLPTM1L	2800.71	-0.321247	0.107752	-2.98137	0.00286966	0.02324
PRDX1	9701.44	-0.321611	0.10446	-3.0788	0.00207835	0.0179078
HCFC1	2470.29	-0.321692	0.0951101	-3.38231	0.000718784	0.00738226
MCM3	1417.87	-0.322183	0.109448	-2.9437	0.00324314	0.0255376
PPP1R14B	4409.48	-0.322642	0.0938024	-3.43959	0.000582586	0.00624823
EDRF1	570.881	-0.323138	0.121126	-2.66779	0.0076353	0.0497238
EED	942.486	-0.323403	0.107452	-3.00974	0.0026147	0.021555
PSMF1	735.583	-0.323639	0.109551	-2.95424	0.00313439	0.024845
POLR2L	2750.11	-0.323914	0.115723	-2.79905	0.00512536	0.0363933
BAZ1B	2836.17	-0.324157	0.0843023	-3.84517	0.000120469	0.00164938
ELOC	2677.72	-0.324172	0.0822709	-3.9403	8.13802e-05	0.0011668
SBDS	1752.74	-0.324758	0.102067	-3.1818	0.00146364	0.0134244
STIM2	1577.51	-0.32482	0.107301	-3.02719	0.0024684	0.0206267
PTTG1	3567.38	-0.324908	0.0860432	-3.7761	0.000159303	0.0020962
CXXC1	707.166	-0.325114	0.115713	-2.80966	0.00495945	0.0354682
MTREX	1477.76	-0.325704	0.107225	-3.03757	0.00238496	0.0200109
KMT5A	1395.81	-0.326371	0.112682	-2.8964	0.00377476	0.0286901
PRDX6	3644.81	-0.32671	0.103217	-3.16527	0.00154938	0.0140384
SSBP4	884.368	-0.327335	0.117758	-2.77972	0.00544061	0.038328
TMX2	2304.99	-0.327602	0.0900622	-3.6375	0.000275295	0.00333876
ETF1	2708.36	-0.327869	0.10076	-3.25395	0.00113811	0.0109025
TRAM2	807.056	-0.327989	0.104124	-3.15	0.00163271	0.0146381
PAICS	2804.88	-0.328318	0.112159	-2.92726	0.00341959	0.0265998
PFDN2	5430.43	-0.328798	0.0918812	-3.57851	0.000345557	0.00402409
KTN1	7005.43	-0.328888	0.0680773	-4.83109	1.35785e-06	3.15225e-05
MRPL20	2227.33	-0.329339	0.102391	-3.21648	0.00129775	0.01212
EXOSC9	922.388	-0.329389	0.109037	-3.02091	0.00252019	0.0209202
PXN	3399.32	-0.329812	0.0908302	-3.63108	0.000282237	0.00340852
TSR1	1860.07	-0.330173	0.120086	-2.74948	0.00596903	0.0412272
ANP32E	1942.08	-0.330253	0.0953762	-3.46264	0.000534907	0.00580303
TRMT6	1319.58	-0.33042	0.0951702	-3.47189	0.000516812	0.00563401
PGAM1	4914.87	-0.330437	0.085953	-3.84439	0.000120852	0.00165337
CD2BP2	1031.22	-0.330827	0.111431	-2.96889	0.00298881	0.0239881
AKAP9	3534.87	-0.330881	0.0881878	-3.752	0.000175426	0.00227825
PARP1	4714.07	-0.330922	0.091549	-3.6147	0.000300691	0.00358549
PLK2	1190.35	-0.331471	0.102887	-3.2217	0.00127432	0.0119447
PSMB3	2251.98	-0.332476	0.123763	-2.6864	0.00722271	0.0476253
RBM39	4312.59	-0.33287	0.0779294	-4.27143	1.94221e-05	0.000336637
ATP5PB	2886.02	-0.332941	0.0794689	-4.18957	2.79477e-05	0.00046292
EIF5	2928.32	-0.333108	0.0854862	-3.89663	9.75394e-05	0.00136784
RANGAP1	1469.5	-0.333833	0.10457	-3.19245	0.00141073	0.0130284
DKC1	7591.23	-0.333997	0.07816	-4.27324	1.9265e-05	0.000334561
RPS26P6	831.45	-0.334073	0.125146	-2.66947	0.00759702	0.0495645
IFRD2	860.612	-0.334549	0.119466	-2.80037	0.00510441	0.0363164
RARS1	3770.54	-0.33514	0.083321	-4.02228	5.76382e-05	0.000872459
RWDD1	1373.2	-0.335145	0.101287	-3.30886	0.000936758	0.00930115
MYL6B	711.048	-0.336043	0.124885	-2.69082	0.00712771	0.0471028
FRMD6	623.518	-0.336077	0.121063	-2.77605	0.00550236	0.0386888
TMEM223	646.706	-0.336767	0.125238	-2.68901	0.00716632	0.0472882
POLR3K	953.16	-0.336865	0.124995	-2.69503	0.00703822	0.0466145
MPHOSPH6	1323.27	-0.337156	0.124631	-2.70523	0.00682571	0.0454852
VMA21	2024.36	-0.337576	0.0924046	-3.65324	0.000258947	0.00316566
TIMELESS	636.932	-0.337981	0.122333	-2.7628	0.00573087	0.0400112
RPA2	636.513	-0.338821	0.122085	-2.77529	0.00551525	0.0387321
FAM120A	7592.13	-0.339247	0.072498	-4.6794	2.87717e-06	6.19023e-05
EIF1AXP1	1871.2	-0.340002	0.123806	-2.74624	0.00602819	0.0415208
NCAPD2	2024.04	-0.340249	0.0918685	-3.70365	0.000212516	0.00268977
SUCLG2	849.838	-0.341096	0.122308	-2.78883	0.00528993	0.0373988
CDC26	922.356	-0.341802	0.117084	-2.91928	0.00350838	0.0271139
PSMA7	10758.5	-0.342105	0.0875174	-3.90899	9.26822e-05	0.00131101
FAU	18123.6	-0.342114	0.081354	-4.20525	2.60795e-05	0.000436005
ZDHHC16	493.724	-0.342703	0.124499	-2.75265	0.00591156	0.0409536
CYRIB	1548.62	-0.342927	0.0875938	-3.91497	9.04153e-05	0.00128198
RBM17	1621	-0.343664	0.0964806	-3.562	0.000368037	0.00423905
GATAD2A	1389.29	-0.34398	0.125923	-2.73167	0.00630146	0.0429329
TPM3	10737.8	-0.344268	0.0678944	-5.07064	3.96476e-07	1.02535e-05
SET	25183.1	-0.346184	0.0734481	-4.71331	2.43722e-06	5.31385e-05
TUBB4B	6438.39	-0.346322	0.0878134	-3.94384	8.01864e-05	0.00115152
ADRM1	2755.24	-0.34697	0.0981429	-3.53535	0.00040723	0.00461631
GTF2H2	942.212	-0.347667	0.119709	-2.90427	0.00368105	0.0281168
SERPINH1	1724.97	-0.347725	0.108951	-3.19156	0.00141505	0.0130522
NSUN2	1446.5	-0.347752	0.101675	-3.42025	0.000625647	0.00658912
PHF6	839.955	-0.347858	0.130349	-2.66866	0.00761543	0.0496305
AURKAIP1	2262.63	-0.348306	0.118564	-2.93771	0.00330649	0.0259112
LMNB1	2020.61	-0.348755	0.12204	-2.85771	0.00426714	0.0315884
GPATCH4	3901.77	-0.348969	0.125787	-2.7743	0.00553214	0.0388203
GPD2	648.688	-0.349122	0.126427	-2.76145	0.00575457	0.0401354
H4C3	10269	-0.349678	0.0944032	-3.70408	0.000212156	0.00268711
COX20	1545.17	-0.349986	0.099604	-3.51378	0.000441783	0.00492644
NOC2L	1209.13	-0.35081	0.108271	-3.2401	0.00119487	0.0113244
PTDSS1	1306.11	-0.351182	0.104562	-3.35861	0.000783368	0.00793642
LAMTOR1	2365.3	-0.35122	0.0822493	-4.27019	1.95308e-05	0.000338195
LSM3	1742.61	-0.351291	0.118521	-2.96395	0.00303722	0.0242685
THOC7	1549.21	-0.351518	0.103645	-3.39157	0.000694939	0.00719509
CHCHD2	16482.1	-0.351522	0.0812502	-4.32642	1.51554e-05	0.000271887
NCL	12351.8	-0.352295	0.0699853	-5.03385	4.80734e-07	1.21519e-05
GIPC1	1225.74	-0.352619	0.120674	-2.92209	0.00347696	0.0269175
POLDIP2	1150.16	-0.352703	0.122906	-2.86971	0.00410847	0.0307554
AGA	456.752	-0.35282	0.129463	-2.72526	0.0064251	0.0434695
NNT-AS1	714.757	-0.353009	0.115048	-3.06836	0.0021524	0.018378
ADI1	1326.99	-0.353151	0.0965445	-3.65791	0.000254283	0.00312211
METTL17	611.222	-0.353214	0.130819	-2.70002	0.00693353	0.0459722
AP2B1	2560.97	-0.353403	0.108113	-3.26883	0.00107995	0.0104961
MOSMO	3821.08	-0.353472	0.110255	-3.20594	0.00134622	0.0125075
TXN	6312.94	-0.353535	0.0984211	-3.59207	0.000328063	0.00386812
PAK1	907.295	-0.353703	0.124908	-2.83171	0.00463	0.0337176
GOPC	598.139	-0.353772	0.118319	-2.98998	0.00278993	0.0226968
RNASEH2C	920.399	-0.354114	0.108014	-3.27841	0.00104394	0.0102015
PHACTR4	1280.64	-0.354336	0.129495	-2.73629	0.00621372	0.0424776
UTP4	1181.83	-0.354559	0.126637	-2.7998	0.00511345	0.0363232
CAPRIN1	3612.59	-0.354736	0.0934432	-3.79628	0.000146886	0.00195433
GLS	1090.11	-0.355127	0.103621	-3.42716	0.000609919	0.00646038
KPNA2	3208.12	-0.355397	0.0805211	-4.41371	1.01612e-05	0.00019089
DNAJC9	817.122	-0.35585	0.12308	-2.89121	0.00383766	0.0291216
PSMC1P1	1643.46	-0.356203	0.103166	-3.45272	0.000554958	0.00600239
NUMA1	1912.31	-0.356424	0.0888878	-4.00982	6.07657e-05	0.000912861
SNF8	1171.45	-0.356613	0.107435	-3.31935	0.000902273	0.00899363
NAA15	1298.26	-0.357647	0.127326	-2.80892	0.00497086	0.0355214
NUP205	630.603	-0.357889	0.123266	-2.90339	0.00369152	0.0281769
MAP4K4	2372.44	-0.35875	0.0960465	-3.73517	0.00018759	0.00241869
NUDC	1698.15	-0.359029	0.0909642	-3.94692	7.91625e-05	0.00114139
ILF3	4512.87	-0.359058	0.0875773	-4.0999	4.13327e-05	0.000653232
RNASEH1	1140.58	-0.359075	0.0915834	-3.92074	8.82772e-05	0.00125564
CSK	506.98	-0.359149	0.131818	-2.72458	0.00643841	0.0435431
DNAJC7	2766.13	-0.360473	0.114109	-3.15901	0.00158304	0.0142857
SKA2	1211.83	-0.360742	0.115806	-3.11505	0.00183913	0.0161652
PCBP1	3911.9	-0.36142	0.101713	-3.55335	0.000380357	0.00435298
PSMC1	4636.26	-0.361999	0.0875472	-4.1349	3.55102e-05	0.000571287
PABPC4	6647.43	-0.362755	0.111122	-3.26448	0.00109667	0.0106026
TUBB6	1348.57	-0.363081	0.112806	-3.21863	0.00128807	0.0120484
TRMT112	10649.8	-0.363264	0.0964821	-3.76509	0.000166487	0.0021716
UCHL5	2162.93	-0.363354	0.104472	-3.47801	0.000505147	0.00553377
LSM8	1005.68	-0.363442	0.12496	-2.90847	0.00363199	0.0278769
EP400	1120.57	-0.363742	0.0981758	-3.70501	0.000211385	0.00268113
TAF15	1679.62	-0.364392	0.118728	-3.06914	0.00214675	0.0183384
FANCD2	1050.45	-0.36444	0.125411	-2.90596	0.00366132	0.02803
RPL35	12957.4	-0.364766	0.123931	-2.94329	0.00324741	0.0255483
DDX21	9370.92	-0.364867	0.0944018	-3.86505	0.000111067	0.00153794
FGD5-AS1	1085.64	-0.365334	0.12314	-2.96682	0.00300898	0.0241176
BAG3	971.681	-0.365833	0.125847	-2.90695	0.00364966	0.02797
BRCA2	903.808	-0.365867	0.125649	-2.91181	0.00359336	0.0276514
SERBP1P5	776.384	-0.365886	0.118175	-3.09615	0.00196053	0.0170318
MAGOHB	965.042	-0.366223	0.0976743	-3.74943	0.000177237	0.00229844
TOMM40	786.771	-0.366393	0.123955	-2.95584	0.00311816	0.0247492
EIF4E	914.144	-0.366445	0.109572	-3.34432	0.000824831	0.00828158
TMEM230	1412.75	-0.366493	0.0990043	-3.70179	0.000214081	0.00270385
PIH1D1	1327.91	-0.366713	0.118535	-3.09373	0.0019766	0.0171548
LYAR	2200.02	-0.367111	0.126575	-2.90034	0.00372761	0.028404
HSP90AB1	43682.9	-0.367932	0.0744623	-4.94118	7.76513e-07	1.87304e-05
PLRG1	579.629	-0.368012	0.11917	-3.08813	0.00201419	0.0174388
SMC1A	3591.88	-0.368709	0.0820966	-4.49115	7.08382e-06	0.000138297
SIVA1	1589.76	-0.368782	0.0921862	-4.0004	6.32353e-05	0.000943633
MRPL3	1592.82	-0.369408	0.116974	-3.15803	0.00158841	0.0143196
CASP2	956.948	-0.369491	0.109867	-3.36306	0.000770825	0.00784482
SUGP2	786.384	-0.369909	0.108154	-3.4202	0.00062575	0.00658912
PTBP1	4207.01	-0.37008	0.0874759	-4.23065	2.33013e-05	0.000396211
NEK2	696.264	-0.370199	0.130634	-2.83386	0.00459889	0.0335455
CNOT9	669.718	-0.370215	0.118943	-3.11254	0.00185488	0.0162877
CDC42EP4	526.464	-0.370291	0.134856	-2.74584	0.0060357	0.0415566
CWF19L2	980.232	-0.370462	0.108516	-3.41388	0.000640443	0.00672802
CDK2	2297.15	-0.372027	0.099821	-3.72694	0.000193815	0.00248644
BRD8	669.107	-0.372284	0.133538	-2.78785	0.00530588	0.0374968
NOTCH2	1345.61	-0.372625	0.108401	-3.43748	0.000587152	0.00628495
TM7SF3	1391.5	-0.372774	0.107971	-3.45255	0.000555322	0.00600271
PSME3	1688.22	-0.373381	0.104182	-3.58393	0.000338459	0.00395944
DDX39A	1339.74	-0.373436	0.120395	-3.10175	0.00192382	0.0167698
PPP4C	830.745	-0.374003	0.125179	-2.98774	0.00281052	0.0228346
GTF2F2	1074.96	-0.374102	0.138553	-2.70007	0.00693248	0.0459722
RBM14	679.183	-0.374685	0.133799	-2.80036	0.00510452	0.0363164
SF3B3	1568.12	-0.374802	0.132151	-2.83617	0.00456577	0.0333582
EMC8	703.396	-0.375036	0.129758	-2.89027	0.00384907	0.0291683
LUC7L3	4448.06	-0.375632	0.0971904	-3.86491	0.000111128	0.00153794
MTA2	1359.11	-0.375638	0.110386	-3.40294	0.000666646	0.00694226
AASDHPPT	1129.35	-0.375845	0.0992257	-3.78778	0.000152	0.00201341
TRIR	1484.5	-0.375861	0.120018	-3.13171	0.00173791	0.0154215
MRPS27	946.804	-0.376838	0.136193	-2.76693	0.00565864	0.0395531
SLC25A36	1081.26	-0.377339	0.109008	-3.46158	0.000537022	0.00582245
POMP	6322.73	-0.377498	0.113288	-3.33219	0.000861639	0.00861735
ECT2	1006.44	-0.377584	0.130065	-2.90305	0.00369553	0.0281955
WDR4	363.573	-0.377948	0.136869	-2.76138	0.00575568	0.0401354
UBE2N	2392.96	-0.377958	0.0923102	-4.09443	4.232e-05	0.000666484
THRAP3	3495.75	-0.378466	0.0975372	-3.88023	0.00010436	0.00145551
ECHDC1	537.806	-0.378473	0.124749	-3.03387	0.00241439	0.0202389
RBM42	605.923	-0.378622	0.121917	-3.10557	0.00189914	0.0166112
HMGN3	753.836	-0.378826	0.122153	-3.10125	0.00192703	0.0167733
MICALL1	645.995	-0.379502	0.117767	-3.22248	0.00127087	0.0119249
SRSF2	3791.91	-0.380134	0.112512	-3.3786	0.00072855	0.00746545
LARP4	1405.13	-0.380192	0.111665	-3.40475	0.000662246	0.00690446
U2SURP	4226.2	-0.381178	0.118582	-3.21446	0.00130689	0.0121926
UNG	1107.77	-0.381271	0.101125	-3.77028	0.000163064	0.00214067
YWHAE	7001.03	-0.381441	0.0876795	-4.3504	1.3589e-05	0.000247251
PKN2	1036.29	-0.382982	0.107861	-3.55071	0.000384193	0.00438847
CYTOR	1574.99	-0.383441	0.0952382	-4.02612	5.67038e-05	0.000860495
FAM111B	765.203	-0.383624	0.143432	-2.67461	0.00748163	0.0490079
TRIM28	3136.23	-0.38367	0.0876075	-4.37942	1.18998e-05	0.000219864
PNPT1	719.824	-0.384882	0.118606	-3.24504	0.00117434	0.0111771
YBX1	28575.6	-0.385703	0.0753897	-5.11612	3.11883e-07	8.24421e-06
RNF20	924.685	-0.38667	0.124798	-3.09837	0.00194588	0.0169209
DNAJC11	614.434	-0.387207	0.12529	-3.0905	0.00199821	0.0173088
PHB1	1462.47	-0.3878	0.0903646	-4.2915	1.77471e-05	0.000311827
QSER1	1665.15	-0.388283	0.101807	-3.8139	0.000136789	0.00183361
NOL10	1236.43	-0.388473	0.110598	-3.51249	0.000443933	0.00494326
IVNS1ABP	975.571	-0.388479	0.109319	-3.55363	0.000379952	0.00435112
DTL	1004.26	-0.389119	0.10063	-3.86681	0.000110268	0.00153077
CLNS1A	2865.79	-0.389626	0.0960172	-4.05788	4.95204e-05	0.000767074
HNRNPR	5406.64	-0.390062	0.0735451	-5.30371	1.1347e-07	3.29895e-06
DDX1	3619.25	-0.390969	0.102193	-3.8258	0.000130351	0.00176313
MRPL52	844.55	-0.391133	0.120737	-3.23954	0.00119722	0.0113347
CAAP1	717.336	-0.391284	0.138019	-2.835	0.00458264	0.0334406
PFDN4	2731.67	-0.391917	0.116666	-3.35931	0.000781361	0.00792131
C1QBP	2127.12	-0.392204	0.113445	-3.45723	0.000545766	0.00590654
RPS26P15	3878.38	-0.392223	0.103337	-3.79556	0.000147311	0.00195854
VPS25	665.545	-0.392615	0.133836	-2.93355	0.00335113	0.026158
STT3A	1269.36	-0.393425	0.101721	-3.86767	0.000109878	0.00152763
CTPS1	1011.61	-0.393495	0.109921	-3.57979	0.000343871	0.00401489
LIMA1	1351.45	-0.393788	0.11061	-3.56015	0.000370647	0.0042609
CASP8	608.469	-0.393828	0.145186	-2.71257	0.00667641	0.0448481
BCCIP	2027.54	-0.394616	0.102321	-3.85666	0.000114948	0.00158226
THOC3	597.881	-0.394696	0.138206	-2.85586	0.00429199	0.0317069
POLR2F	4333.55	-0.395093	0.0902564	-4.37746	1.20072e-05	0.000221621
TRMT5	1525.99	-0.395099	0.121031	-3.26445	0.00109675	0.0106026
GOT2	1561.34	-0.395212	0.121888	-3.24241	0.00118522	0.0112627
MED8	532.075	-0.395396	0.133368	-2.9647	0.00302973	0.0242406
GRWD1	861.232	-0.395858	0.100471	-3.94001	8.14769e-05	0.00116725
TMEM106C	1127.21	-0.395905	0.110421	-3.58542	0.000336532	0.00394205
TEX261	612.975	-0.396187	0.143266	-2.7654	0.00568529	0.0397239
NCAPD3	987.106	-0.396387	0.113323	-3.49785	0.000469018	0.00517595
CCT6A	6279.41	-0.396614	0.0848351	-4.67511	2.93796e-06	6.29081e-05
ERLIN1	589.76	-0.396909	0.134229	-2.95696	0.00310686	0.0246814
SIGMAR1	1216.79	-0.397806	0.139201	-2.85778	0.00426618	0.0315884
TMEM208	745.996	-0.398252	0.142165	-2.80134	0.00508905	0.0362504
SRSF1	1864.62	-0.398956	0.130937	-3.04694	0.00231187	0.019498
GAR1	1164.8	-0.399219	0.107799	-3.70336	0.00021276	0.00269096
DNAAF5	814.544	-0.399254	0.138792	-2.87664	0.00401939	0.030243
HNRNPD	5525.63	-0.399432	0.0862447	-4.63138	3.63242e-06	7.63192e-05
IL1RAPL1	419.053	-0.400517	0.145635	-2.75014	0.00595696	0.0411726
BRD7P2	768.359	-0.400553	0.123888	-3.23319	0.00122418	0.0115351
CCT4	4384.04	-0.400887	0.0889384	-4.50747	6.56059e-06	0.000130065
SLMAP	734.39	-0.400909	0.120094	-3.33829	0.000842943	0.00844923
TPRKB	1419.99	-0.401083	0.113049	-3.54788	0.000388342	0.00442458
SNRNP70	1806.84	-0.401169	0.100129	-4.00654	6.16156e-05	0.000923307
AP1S2	3210.95	-0.401409	0.0967385	-4.14943	3.33308e-05	0.000542064
AHSA1	1925.81	-0.402148	0.08825	-4.55692	5.19089e-06	0.00010512
CTSA	484.206	-0.402155	0.123146	-3.26567	0.00109207	0.0105738
NGDN	861.427	-0.402425	0.148582	-2.70844	0.00676013	0.0451902
TRA2A	1227.81	-0.402767	0.116068	-3.47008	0.000520308	0.00566178
MRPL45	710.514	-0.403933	0.126316	-3.19779	0.00138486	0.0128133
CDCA7L	700.739	-0.404065	0.129391	-3.12283	0.00179123	0.0157985
THOC5	747.106	-0.405977	0.128065	-3.17008	0.00152398	0.0138804
BRD7	1773.44	-0.406381	0.100453	-4.04549	5.22142e-05	0.000803938
HINT1	8241.22	-0.406806	0.10252	-3.96807	7.24556e-05	0.00106264
RTCB	639.681	-0.406921	0.139555	-2.91584	0.00354733	0.0273442
HNRNPK	14893.8	-0.407208	0.0808915	-5.03401	4.80331e-07	1.21519e-05
GTF2H3	952.241	-0.407494	0.129793	-3.13958	0.0016919	0.0150632
FJX1	473.95	-0.408361	0.139709	-2.92294	0.00346748	0.0268557
XRCC2	329.711	-0.408479	0.142845	-2.85958	0.00424197	0.0314314
RBM8A	5383.08	-0.409011	0.0866879	-4.7182	2.37939e-06	5.20676e-05
INTS13	947.722	-0.409254	0.135202	-3.02699	0.00247002	0.0206267
DDX54	1223.16	-0.409953	0.103703	-3.95315	7.71282e-05	0.00111745
MAD2L1	835.873	-0.410079	0.136415	-3.00611	0.00264611	0.0217739
DCAF1	645.653	-0.410486	0.126776	-3.23788	0.00120423	0.0113865
NUP107	793.926	-0.410643	0.147118	-2.79124	0.00525061	0.0371625
CSTF1	436.554	-0.411223	0.132462	-3.10445	0.00190632	0.0166496
HNRNPDL	7541.69	-0.411236	0.0797708	-5.15522	2.53332e-07	6.90002e-06
TRMT112P6	570.074	-0.411532	0.13948	-2.95049	0.00317274	0.0250935
NUDT21	1002.63	-0.412	0.126907	-3.24649	0.0011684	0.0111383
CCT7	4351.92	-0.413774	0.0877769	-4.71393	2.42986e-06	5.30426e-05
RPS26P47	4002.06	-0.413844	0.0999316	-4.14127	3.45385e-05	0.000559674
NUDCD1	645.62	-0.414625	0.120893	-3.42967	0.00060431	0.00641613
PSMC3	1414.94	-0.414878	0.116928	-3.54815	0.000387947	0.0044234
HNRNPU	8825.66	-0.415015	0.0831332	-4.99217	5.97062e-07	1.48619e-05
MRPL21	1568.24	-0.415346	0.130618	-3.17986	0.00147344	0.0134936
COPS3	1221.78	-0.416075	0.10862	-3.83058	0.000127844	0.00173314
TUSC2	467.594	-0.416647	0.134337	-3.10151	0.00192537	0.0167733
BLMH	803.522	-0.416687	0.110381	-3.77499	0.000160014	0.00210401
RSRC2	2164.21	-0.417194	0.100553	-4.14902	3.33909e-05	0.000542548
ANKRD10	897.904	-0.417889	0.132157	-3.16207	0.00156652	0.014157
CUL4A	1226.24	-0.418037	0.103269	-4.04806	5.16444e-05	0.000797906
ITGB1BP1	905.365	-0.418354	0.145876	-2.86787	0.00413243	0.0308461
HMGN1P38	533.82	-0.418596	0.13118	-3.19101	0.00141774	0.0130636
DDX18	2664.83	-0.418883	0.107918	-3.88147	0.000103825	0.00144919
ANXA1	4483.31	-0.419028	0.0981711	-4.26835	1.96929e-05	0.000340343
FRA10AC1	807.846	-0.41903	0.109698	-3.81984	0.000133536	0.00179673
RFK	696.726	-0.419268	0.119368	-3.5124	0.000444071	0.00494326
FBXO22	1157.19	-0.420192	0.115243	-3.64615	0.000266202	0.00324088
MRPL1	685.655	-0.420464	0.112952	-3.72251	0.000197254	0.00252333
SF3B4	2184.57	-0.421068	0.106514	-3.95318	7.71187e-05	0.00111745
PKP4	554.378	-0.421073	0.131161	-3.21036	0.0013257	0.0123552
EEF1E1	516.84	-0.421908	0.122316	-3.44934	0.000561968	0.00606357
NOP56	2981.05	-0.42208	0.11255	-3.75016	0.000176721	0.0022934
MIR4435-2HG	988.663	-0.422388	0.12479	-3.38477	0.000712368	0.00732896
RRP9	439.18	-0.423237	0.139827	-3.02687	0.00247102	0.0206267
FAM32A	1964.42	-0.423763	0.118029	-3.59034	0.000330243	0.0038836
PBX3	513.154	-0.424936	0.151014	-2.81388	0.00489472	0.0351174
DROSHA	810.97	-0.425319	0.157327	-2.70341	0.00686318	0.0456917
VMP1	2431.3	-0.425627	0.0808756	-5.26274	1.41925e-07	4.04384e-06
CCT5	7495.17	-0.427348	0.106925	-3.99672	6.42274e-05	0.00095764
CEP290	1317.1	-0.427774	0.107097	-3.99427	6.48942e-05	0.000966715
SPOP	2107.01	-0.428135	0.0899463	-4.7599	1.93688e-06	4.34452e-05
SLC43A3	1605.97	-0.428434	0.126539	-3.38579	0.000709736	0.0073101
SMC6	1645.77	-0.428539	0.102656	-4.17452	2.98614e-05	0.000491889
RPS26P11	3569.87	-0.428825	0.107424	-3.99191	6.55446e-05	0.000974846
MCM5	537.529	-0.42922	0.125962	-3.40755	0.000655493	0.00685
HOXB4	530.189	-0.429461	0.158562	-2.70847	0.00675932	0.0451902
SLC3A2	3183.66	-0.429663	0.115399	-3.72328	0.000196648	0.00251737
SSBP1	3912.13	-0.429778	0.102497	-4.19309	2.75181e-05	0.000457495
EIF3K	2189.1	-0.430201	0.122508	-3.5116	0.000445411	0.0049551
RPS26P8	3158.71	-0.430384	0.10279	-4.18704	2.82615e-05	0.000466822
ZW10	426.991	-0.430808	0.133202	-3.23424	0.00121966	0.0114986
NACC1	598.77	-0.432871	0.154362	-2.80426	0.00504317	0.0359951
RBMS2	335.361	-0.433067	0.158315	-2.73547	0.00622908	0.0425286
TOP1	7679.2	-0.43369	0.093921	-4.6176	3.88201e-06	8.11824e-05
RPS26	8381.56	-0.434332	0.0936316	-4.63873	3.50549e-06	7.39994e-05
BTBD10	320.196	-0.435244	0.160238	-2.71623	0.006603	0.0444549
IK	2141.28	-0.435249	0.105223	-4.13643	3.52756e-05	0.000568024
SNX19	475.483	-0.435611	0.132819	-3.27974	0.00103904	0.0101591
YBX1P10	631.093	-0.436267	0.14192	-3.07404	0.00211183	0.0181092
SRM	2421.8	-0.436347	0.0836213	-5.21814	1.80732e-07	5.03746e-06
HSPA1B	1027.81	-0.436359	0.120267	-3.62826	0.000285339	0.00343672
HELLS	1865.29	-0.436768	0.0939031	-4.65127	3.29903e-06	7.03872e-05
HACD2	617.932	-0.437068	0.124517	-3.51012	0.000447904	0.00497974
ATP5MG	6976.47	-0.437529	0.0921568	-4.74766	2.05787e-06	4.57583e-05
RUVBL2	840.231	-0.437907	0.133031	-3.29177	0.000995603	0.00980935
ANGPT1	508.77	-0.437919	0.136963	-3.19735	0.00138696	0.0128261
SUGT1	1227.77	-0.43794	0.127046	-3.44711	0.000566624	0.00609912
CFL1	15678.6	-0.438198	0.0756866	-5.78963	7.05398e-09	2.60126e-07
MRPL9	1446.08	-0.439176	0.114525	-3.83478	0.000125678	0.00171092
YBX1P1	1311.32	-0.439492	0.106996	-4.10757	3.99835e-05	0.000636964
ACD	408.099	-0.439636	0.148676	-2.95701	0.00310643	0.0246814
NPM3	1638.07	-0.439695	0.145731	-3.01717	0.00255144	0.0211307
NOL8	1224.76	-0.440673	0.127818	-3.44764	0.000565497	0.00609431
PALS1	571.195	-0.440915	0.140062	-3.14801	0.00164388	0.0147088
SNRPD1	4039.83	-0.441928	0.0775863	-5.69595	1.22686e-08	4.3198e-07
RPS26P58	3726.86	-0.442206	0.104952	-4.2134	2.51558e-05	0.000422533
CARNMT1	305.311	-0.442259	0.164665	-2.68582	0.00723531	0.0476908
ARHGAP27P1-BPTFP1-KPNA2P3	899.64	-0.442354	0.144811	-3.0547	0.00225283	0.0190899
UAP1	966.594	-0.442366	0.130078	-3.40076	0.000671977	0.00698965
DDX10	754.558	-0.442433	0.119998	-3.68701	0.000226906	0.00284577
FRG1BP	862.396	-0.443024	0.121183	-3.65581	0.000256369	0.00314057
CTSC	2768.29	-0.443458	0.130189	-3.40626	0.000658587	0.00687032
MED27	895.078	-0.4438	0.107461	-4.12986	3.62988e-05	0.00058218
CENATAC	356.294	-0.444032	0.161541	-2.74872	0.00598287	0.0413039
FOXD1	634.239	-0.444896	0.144112	-3.08716	0.00202077	0.0174874
CKLF	785.328	-0.445995	0.150709	-2.95932	0.00308321	0.0245479
CALM2	12701.7	-0.446198	0.0885969	-5.03627	4.74683e-07	1.20329e-05
PRPS2	767.812	-0.446485	0.111603	-4.00066	6.31666e-05	0.000943393
PSMB7	2287.95	-0.447803	0.130371	-3.43484	0.000592909	0.00631004
RASAL2	814.104	-0.448171	0.146013	-3.06939	0.00214494	0.0183317
NPM1P27	1324.99	-0.448188	0.133205	-3.36464	0.000766429	0.00781339
DESI1	664.165	-0.44947	0.151515	-2.96651	0.003012	0.0241203
NDC1	693.619	-0.449922	0.134626	-3.34202	0.000831717	0.00834137
IDH3B	754.785	-0.450107	0.120105	-3.74763	0.000178517	0.00231169
RBBP4	1882.85	-0.450599	0.0908832	-4.958	7.1221e-07	1.73889e-05
ATAD5	748.285	-0.45124	0.122315	-3.68915	0.000225002	0.00282387
TPP2	821.537	-0.451473	0.129837	-3.47723	0.000506624	0.00554656
YWHAB	13274.8	-0.451597	0.0935862	-4.82546	1.3968e-06	3.23429e-05
IKBIP	968.639	-0.451719	0.122948	-3.67406	0.000238728	0.00296293
ZNF22	754.049	-0.452546	0.13088	-3.45771	0.000544782	0.00589944
IPO11	256.598	-0.452831	0.166989	-2.71175	0.00669293	0.0448993
COTL1	5285.72	-0.453409	0.10428	-4.34798	1.37398e-05	0.000249741
FLNB	1558.05	-0.453989	0.122351	-3.71054	0.000206821	0.00263444
NPM1P39	309.657	-0.455365	0.169169	-2.69178	0.00710715	0.0470016
MRPL18	703.39	-0.455396	0.115729	-3.93502	8.31895e-05	0.00118988
HNRNPA2B1	11994.7	-0.455672	0.0995761	-4.57612	4.73683e-06	9.66896e-05
WDR5	1027.07	-0.45604	0.107099	-4.25811	2.0616e-05	0.000354587
SNRPA	1307.63	-0.456094	0.121971	-3.73936	0.000184489	0.00238386
MAZ	2056.2	-0.456726	0.118684	-3.84826	0.000118961	0.00163123
RPS26P3	3855.61	-0.456964	0.107489	-4.25126	2.12575e-05	0.000364571
RCC2	6662.47	-0.457429	0.0971004	-4.71088	2.4665e-06	5.35812e-05
NHP2	2044.95	-0.457449	0.0898221	-5.09284	3.52746e-07	9.20222e-06
DPYSL3	740.167	-0.457581	0.134274	-3.40782	0.000654833	0.00684709
PDCD11	1618.41	-0.458088	0.111692	-4.10134	4.10758e-05	0.000649824
SF3A1	1388.39	-0.458525	0.102983	-4.45244	8.49007e-06	0.000162216
TAX1BP3	503.08	-0.459079	0.128728	-3.56627	0.000362094	0.00418293
POLR2J	1355.09	-0.459258	0.111003	-4.13734	3.51351e-05	0.000566541
TIAL1	1441.3	-0.460006	0.10604	-4.33805	1.43754e-05	0.000259976
CENPQ	367.753	-0.460089	0.160895	-2.85955	0.00424242	0.0314314
NUP93	1158.62	-0.460328	0.105779	-4.3518	1.35027e-05	0.000246431
DIAPH3	535.041	-0.460571	0.140267	-3.28353	0.00102516	0.0100558
RACGAP1	608.63	-0.460947	0.166803	-2.76342	0.00571986	0.0399498
EXTL2	628.919	-0.461089	0.154976	-2.97523	0.00292764	0.0236056
GTF2H5	695.21	-0.461096	0.135774	-3.39605	0.00068366	0.0070906
UHRF1	996.033	-0.461517	0.142352	-3.24208	0.0011866	0.0112666
SRSF7	3731.35	-0.46195	0.088312	-5.23089	1.68696e-07	4.74626e-06
CCP110	950.211	-0.461975	0.119799	-3.85626	0.000115133	0.00158359
MSL3	703.841	-0.462937	0.141812	-3.26444	0.00109682	0.0106026
PEX26	531.992	-0.463025	0.146301	-3.16488	0.00155147	0.0140471
HNRNPC	9992	-0.46321	0.0738872	-6.26916	3.63001e-10	1.59454e-08
PNN	1738.98	-0.463495	0.102013	-4.54347	5.53347e-06	0.000111303
RFC3	1383.41	-0.464014	0.0972926	-4.76927	1.84897e-06	4.1682e-05
NOLC1	2271.55	-0.464662	0.113284	-4.10175	4.1004e-05	0.000649756
TMEM138	560.366	-0.465054	0.14073	-3.30457	0.000951206	0.0094183
HOXC6	708.648	-0.465109	0.156952	-2.96339	0.00304269	0.0243008
CCT3	5944.17	-0.465203	0.0806957	-5.76491	8.17016e-09	2.97009e-07
EZH2	1385.65	-0.465391	0.0938935	-4.95659	7.17414e-07	1.74694e-05
MALSU1	664.486	-0.465533	0.132408	-3.51589	0.000438288	0.00489884
CCDC124	424.839	-0.466264	0.128215	-3.63659	0.000276276	0.00334782
IRAK1	1981.88	-0.466335	0.113704	-4.10132	4.10808e-05	0.000649824
CEP152	628.66	-0.46704	0.121795	-3.83465	0.000125744	0.00171092
RCCD1	340.282	-0.467202	0.169666	-2.75365	0.00589343	0.0408596
ELOA	1122.21	-0.467519	0.109657	-4.26348	2.01269e-05	0.000347509
MRPS30	795.641	-0.468007	0.143736	-3.25602	0.00112984	0.0108574
SMPD4	871.624	-0.468349	0.137857	-3.39734	0.00068044	0.00706129
ERH	3143.45	-0.46931	0.0757513	-6.1954	5.81365e-10	2.46901e-08
TMA7	8436.64	-0.46954	0.0733713	-6.3995	1.55882e-10	7.09067e-09
UBE2SP2	871.048	-0.469757	0.166615	-2.81941	0.00481114	0.0346564
TSEN15	1182.38	-0.470049	0.13132	-3.57941	0.000344375	0.00401815
RRS1	544.76	-0.470693	0.162919	-2.88912	0.00386326	0.0292511
LYRM7	819.709	-0.471493	0.128158	-3.679	0.000234149	0.00291418
UEVLD	223.82	-0.471662	0.176038	-2.67933	0.00737706	0.0484653
ABCF2	555.88	-0.472655	0.126071	-3.74912	0.000177455	0.0022996
MX2	442.1	-0.472675	0.134114	-3.52444	0.000424381	0.0047685
HOXB2	741.673	-0.474167	0.134532	-3.52456	0.000424183	0.0047685
NDUFAB1	3518.5	-0.474573	0.0940757	-5.04459	4.54504e-07	1.15705e-05
CCT2	5122.09	-0.476341	0.100015	-4.76269	1.91031e-06	4.29568e-05
NPM1	24250.5	-0.476934	0.0958343	-4.97665	6.46937e-07	1.59045e-05
TENM3	328.003	-0.477883	0.169762	-2.81503	0.00487731	0.0350345
LSM5	1208.86	-0.478785	0.0973658	-4.91738	8.77096e-07	2.09591e-05
ZBTB38	2840.11	-0.479796	0.113497	-4.22738	2.36432e-05	0.000401567
GET3	535.566	-0.479871	0.130823	-3.66808	0.000244375	0.00302883
NUDT15	424.253	-0.480444	0.170987	-2.80982	0.00495685	0.0354638
BIVM	580.819	-0.480505	0.153805	-3.12412	0.00178335	0.0157484
MBNL2	811.44	-0.480625	0.116379	-4.12985	3.63004e-05	0.00058218
UBR7	486.019	-0.480759	0.144562	-3.32562	0.000882222	0.00880356
FEZ2	952.193	-0.481071	0.124433	-3.86611	0.000110583	0.00153277
NF2	976.882	-0.482011	0.119906	-4.01989	5.82243e-05	0.000879104
HNRNPM	5235.42	-0.482108	0.0970213	-4.96909	6.72668e-07	1.65145e-05
PSMG4	316.075	-0.482869	0.171873	-2.80945	0.00496269	0.0354772
PPM1G	3200.2	-0.485289	0.0756561	-6.41441	1.41367e-10	6.47976e-09
POLE3	1875.3	-0.485361	0.100667	-4.82143	1.42536e-06	3.28768e-05
YWHAH	639.8	-0.485555	0.135352	-3.58735	0.00033406	0.00391664
RANBP1	4287.29	-0.485696	0.0859161	-5.65314	1.57542e-08	5.46126e-07
MIS18A	460.019	-0.485719	0.165144	-2.94118	0.0032696	0.0256557
CHST14	519.761	-0.486495	0.144029	-3.37775	0.000730806	0.00748429
SMURF2	744.572	-0.487245	0.110339	-4.4159	1.00591e-05	0.000189369
NUP155	971.767	-0.488545	0.101396	-4.81819	1.4487e-06	3.33722e-05
ATP5ME	2923.7	-0.488995	0.116049	-4.2137	2.51225e-05	0.000422533
TIMM8A	271.927	-0.489091	0.171566	-2.85075	0.00436166	0.0321157
EXT1	740.983	-0.489456	0.122966	-3.98041	6.87954e-05	0.00101645
SRGAP1	482.62	-0.489757	0.132182	-3.70516	0.000211258	0.00268113
ELAC2	638.137	-0.489957	0.14568	-3.36325	0.000770304	0.00784397
BOLA3	1340.12	-0.490107	0.116033	-4.22387	2.4014e-05	0.00040717
PSAT1	2244.63	-0.490123	0.109418	-4.47935	7.48707e-06	0.000145693
MAGEA10	646.826	-0.490499	0.139426	-3.51798	0.000434845	0.00486823
FCF1	856.009	-0.491134	0.120545	-4.07428	4.61565e-05	0.000720572
MCM4	2318.62	-0.491169	0.0856567	-5.73415	9.80006e-09	3.47795e-07
QDPR	995.785	-0.491223	0.10285	-4.77613	1.78702e-06	4.04382e-05
YBX1P2	1176.51	-0.491261	0.096567	-5.08726	3.63282e-07	9.44956e-06
ALYREF	1650.95	-0.491334	0.113365	-4.33408	1.46372e-05	0.000264178
UBAC1	942.348	-0.491487	0.111971	-4.38942	1.13653e-05	0.000211516
GINS2	462.471	-0.49171	0.145232	-3.3857	0.000709978	0.0073101
LMNB2	1142.61	-0.492248	0.133548	-3.68593	0.000227865	0.00285188
MOCS2	667.994	-0.49234	0.132983	-3.70227	0.000213677	0.00270065
GATAD1	764.009	-0.492544	0.151573	-3.24954	0.00115592	0.0110344
TMPO	2451.06	-0.493125	0.0908243	-5.42944	5.65323e-08	1.73786e-06
HOXB3	240.153	-0.49457	0.167308	-2.95605	0.00311603	0.0247433
OSBPL10	775.601	-0.495104	0.114854	-4.31072	1.62727e-05	0.000289326
[truncated: 755 more rows]

## Sheet: WM115 3Dvs2D
gene	baseMean	log2FoldChange	lfcSE	stat	pvalue	padj
C5orf47	33.4539	7.71825	1.11045	6.95058	3.63795e-12	6.26214e-11			Up-regulated genes
RNU6-707P	141.36	7.49563	0.635325	11.7981	3.99198e-32	2.77996e-30			Down-regulated genes
RN7SKP118	14.9349	7.28003	1.20531	6.03998	1.54134e-09	1.85738e-08
RNU6-48P	287.784	7.20353	0.426647	16.8841	5.89439e-64	1.62481e-61
KRT79	13.3388	7.12513	1.22429	5.81982	5.89094e-09	6.54633e-08
RNU6-737P	12.747	7.05588	1.22817	5.74504	9.19017e-09	9.89139e-08
RNU6-1072P	20.5182	7.01336	1.17139	5.98722	2.13464e-09	2.5233e-08
RNU6-771P	20.5182	7.01336	1.17139	5.98722	2.13464e-09	2.5233e-08
DCDC2C	19.5614	6.9397	1.2317	5.63427	1.75805e-08	1.81258e-07
RNU6-966P	31.4543	6.8988	1.0906	6.32567	2.52138e-10	3.41117e-09
RNU6-1225P	18.4247	6.85515	1.16474	5.88555	3.96739e-09	4.51237e-08
RNU6-164P	42.9236	6.77139	0.932548	7.26117	3.83743e-13	7.32323e-12
RNU6-10P	267.085	6.74282	0.400453	16.838	1.28524e-63	3.44704e-61
RNU6-629P	16.6468	6.70989	1.18821	5.64706	1.63211e-08	1.68975e-07
RN7SKP227	9.71306	6.66055	1.3141	5.06854	4.0087e-07	3.34851e-06
RPL3L	8.86536	6.53628	1.33578	4.89324	9.91909e-07	7.78119e-06
RNU6-761P	68.2953	6.45536	0.670766	9.62386	6.34062e-22	2.49193e-20
PSD2	13.8262	6.43696	1.19822	5.37212	7.7818e-08	7.25437e-07
RNU6-727P	8.19973	6.42057	1.36655	4.69838	2.62235e-06	1.89533e-05
LINC01783	13.5082	6.40315	1.29417	4.94768	7.51018e-07	6.01269e-06
RNU6-263P	55.0497	6.38796	0.741691	8.61271	7.13558e-18	2.12962e-16
RNU6-1266P	7.82167	6.35115	1.35965	4.67117	2.99488e-06	2.14041e-05
RNU6-1249P	7.78453	6.34119	1.35708	4.67267	2.97315e-06	2.12565e-05
RN7SKP166	7.77256	6.3395	1.35901	4.66479	3.08932e-06	2.20078e-05
RNU6-516P	12.6963	6.31599	1.23289	5.12291	3.00859e-07	2.57045e-06
RNU6-1298P	7.34962	6.26031	1.43261	4.36985	1.24331e-05	7.85859e-05
LMNTD1	7.12238	6.20705	1.62644	3.81634	0.000135445	0.000679691
PPM1J-DT	7.1177	6.20591	1.43437	4.32658	1.51442e-05	9.32281e-05
RNU6-908P	17.2737	6.02074	1.15923	5.19374	2.06108e-07	1.81161e-06
VN1R53P	6.1389	5.99454	1.45367	4.12373	3.72793e-05	0.000213653
CLEC1B	5.94559	5.9603	1.61705	3.68591	0.000227883	0.00108747
RNU6-620P	23.9274	5.91728	0.980991	6.03194	1.62001e-09	1.94627e-08
RNU6-105P	38.9157	5.88117	0.7653	7.68478	1.53258e-14	3.38355e-13
RNU6-1077P	38.4288	5.86299	0.778461	7.53152	5.01534e-14	1.04558e-12
RNU6-1329P	15.4455	5.85947	1.17857	4.97169	6.63719e-07	5.35699e-06
RNU7-59P	5.13051	5.74506	1.72486	3.33074	0.000866151	0.00355469
RNU6-1140P	8.52732	5.74003	1.30649	4.39348	1.11553e-05	7.10066e-05
RNU6-646P	20.7483	5.70907	1.00028	5.70746	1.14676e-08	1.21385e-07
RNU6-657P	27.3559	5.70288	0.87589	6.51096	7.46708e-11	1.0897e-09
RNU6-1195P	27.4366	5.67918	0.887699	6.39764	1.57798e-10	2.19315e-09
RN7SKP36	4.88407	5.66799	1.49976	3.77926	0.000157297	0.000780271
RNU6-20P	26.768	5.64861	0.864285	6.53559	6.33589e-11	9.33544e-10
RNU6-47P	65.3874	5.62476	0.565815	9.94098	2.76084e-23	1.17837e-21
MMP10	83.5876	5.61791	0.501614	11.1997	4.09283e-29	2.4467e-27
AREG	2053.07	5.60776	0.132022	42.476	0	0
RN7SKP98	4.65461	5.59827	1.52444	3.67234	0.000240344	0.00113954
LINC01397	4.57764	5.56814	1.60734	3.46419	0.000531834	0.00230934
ALOXE3	4.39935	5.52261	1.72972	3.19278	0.00140908	0.00544452
LINC02154	18.3119	5.51608	1.01432	5.43823	5.38133e-08	5.13593e-07
RNU6-378P	36.6188	5.50762	0.760986	7.23748	4.57109e-13	8.632e-12
IQCA1L	7.23875	5.48238	1.36266	4.0233	5.73881e-05	0.000314289
RNU6-24P	7.06943	5.46207	1.40272	3.89391	9.86419e-05	0.000512902
REXO1L1P	10.9516	5.37229	1.2197	4.40459	1.05982e-05	6.77648e-05
RNU6-16P	498.25	5.37101	0.236864	22.6756	7.80896e-114	6.19937e-111
IRAIN	6.4382	5.31975	1.45362	3.65965	0.000252555	0.00119146
RNU6-1323P	6.42919	5.31961	1.36925	3.88505	0.000102311	0.000529481
LINC01080	20.9273	5.24744	0.954184	5.49939	3.81099e-08	3.7333e-07
SPANXC	5.95558	5.18937	1.65138	3.14245	0.00167538	0.00632755
RNU6-27P	48.6175	5.18879	0.587454	8.83267	1.02206e-18	3.18943e-17
AKR1B10	152.332	5.18433	0.400543	12.9433	2.56486e-38	2.53257e-36
DGAT2L6	19.4819	5.18042	0.915853	5.65639	1.54589e-08	1.60467e-07
PI3	104.841	5.07183	0.429941	11.7966	4.06593e-32	2.82156e-30
DCSTAMP	8.70746	5.0588	1.29149	3.91703	8.96472e-05	0.000471976
GLIS2-AS1	3.19323	5.05422	1.8959	2.66587	0.00767901	0.0235484
GARIN4	9.02657	5.04192	1.34574	3.74658	0.000179264	0.000876319
RNU6-1128P	21.7069	5.00383	0.856295	5.84358	5.10895e-09	5.73839e-08
LINC02462	2.93967	4.95065	1.99155	2.48582	0.0129252	0.0365318
RNU6-116P	12.1539	4.90981	1.08143	4.54011	5.62255e-06	3.79302e-05
TYRP1	2.77278	4.86452	1.80765	2.69108	0.00712221	0.0221351
SPATA3-AS1	7.81602	4.8493	1.54178	3.14527	0.00165933	0.0062753
RN7SKP170	7.75302	4.82114	1.31907	3.65495	0.00025723	0.00121207
RNU6-29P	399.464	4.8172	0.242974	19.826	1.77691e-87	8.20149e-85
RN7SKP9	33.1552	4.79051	0.64841	7.38809	1.48948e-13	2.9444e-12
RNU6-1224P	4.4446	4.77559	1.51898	3.14394	0.00166687	0.0063002
RNU6-15P	822.081	4.77343	0.199857	23.8842	4.46876e-126	4.03143e-123
CLDN18	36.3422	4.72949	0.638488	7.40732	1.28873e-13	2.57318e-12
RNU6-1067P	13.8866	4.72358	0.988665	4.77773	1.77282e-06	1.32574e-05
CYP1A1	455.923	4.69705	0.484244	9.69976	3.02202e-22	1.2068e-20
CCL7	10.2437	4.58871	1.26852	3.61738	0.000297598	0.00137711
RN7SKP230	37.3988	4.55101	0.586819	7.75538	8.80783e-15	2.00239e-13
IL1RL1	12.7672	4.54223	1.1211	4.05158	5.08725e-05	0.000281728
LCE1F	9.69673	4.51071	1.205	3.74333	0.0001816	0.000886647
RNU6-140P	39.5546	4.49573	0.574099	7.83092	4.84316e-15	1.13754e-13
SCN2A	594.189	4.49454	0.164449	27.3309	1.82394e-164	3.29088e-161
RDH8	9.32555	4.48019	1.3373	3.35017	0.000807633	0.00334427
MUC5AC	20.4573	4.4336	0.867494	5.11081	3.20773e-07	2.72884e-06
SMIM41	10.7143	4.39358	1.14379	3.84124	0.000122416	0.000622494
LGI3	24.8212	4.37546	0.691443	6.32801	2.48346e-10	3.36215e-09
STX5-DT	22.3691	4.3733	0.753938	5.80061	6.60737e-09	7.27727e-08
RN7SKP133	11.0502	4.34564	1.00169	4.33831	1.43582e-05	8.88303e-05
SNORA70	8.4172	4.29546	1.34515	3.19329	0.00140663	0.00543773
RN7SKP79	18.3759	4.28363	0.791974	5.4088	6.34499e-08	5.9901e-07
LINC00881	26.3274	4.27462	0.657545	6.50088	7.985e-11	1.15762e-09
LINC01127	26.3046	4.25058	0.670677	6.33774	2.33161e-10	3.16521e-09
XIRP1	17.7897	4.17962	0.802971	5.2052	1.93785e-07	1.7086e-06
RN7SKP180	12.424	4.17173	0.97951	4.259	2.05347e-05	0.000123538
TM4SF19	7.63751	4.17064	1.21587	3.43017	0.000603193	0.00257897
LINC02365	11.3828	4.1677	1.07697	3.86985	0.000108902	0.0005598
SSUH2	396.362	4.16429	0.188605	22.0795	4.97572e-108	3.18559e-105
SNORD46	91.0665	4.15266	0.397987	10.4342	1.73146e-25	8.36116e-24
HCG20	165.076	4.14241	0.271627	15.2503	1.63757e-52	2.80179e-50
LINC02458	28.5111	4.10646	0.647091	6.34602	2.20951e-10	3.01182e-09
RNU6-33P	988.239	4.10142	0.1643	24.963	1.54255e-137	1.70084e-134
RN7SKP71	165.503	4.10044	0.28788	14.2436	4.91464e-46	6.54637e-44
PRSS35	7.30457	4.08098	1.23829	3.29566	0.000981911	0.00396098
SNORD99	12.7618	4.07884	1.06949	3.81382	0.000136834	0.000685793
RN7SKP91	11.4353	4.05878	0.933337	4.34868	1.3696e-05	8.51578e-05
TNFSF18	28.4943	4.02894	0.677938	5.94293	2.7997e-09	3.26281e-08
RN7SKP184	8.83154	4.00709	1.06801	3.75192	0.000175483	0.000858892
LINC01954	11.1291	4.00225	1.07393	3.72672	0.00019399	0.00094089
RNU6-35P	30.4554	3.99158	0.566827	7.04197	1.89547e-12	3.3499e-11
TBC1D3P2	8.92653	3.98117	1.31195	3.03455	0.00240897	0.00869604
CDC27P3	6.73032	3.97888	1.36576	2.91331	0.00357616	0.0121973
NFU1P1	4.50515	3.97392	1.69191	2.34877	0.0188355	0.0499836
LINC00520	587.046	3.97038	0.166896	23.7896	4.27822e-125	3.69173e-122
TSPAN7	113.1	3.97004	0.351575	11.2922	1.4346e-29	8.84239e-28
LINC01667	4.39183	3.96851	1.62558	2.44129	0.014635	0.0406529
RN7SL767P	6.20082	3.9595	1.26185	3.13787	0.00170182	0.00641033
DINOL	16.221	3.95159	0.854747	4.62311	3.78029e-06	2.64461e-05
RN7SKP80	221.384	3.94288	0.267161	14.7584	2.71618e-49	4.08394e-47
PTPRR	11.0335	3.92004	1.23566	3.17243	0.00151167	0.00578109
RNU6-34P	35.4836	3.91141	0.552292	7.08214	1.41945e-12	2.56574e-11
RNU6-820P	14.2984	3.8927	0.828831	4.69662	2.64505e-06	1.90827e-05
LINC02392	15.8572	3.89198	0.840135	4.63257	3.6116e-06	2.53643e-05
RNU6-1336P	8.47756	3.88395	1.09445	3.54878	0.000387019	0.00174018
LINC00536	29.004	3.87804	0.608871	6.36922	1.89987e-10	2.61127e-09
RN7SKP134	10.1176	3.87336	0.978087	3.96013	7.4908e-05	0.000401052
RN7SKP65	10.1176	3.87336	0.978087	3.96013	7.4908e-05	0.000401052
RNU6-36P	1042.83	3.87225	0.161693	23.9482	9.63786e-127	9.10869e-124
MAP3K5-AS1	7.85624	3.86361	1.28052	3.01722	0.00255104	0.00913249
GPR68	46.6563	3.85429	0.511726	7.53193	4.99973e-14	1.04452e-12
RN7SKP89	7.92597	3.84103	1.09025	3.52306	0.000426589	0.0018928
SNORD14E	56.1126	3.84084	0.485337	7.91377	2.49708e-15	5.96384e-14
RN7SKP137	7.85412	3.82638	1.08899	3.5137	0.000441912	0.00195424
RN7SKP243	9.77949	3.82102	0.983418	3.88545	0.000102142	0.000528745
RN7SKP162	9.65558	3.80146	0.986812	3.85227	0.000117029	0.00059709
RN7SKP291	9.64011	3.79895	0.98983	3.83798	0.000124049	0.000629347
RN7SKP37	7.70734	3.79598	1.09071	3.48028	0.000500891	0.00218776
RN7SKP148	9.50579	3.77784	0.995269	3.79579	0.000147171	0.000734081
RNU6-358P	9.36914	3.76498	1.07307	3.5086	0.000450474	0.00198812
SLC18A1	38.3755	3.75853	0.763127	4.92517	8.4286e-07	6.7074e-06
ACR	9.40056	3.75538	1.01392	3.70382	0.000212378	0.0010206
TMEM269	9.29709	3.7462	1.25335	2.98894	0.00279945	0.00988975
RN7SKP93	9.2504	3.7347	0.997463	3.7442	0.000180973	0.000883802
RN7SKP203	359.536	3.7296	0.248598	15.0025	7.07041e-51	1.12261e-48
LINC01132	43.9876	3.72265	0.477329	7.79892	6.24406e-15	1.44436e-13
ODC1-DT	7.85556	3.71656	1.41595	2.62479	0.00867025	0.0261358
RN7SL472P	7.66841	3.70085	1.3227	2.79796	0.00514265	0.0166533
RNU6-1305P	7.2964	3.69283	1.11645	3.30765	0.000940835	0.00381388
LINC01204	46.3978	3.67264	0.567401	6.47275	9.62355e-11	1.37806e-09
LINC01033	7.06905	3.66296	1.13137	3.23764	0.00120522	0.00474523
LINC01705	54.7563	3.64002	0.444265	8.19334	2.54067e-16	6.57428e-15
IL13RA2	58.135	3.62147	0.460744	7.86005	3.83989e-15	9.09431e-14
IL11	648.017	3.61732	0.178887	20.2213	6.36253e-91	3.15693e-88
IL6R-AS1	6.7218	3.61571	1.16337	3.10796	0.00188387	0.00700958
SNORD15B	8.85038	3.60459	1.08472	3.32305	0.000890388	0.00363761
SPRR2A	35.5114	3.59907	0.590722	6.09266	1.11049e-09	1.36979e-08
RN7SKP191	6.79562	3.59779	1.11588	3.22417	0.00126341	0.00495256
NPBWR1	8.8224	3.59361	1.12877	3.18367	0.00145422	0.00559229
RNU6-42P	449.478	3.5907	0.201167	17.8493	2.92518e-71	1.00097e-68
NECAB2	18.592	3.58362	0.686736	5.21834	1.80535e-07	1.59959e-06
TACR1	6.6664	3.57975	1.26424	2.83155	0.00463231	0.0152593
ACRP1	8.37722	3.57527	1.05544	3.38748	0.000705385	0.00296794
ADTRP	16.4975	3.5747	0.744196	4.80344	1.55962e-06	1.17784e-05
RNU6-1201P	11.6266	3.57129	0.919386	3.88443	0.000102571	0.000530413
APOA1	14.0256	3.56986	0.914494	3.90365	9.47535e-05	0.00049554
RNU6-434P	10.1834	3.56977	0.950149	3.75706	0.000171919	0.000843945
TMEFF2	237.744	3.56103	0.240078	14.8328	8.98954e-50	1.38307e-47
RN7SKP160	8.03035	3.53186	1.09283	3.23184	0.00122997	0.00483197
HSPA7	41.4741	3.50466	0.561975	6.23633	4.47955e-10	5.86062e-09
PTHLH	48.5562	3.4981	0.447346	7.81968	5.29592e-15	1.23802e-13
TBC1D3P1	6.52169	3.49496	1.39357	2.50792	0.0121443	0.0346804
NMUR1	6.64598	3.47563	1.45244	2.39297	0.0167128	0.0452348
SHISAL2B	37.5436	3.4534	0.726131	4.75589	1.97572e-06	1.46368e-05
RN7SKP255	208.558	3.44597	0.288113	11.9605	5.72173e-33	4.28525e-31
MRGPRX4	39.5536	3.41705	0.597507	5.71885	1.0725e-08	1.14011e-07
GIPR	7.59887	3.4093	1.14099	2.98801	0.00280803	0.00991831
IGDCC4	16.7889	3.40482	0.760793	4.47536	7.62844e-06	5.01829e-05
ANGPTL4	304.321	3.38169	0.240277	14.0741	5.4768e-45	6.96782e-43
PTGS2	670.405	3.37751	0.136843	24.6817	1.68314e-134	1.75817e-131
IL24	147.145	3.37501	0.277898	12.1448	6.11691e-34	4.97551e-32
CCL3	152.972	3.37358	0.315838	10.6814	1.24437e-26	6.41478e-25
RNU6-398P	7.70235	3.37169	1.09542	3.07798	0.00208408	0.00766118
RNU6-28P	113.771	3.36531	0.313522	10.7339	7.05637e-27	3.71479e-25
MIR616	6.69426	3.36346	1.26498	2.6589	0.00783952	0.0239739
PURPL	38.5472	3.34575	0.576141	5.80716	6.35398e-09	7.01767e-08
MRO	5.77394	3.34548	1.28283	2.60788	0.00911039	0.0272392
ACP3	114.063	3.33884	0.357197	9.34734	8.98762e-21	3.29718e-19
GPR87	10.48	3.3306	1.20836	2.75629	0.00584617	0.0186632
RN7SKP268	7.13456	3.32118	1.06707	3.11241	0.00185564	0.00692141
SPINK5	86.4509	3.31918	0.397923	8.34126	7.35033e-17	2.00663e-15
RN7SKP245	7.05387	3.30556	1.05997	3.11853	0.00181756	0.00678959
ENTHD1	10.3082	3.30258	1.10539	2.9877	0.00281081	0.00992459
LINC01556	16.3202	3.29817	0.851577	3.87302	0.000107496	0.000553885
WNT4	24.3656	3.29531	0.639244	5.15501	2.53621e-07	2.18853e-06
MIR3648-1	21.4915	3.28801	0.664623	4.94717	7.5299e-07	6.02362e-06
MIR3648-2	21.4915	3.28801	0.664623	4.94717	7.5299e-07	6.02362e-06
GAP43	556.855	3.27806	0.153161	21.4028	1.25917e-101	7.14021e-99
PDE6A	59.1655	3.27467	0.555028	5.9	3.63503e-09	4.14862e-08
SCARNA20	11.455	3.26412	0.948409	3.44168	0.000578115	0.00248513
RNU6-11P	1644.67	3.25279	0.26954	12.0679	1.56022e-33	1.2288e-31
RNU6-7	1656.31	3.25279	0.269889	12.0523	1.8856e-33	1.47337e-31
AMZ1	15.8947	3.24458	0.844562	3.84173	0.000122172	0.000621412
LINC01711	21.0956	3.24421	0.757827	4.28094	1.86109e-05	0.00011275
RNVU1-7	311.752	3.23548	0.212264	15.2427	1.84012e-52	3.09498e-50
RNU6-37P	1641.19	3.23155	0.270784	11.9341	7.8649e-33	5.76228e-31
H4C1	13.025	3.20745	0.966071	3.32009	0.000899874	0.00367108
HSPA6	294.393	3.2013	0.229443	13.9525	3.0387e-44	3.72279e-42
SENCR	9.4121	3.19487	0.934499	3.41881	0.000628963	0.00267934
RNU6-1	1705.23	3.18713	0.266026	11.9806	4.49296e-33	3.39056e-31
BTG1-DT	234.873	3.18113	0.207283	15.3468	3.72159e-53	6.71476e-51
TNFSF8	8.2144	3.17399	1.22231	2.59672	0.00941183	0.0280097
RNU6-3P	1734.23	3.16923	0.266392	11.8968	1.22915e-32	8.87085e-31
RNU6-4P	1737.92	3.16443	0.270384	11.7035	1.22358e-31	8.31658e-30
RNU6-6P	1715.89	3.16033	0.268531	11.769	5.64151e-32	3.88775e-30
RNU6-2	1709.74	3.15328	0.270241	11.6684	1.84925e-31	1.24837e-29
LINC02972	6.95917	3.15257	1.21007	2.60528	0.00918005	0.027431
RNU6-5P	1718.89	3.1491	0.267717	11.7628	6.06869e-32	4.16766e-30
RNU6-8	1682.54	3.14693	0.276705	11.3729	5.70776e-30	3.58487e-28
LINC02452	40.4959	3.14625	0.469679	6.69874	2.10228e-11	3.29573e-10
RNU1-27P	354.954	3.13885	0.202796	15.4779	4.89499e-54	9.25247e-52
RNU1-28P	354.954	3.13885	0.202796	15.4779	4.89499e-54	9.25247e-52
TBC1D3B	10.1715	3.13672	1.17323	2.67358	0.00750453	0.023137
RNU6-9	1741.09	3.13136	0.270279	11.5856	4.87332e-31	3.21332e-29
RNU1-3	359.279	3.12976	0.202274	15.4729	5.29097e-54	9.81401e-52
RNU1-4	359.279	3.12976	0.202274	15.4729	5.29097e-54	9.81401e-52
LINC01016	15.5587	3.12467	0.806212	3.87575	0.000106299	0.000547977
RNU1-1	360.696	3.11648	0.205184	15.1887	4.20192e-52	7.00803e-50
CCL3L1	25.3526	3.11226	0.767296	4.05615	4.98889e-05	0.000276886
RNU1-2	353.889	3.11155	0.206219	15.0886	1.92551e-51	3.13243e-49
RNVU1-29	354.584	3.10868	0.204753	15.1826	4.61405e-52	7.63125e-50
CNTD1	9.25285	3.10386	1.07387	2.89036	0.00384795	0.0130125
RNVU1-18	354.423	3.10194	0.203304	15.2576	1.46551e-52	2.52922e-50
RNU1-109P	15.9601	3.0978	0.878282	3.52712	0.000420106	0.00186654
GRIN2C	14.814	3.09414	0.780729	3.96314	7.39701e-05	0.000396779
SHANK1	46.037	3.08591	0.448582	6.87926	6.01638e-12	1.0145e-10
TNFSF14	35.0589	3.0811	0.51838	5.94371	2.7865e-09	3.24933e-08
IL12RB1	17.409	3.06943	0.827807	3.7079	0.000208984	0.00100624
MUCL3	17.6836	3.05948	0.766819	3.98983	6.61204e-05	0.000358844
RP1	17.626	3.05585	0.744774	4.10306	4.07725e-05	0.000231468
RNU6-637P	11.0944	3.05084	0.838067	3.64033	0.00027229	0.00127516
HOXD1	31.5264	3.03378	0.657679	4.61285	3.97177e-06	2.77172e-05
COL24A1	63.1496	3.03236	0.412109	7.35815	1.8647e-13	3.64258e-12
AKR1C2	112.112	3.02978	0.303987	9.96682	2.12939e-23	9.1874e-22
SCARNA21	46.3277	2.99952	0.523314	5.73178	9.93807e-09	1.06272e-07
RNU6-86P	10.9631	2.99609	0.91991	3.25694	0.00112621	0.00447397
MFAP1P1	9.91661	2.99592	0.995169	3.01047	0.00260845	0.00930946
LINC02334	153.973	2.9902	0.272125	10.9883	4.34808e-28	2.48693e-26
NKG7	8.57898	2.97976	1.18588	2.51269	0.0119816	0.0343164
ARC	114.154	2.97189	0.287774	10.3272	5.31103e-25	2.50375e-23
LINC01366	29.583	2.96945	0.621837	4.77529	1.79451e-06	1.34044e-05
OGN	22.2083	2.96504	0.652133	4.54668	5.44976e-06	3.69278e-05
XIRP2	5.7063	2.96423	1.10613	2.67983	0.00736604	0.0227894
APCDD1L	13.5936	2.95344	0.805314	3.66744	0.000244986	0.0011585
RTEL1	34.6651	2.94898	1.16111	2.5398	0.0110916	0.03213
VTRNA1-1	33.9064	2.9457	0.539024	5.46487	4.63249e-08	4.47837e-07
POU2AF1	10.8651	2.94429	1.02436	2.87427	0.00404967	0.0135812
BAIAP3	7.74771	2.943	1.05345	2.79367	0.0052113	0.0168506
HES7	76.685	2.94246	0.338281	8.69826	3.37016e-18	1.02118e-16
WDR38	20.6509	2.92832	0.76557	3.82502	0.00013076	0.000659349
RNU6-25P	972.765	2.92739	0.374886	7.80876	5.77527e-15	1.34061e-13
PDK4	240.079	2.91416	0.190626	15.2873	9.2977e-53	1.63302e-50
RAD51AP2	42.7351	2.90236	0.541334	5.3615	8.25339e-08	7.6616e-07
SNORD14A	17.0896	2.87602	0.771353	3.72854	0.000192592	0.000934794
LYPLAL1-AS1	9.22286	2.87539	0.986284	2.91537	0.00355263	0.0121296
LINC00973	50.2092	2.87254	0.453474	6.33453	2.38073e-10	3.22527e-09
SNORD71	27.1097	2.87141	0.609937	4.70772	2.50499e-06	1.81845e-05
MIR4280HG	6.29244	2.85732	1.19244	2.3962	0.0165662	0.0449166
TEX13D	7.68848	2.8477	1.06258	2.67997	0.00736277	0.0227828
RNU6-73P	13.1654	2.84654	0.821598	3.46463	0.000530952	0.00230687
RN7SKP48	10.133	2.84583	0.934495	3.04531	0.00232437	0.0084259
DNAJB6P6	33.9739	2.84374	0.463714	6.13253	8.64931e-10	1.08168e-08
XK	20.8231	2.84078	0.721789	3.93576	8.29355e-05	0.000439525
BBOX1-AS1	29.2775	2.83381	0.665936	4.25537	2.08704e-05	0.000125406
PTGS1	44.3001	2.83248	0.549263	5.15687	2.51106e-07	2.1706e-06
RNU6ATAC	56.6346	2.83022	0.456808	6.19565	5.80466e-10	7.4663e-09
LGR5	7.48647	2.82756	1.1544	2.44938	0.0143103	0.0398731
RNU6-492P	28.6737	2.82534	0.562745	5.02064	5.14994e-07	4.2376e-06
ERBIN-DT	11.9147	2.80293	1.12084	2.50073	0.0123938	0.0352628
SCARNA18	14.1575	2.79481	0.977407	2.85941	0.00424426	0.0141502
SETP6	9.56907	2.79077	0.971584	2.8724	0.00407371	0.0136503
CALCB	32.3148	2.7859	0.662051	4.20799	2.57654e-05	0.000152011
TAFA3	25.4546	2.78445	0.708754	3.92865	8.54236e-05	0.000451145
LINC02535	8.2507	2.77616	0.936048	2.96583	0.00301867	0.0105441
DEPDC1P2	12.7154	2.77414	0.914027	3.03508	0.00240475	0.00868237
RNU6-656P	10.3553	2.77317	0.837053	3.31301	0.000922968	0.00375372
GCOM1	8.24828	2.77301	1.07596	2.57723	0.00995949	0.0294102
TAS2R4	62.0474	2.77138	0.428316	6.4704	9.77427e-11	1.39581e-09
RASAL1	70.7114	2.76483	0.463483	5.96534	2.4413e-09	2.86531e-08
GFAP	6.08698	2.76479	1.13738	2.43085	0.0150635	0.0416156
DNHD1	123.187	2.76148	0.275107	10.0379	1.03903e-23	4.56229e-22
ABI3	14.68	2.75988	1.11447	2.47641	0.0132712	0.037382
LINC01600	12.0068	2.75585	0.81497	3.38153	0.000720829	0.00302971
LUCAT1	2171.41	2.75385	0.102507	26.865	5.62896e-159	7.97986e-156
ADGRE2	124.741	2.75331	0.254102	10.8355	2.33788e-27	1.28176e-25
MYH15	17.1464	2.75067	0.737066	3.73191	0.000190032	0.000923499
OVAAL	46.9305	2.74224	0.453919	6.04125	1.52925e-09	1.84392e-08
LINC02029	47.6899	2.74194	0.427204	6.41835	1.37756e-10	1.94042e-09
RNU6-912P	14.3824	2.74072	0.875853	3.1292	0.00175284	0.00657293
SPATA18	14.9284	2.73683	0.814157	3.36155	0.000775065	0.00322624
PRMT5-AS1	7.02974	2.73678	1.09044	2.50979	0.0120803	0.0345222
HMOX1	607.154	2.72981	0.192491	14.1816	1.19174e-45	1.55609e-43
MC4R	59.399	2.72784	0.445273	6.12622	8.99896e-10	1.12187e-08
ASIC3	44.1677	2.72352	0.432251	6.30078	2.96157e-10	3.95813e-09
TREM2	10.1411	2.72201	1.13142	2.40585	0.016135	0.0440215
RPL27P7	5.79345	2.71919	1.10426	2.46244	0.0137994	0.0387051
RNVU1-28	179.886	2.71823	0.254186	10.6938	1.08763e-26	5.63606e-25
NALF1-IT1	45.5832	2.7113	0.423383	6.40389	1.51469e-10	2.10961e-09
LINC02367	242.635	2.70182	0.199918	13.5146	1.28177e-41	1.42917e-39
AKR1C4	15.1972	2.70037	0.896278	3.01287	0.00258786	0.00924763
IRAK2	60.527	2.69073	0.398725	6.74834	1.49547e-11	2.38782e-10
LINC01879	20.2381	2.69026	0.779349	3.45194	0.000556581	0.00240349
TUNAR	9.72827	2.6884	1.11071	2.42044	0.0155017	0.0426125
LGALS7	97.4205	2.68547	0.365436	7.34868	2.00176e-13	3.89882e-12
RPL23AP34	8.94024	2.68492	0.943786	2.84483	0.00444346	0.0147252
TMEM63C	9.96894	2.6819	1.0055	2.66724	0.00764769	0.0234778
CT75	20.6734	2.66946	0.687545	3.88259	0.000103348	0.000534293
CORIN	9.19259	2.66145	0.995834	2.67259	0.00752687	0.0231929
RNU6ATAC2P	14.4849	2.65823	0.758132	3.50629	0.000454404	0.00200368
CT45A10	9.12789	2.65754	1.08958	2.43904	0.0147265	0.0408608
DHDH	12.4699	2.65389	0.799228	3.32057	0.00089834	0.00366558
CLIC5	22.9654	2.64546	0.607471	4.35488	1.33142e-05	8.32796e-05
LGALS7B	101.88	2.64468	0.353284	7.486	7.10046e-14	1.45281e-12
SYT9-AS1	10.5758	2.64103	0.875933	3.01511	0.00256889	0.00918645
RN7SKP185	9.0181	2.63738	1.05783	2.4932	0.0126598	0.035925
LINC02119	157.981	2.63547	0.263658	9.99579	1.59014e-23	6.90581e-22
AKR1C1	133.253	2.63105	0.25409	10.3548	3.9805e-25	1.88997e-23
MIR31HG	10.4321	2.62707	0.858395	3.06044	0.00221012	0.0080618
CC2D2B	12.801	2.62492	0.81783	3.20962	0.00132912	0.00517744
CLCF1	259.451	2.62487	0.226765	11.5753	5.49604e-31	3.59999e-29
RASD2	34.7637	2.61763	0.491163	5.32946	9.85051e-08	9.01351e-07
LINC01091	36.4247	2.61354	0.561867	4.65153	3.29478e-06	2.33541e-05
YJEFN3	56.3532	2.60585	0.394918	6.59845	4.15476e-11	6.28024e-10
PINCR	18.2337	2.6031	0.703713	3.6991	0.000216367	0.00103801
ATF3	802.727	2.59976	0.140101	18.5563	7.25232e-77	2.87873e-74
GRAMD1B	147.084	2.59369	0.236241	10.979	4.82178e-28	2.74994e-26
GPR84	9.07547	2.59311	1.06519	2.43442	0.0149157	0.0413047
A4GALT	9.71217	2.5918	1.08053	2.39864	0.016456	0.0447216
TPT1P6	17.7704	2.58096	0.907705	2.8434	0.00446355	0.0147819
ZBTB44-DT	8.72126	2.57629	1.06776	2.41281	0.0158303	0.0433249
MYOSLID	60.9433	2.57515	0.417292	6.17108	6.78245e-10	8.65111e-09
MMP3	114.678	2.57504	0.396364	6.49667	8.21193e-11	1.18792e-09
DDC	15.7011	2.57368	0.723768	3.55594	0.000376627	0.00169769
CLDN2	10.3541	2.5639	1.07836	2.37758	0.0174264	0.0468458
PRO1804	34.3117	2.56361	0.645578	3.97103	7.15616e-05	0.000385109
SNORA12	108.746	2.55587	0.27816	9.18849	3.98385e-20	1.3727e-18
SIX3-AS1	18.7962	2.55379	0.585212	4.36387	1.27783e-05	8.04095e-05
SLC5A4	26.1887	2.55168	0.629145	4.05579	4.99658e-05	0.000277235
FBXW10	22.2023	2.55024	0.693883	3.67532	0.00023755	0.00112818
RNU6-43P	15.2708	2.54993	0.712554	3.57857	0.000345474	0.00157262
RNU6-222P	33.3311	2.549	0.572855	4.44964	8.60163e-06	5.5991e-05
RPL7P4	9.93644	2.542	0.862661	2.9467	0.00321185	0.0111199
SRRM5	8.33093	2.53926	1.03105	2.46279	0.0137862	0.038688
MIR3681HG	454.403	2.53664	0.191502	13.246	4.75762e-40	4.91795e-38
EGR1	3916.66	2.5338	0.0848315	29.8686	5.03119e-196	1.99708e-192
SSBL4P	149.829	2.52894	0.255502	9.89794	4.24948e-23	1.79828e-21
LPAR5	31.645	2.51819	0.510377	4.93398	8.05713e-07	6.42983e-06
SREK1IP1P2	11.7249	2.50246	0.903983	2.76827	0.00563556	0.0180431
FABP6	10.5494	2.49081	0.947082	2.62998	0.00853887	0.0257986
PPP1R36	9.53709	2.47591	0.97339	2.54359	0.0109719	0.0318501
LINC02454	122.495	2.47158	0.313132	7.8931	2.94774e-15	7.00645e-14
LINC01704	43.4835	2.47098	0.453215	5.45211	4.97761e-08	4.77019e-07
RPL23AP15	19.6614	2.46897	0.717264	3.4422	0.000577	0.00248088
TGM1	17.6438	2.45554	0.783411	3.13442	0.00172194	0.00647507
SPAG17	11.3859	2.4523	0.871691	2.81327	0.00490408	0.016006
ESM1	31.009	2.44474	0.539	4.53569	5.74167e-06	3.86419e-05
KYNU	326.791	2.44394	0.168889	14.4707	1.85655e-47	2.65086e-45
SERPIND1	70.12	2.43479	0.375996	6.47558	9.44463e-11	1.35439e-09
LINC01341	10.9345	2.43156	0.844087	2.8807	0.00396792	0.0133477
LONRF3	38.4373	2.42491	0.445374	5.44465	5.19069e-08	4.96241e-07
RN7SL617P	20.3708	2.41708	0.601215	4.02033	5.81179e-05	0.000317934
RN7SL674P	213.799	2.40094	0.275073	8.72838	2.58346e-18	7.8883e-17
RRAD	10.7765	2.40058	0.891244	2.69352	0.00707024	0.0219942
RNU6-256P	8.305	2.39866	0.933126	2.57057	0.0101532	0.0298801
SCARNA7	20.2504	2.39796	0.775152	3.09354	0.00197783	0.00731532
DLL4	14.5411	2.39725	0.776106	3.08882	0.00200954	0.00741602
OSCAR	11.6608	2.39648	1.0067	2.38053	0.0172879	0.0465174
DKK2	24.9107	2.39307	0.581616	4.11452	3.87987e-05	0.000221148
RNVU1-2A	29.0256	2.39103	0.549646	4.35012	1.36061e-05	8.47315e-05
NPIPB7	10.29	2.38573	0.929227	2.56743	0.0102455	0.0301248
RNU6-326P	13.4443	2.38505	0.884762	2.69569	0.00702428	0.0218787
NBPF17P	10.2256	2.37681	0.821545	2.8931	0.00381465	0.0129109
MRGPRX3	13.6404	2.37569	0.882845	2.69095	0.00712493	0.02214
RNU6-21P	25.1853	2.37416	0.563076	4.21641	2.48223e-05	0.000147016
DMTN	654.549	2.36905	0.147029	16.1127	2.07608e-58	4.43054e-56
NBPF13P	10.0952	2.36888	0.843638	2.80793	0.0049861	0.0162202
RNA5-8SN1	1077.09	2.36188	0.141914	16.643	3.39978e-62	8.22872e-60
RNA5-8SN2	1077.09	2.36188	0.141914	16.643	3.39978e-62	8.22872e-60
RNA5-8SN3	1077.09	2.36188	0.141914	16.643	3.39978e-62	8.22872e-60
ALOX5	19.551	2.35982	0.748849	3.15126	0.0016257	0.00617043
EGR2	236.777	2.34817	0.21917	10.7139	8.75909e-27	4.59899e-25
LINC00886	139.402	2.34334	0.222623	10.526	6.5539e-26	3.24377e-24
LINC01739	225.759	2.34112	0.232137	10.0851	6.43207e-24	2.8687e-22
TRHDE-AS1	9.09226	2.33703	0.970926	2.40701	0.0160836	0.0439115
LINC01588	410.744	2.32969	0.14567	15.9929	1.43218e-57	2.96087e-55
FLG	20.3913	2.32845	0.706841	3.29416	0.000987151	0.0039813
SAT1	3496.49	2.32689	0.0755072	30.8168	1.55948e-208	7.73773e-205
MTCO1P3	9.60824	2.32294	0.844312	2.75129	0.00593618	0.018911
LINC00052	18.1056	2.32162	0.877872	2.6446	0.00817876	0.0248582
LINC03021	7.82914	2.32127	0.899712	2.58001	0.00987969	0.0292137
PPT2-EGFL8	12.0854	2.31188	0.730866	3.16321	0.00156042	0.00594314
CD274	22.3535	2.31181	0.646136	3.5779	0.000346361	0.00157593
NOS2	57.7321	2.31116	0.365415	6.32475	2.53641e-10	3.42916e-09
RNU6-46P	43.7194	2.30323	0.434489	5.30102	1.1516e-07	1.04221e-06
SLC16A6P1	159.834	2.30308	0.236466	9.73957	2.04412e-22	8.26265e-21
RNU6-40P	38.0995	2.29279	0.463773	4.94378	7.6624e-07	6.12467e-06
ACOX2	15.5348	2.29237	0.672713	3.40766	0.000655234	0.00278289
SLC16A6	1824.04	2.29224	0.0831651	27.5625	3.13698e-167	6.91774e-164
CMKLR1	83.7396	2.29201	0.340864	6.72411	1.76664e-11	2.78496e-10
TBX5-AS1	15.1143	2.28927	0.811165	2.8222	0.00476959	0.0156363
SEMA4G	15.7704	2.2867	0.768796	2.97439	0.00293573	0.0103125
RNU6V	76.8414	2.27833	0.360754	6.31546	2.69354e-10	3.61941e-09
ARHGAP9	19.2523	2.27632	0.583758	3.89942	9.64245e-05	0.000503052
ALPL	24.1348	2.27302	0.554055	4.10252	4.08671e-05	0.000231939
TMC7	58.2507	2.27122	0.355246	6.39339	1.62252e-10	2.25032e-09
CD248	15.7309	2.26308	0.717695	3.15326	0.00161457	0.00613171
CFAP300	24.2231	2.26191	0.61598	3.67205	0.000240609	0.00114052
NT5C3AP2	13.2929	2.2571	0.855788	2.63745	0.00835317	0.0253108
FOSB	280.768	2.25704	0.182662	12.3564	4.49912e-35	3.98634e-33
MIR222	28.8314	2.25461	0.510011	4.42071	9.83762e-06	6.32687e-05
RN7SL277P	20.8813	2.25221	0.595219	3.78383	0.000154436	0.000767229
RPL12P15	16.4018	2.24912	0.883703	2.5451	0.0109245	0.0317498
LRRC32	19.7172	2.24734	0.820969	2.73742	0.00619228	0.0196072
NBPF7P	17.3227	2.24473	0.644858	3.48097	0.000499592	0.00218288
PRKAG1	37.1225	2.24409	0.564944	3.97223	7.12027e-05	0.000383282
LTA	25.6204	2.24186	0.643756	3.48246	0.00049683	0.002172
CACNA1E	11.2398	2.24077	0.831211	2.69579	0.00702217	0.0218755
C11orf96	123.509	2.23731	0.298387	7.498	6.4798e-14	1.32993e-12
RNU6-98P	560.586	2.23688	0.475544	4.70384	2.55316e-06	1.85206e-05
GAL	114.086	2.23359	0.336369	6.64031	3.13023e-11	4.78626e-10
RNU6-60P	15.0863	2.22321	0.666856	3.33387	0.000856465	0.00351858
SNORA38	20.0409	2.22103	0.628758	3.53241	0.000411783	0.00183531
SEMA7A	65.3237	2.2195	0.362082	6.12983	8.79747e-10	1.09952e-08
RN7SL4P	1540.37	2.21141	0.144637	15.2894	8.99532e-53	1.59402e-50
BNIP3P4	12.9336	2.20883	0.854269	2.58564	0.00971972	0.0288093
SCARNA9	93.8794	2.20648	0.315785	6.98728	2.80276e-12	4.87096e-11
ANTXR1	4834.73	2.20531	0.114193	19.312	4.25404e-83	1.79638e-80
NPPC	40.3952	2.20076	0.562625	3.91159	9.16887e-05	0.000481542
ROBO2	26.3923	2.19471	0.510935	4.29548	1.74319e-05	0.000106061
ABCC3	152.135	2.19407	0.265025	8.27871	1.24517e-16	3.33508e-15
THBD	81.8128	2.19355	0.30361	7.22491	5.01438e-13	9.44217e-12
SH2D5	22.3363	2.19233	0.635432	3.45014	0.000560301	0.00241798
RN7SL396P	18.0975	2.19221	0.691207	3.17157	0.00151619	0.00579413
SMIM22	28.5954	2.18662	0.551703	3.96339	7.3893e-05	0.000396581
MZB1	29.5175	2.17741	0.50558	4.30675	1.6567e-05	0.000101264
SLC14A1	305.683	2.17463	0.169738	12.8117	1.41069e-37	1.35913e-35
RPL7P7	11.5275	2.17405	0.813093	2.6738	0.00749971	0.0231344
RNU6-45P	43.8241	2.16887	0.406157	5.33999	9.29525e-08	8.56068e-07
FTH1P23	2026.3	2.1632	0.332105	6.51361	7.33669e-11	1.07225e-09
LINC02895	112.049	2.16111	0.278944	7.74745	9.37582e-15	2.12422e-13
SALL4P1	20.7802	2.15754	0.726291	2.97063	0.00297189	0.0104192
RNU6-1254P	19.4099	2.15638	0.748101	2.88247	0.00394565	0.0132863
NBEAP1	34.0416	2.15068	0.606085	3.54847	0.000387474	0.00174183
ATP1B2	35.6106	2.14985	0.495504	4.33872	1.43313e-05	8.86914e-05
RBM12B-DT	16.963	2.14055	0.776422	2.75694	0.00583447	0.0186319
ADORA3	17.7219	2.13493	0.814344	2.62165	0.00875049	0.0263377
CCDC110	39.5357	2.12401	0.455047	4.66768	3.04624e-06	2.17556e-05
NCF1B	16.215	2.12342	0.784157	2.7079	0.0067711	0.0211965
FTH1P7	2994.29	2.1223	0.280708	7.56051	4.01482e-14	8.42306e-13
GOLGA8H	16.6449	2.12137	0.635665	3.33724	0.000846145	0.00348051
SPATA6L	13.3654	2.11934	0.83907	2.52582	0.011543	0.0332647
APOBEC3H	15.9561	2.11447	0.752485	2.80999	0.00495431	0.0161405
IBSP	25.7093	2.11253	0.621501	3.39908	0.00067613	0.0028594
IL34	14.9129	2.11064	0.750006	2.81416	0.0048905	0.0159825
RPL35AP2	17.9426	2.10979	0.683717	3.08576	0.00203032	0.00748576
RNU6-39P	107.13	2.10742	0.316829	6.6516	2.89931e-11	4.46066e-10
P2RX5	20.9148	2.10315	0.573066	3.67	0.000242554	0.00114864
DLGAP1-AS2	356.546	2.10152	0.176095	11.934	7.87076e-33	5.76228e-31
SUSD4	58.5277	2.1006	0.461556	4.55112	5.33602e-06	3.62313e-05
PGAM2	11.7607	2.08939	0.798534	2.61653	0.00888273	0.0266589
RNU6-271P	52.9226	2.08593	0.400608	5.20691	1.92012e-07	1.69372e-06
LY6G6C	18.1389	2.08258	0.740942	2.81071	0.00494319	0.0161172
RN7SL5P	2044.89	2.08071	0.148636	13.9987	1.58756e-44	1.9942e-42
COL28A1	189.778	2.07896	0.265062	7.84329	4.38879e-15	1.03696e-13
SPANXB1	9.58704	2.07465	0.849758	2.44146	0.0146282	0.0406448
FTH1P2	1248.32	2.07283	0.155751	13.3086	2.06236e-40	2.18886e-38
PTPRE	154.695	2.07252	0.231886	8.93769	3.97394e-19	1.28664e-17
FTH1P3	502.899	2.06868	0.209676	9.86608	5.84052e-23	2.43523e-21
MOGAT1	20.2804	2.06523	0.572924	3.60473	0.000312481	0.00143961
RSPH1	12.1179	2.06377	0.797668	2.58726	0.0096743	0.0287047
CD3E	16.3757	2.06314	0.776973	2.65536	0.00792237	0.0241975
BMP6	133.768	2.0594	0.306501	6.71906	1.829e-11	2.87639e-10
LINC00475	33.2265	2.0534	0.472278	4.34786	1.3747e-05	8.54484e-05
PPIL6	47.9463	2.05247	0.432672	4.74371	2.09844e-06	1.54423e-05
GOLGA8S	37.5602	2.04579	0.539173	3.79432	0.000148051	0.000737915
AMPD3	63.3744	2.042	0.374132	5.45796	4.81633e-08	4.63353e-07
LINC00578	32.4769	2.0347	0.517527	3.93159	8.43874e-05	0.000446504
SLC22A4	27.3954	2.03386	0.595056	3.41792	0.000631014	0.00268692
PRCD	49.2693	2.02759	0.492088	4.12037	3.78264e-05	0.00021629
TXLNB	12.6364	2.02758	0.770788	2.63053	0.0085253	0.0257694
DUSP2	108.718	2.0274	0.377137	5.37577	7.62553e-08	7.11872e-07
EGFL6	22.4439	2.01971	0.604835	3.33927	0.000839994	0.00345879
LINC01703	30.9344	2.0162	0.609004	3.31064	0.000930812	0.0037802
PARP11	44.6645	2.01543	0.411828	4.89386	9.88776e-07	7.75968e-06
RNU6-145P	54.34	2.01489	0.378868	5.31819	1.04804e-07	9.55902e-07
RNU6-31P	67.2688	2.01326	0.361404	5.57067	2.53766e-08	2.5527e-07
AOC2	13.7396	2.01197	0.724313	2.77776	0.00547346	0.0175865
GCNT3	21.5046	2.00729	0.652845	3.07467	0.00210732	0.00774089
DUSP5-DT	51.6138	2.0055	0.401201	4.99875	5.77041e-07	4.71104e-06
CCR1	204.831	2.00536	0.264303	7.58735	3.26509e-14	6.90119e-13
CACNG5	26.3043	1.99557	0.626949	3.18298	0.00145768	0.00560343
GJB2	35.4645	1.99355	0.458003	4.3527	1.34472e-05	8.39529e-05
MYO3A	21.9217	1.99108	0.66391	2.99901	0.00270857	0.00961741
RN7SL128P	22.7403	1.99036	0.765278	2.60083	0.00929973	0.0277218
FTH1P12	447.967	1.98937	0.201845	9.85592	6.4621e-23	2.67194e-21
TRIM73	52.8013	1.98907	0.391684	5.07824	3.80948e-07	3.19285e-06
H2BP1	17.6503	1.9868	0.615303	3.22898	0.00124231	0.00487564
FAM124A	55.6631	1.9734	0.445723	4.42741	9.53693e-06	6.15343e-05
ANKRD31	41.8376	1.97242	0.501301	3.9346	8.33355e-05	0.000441233
OOEP	76.7449	1.97241	0.343287	5.74567	9.15584e-09	9.87051e-08
RNU6-1103P	17.3313	1.96828	0.783606	2.51183	0.0120108	0.0343782
CARD16	134.631	1.96808	0.251845	7.81468	5.51029e-15	1.2836e-13
RNU6-19P	64.6001	1.96019	0.344307	5.69315	1.24714e-08	1.31311e-07
PAX8-AS1	175.245	1.95562	0.236695	8.26219	1.43022e-16	3.7898e-15
SLC25A45	243.619	1.95489	0.190562	10.2586	1.08321e-24	5.02299e-23
TBC1D30	12.5982	1.9541	0.807177	2.4209	0.0154821	0.0425795
RERG	30.6804	1.9507	0.606194	3.21795	0.00129112	0.0050532
FABP5P9	50.5628	1.95001	0.385163	5.06282	4.13098e-07	3.44197e-06
FAM223A	33.1786	1.94883	0.547939	3.55665	0.000375608	0.00169386
FAM223B	33.1786	1.94883	0.547939	3.55665	0.000375608	0.00169386
NEB	72.7343	1.9488	0.334357	5.82851	5.59236e-09	6.23548e-08
RBM11	14.0172	1.94838	0.769705	2.53134	0.0113628	0.0328027
RNU6-12P	516.333	1.94757	0.542428	3.59047	0.000330081	0.00150913
CT70	21.4442	1.94684	0.601104	3.23877	0.00120046	0.00473009
RPL23AP45	107.721	1.94412	0.254424	7.64125	2.15118e-14	4.65081e-13
RPL23AP84	107.721	1.94412	0.254424	7.64125	2.15118e-14	4.65081e-13
OLFML1	25.543	1.94329	0.572405	3.39496	0.000686378	0.0028978
RPL10P13	33.5783	1.94208	0.47616	4.07863	4.53025e-05	0.000253952
RPL23AP60	107.526	1.94076	0.254423	7.62807	2.38294e-14	5.14628e-13
RNU6-22P	58.2834	1.94052	0.372424	5.2105	1.8833e-07	1.66198e-06
FTH1P11	804.002	1.93885	0.176283	10.9985	3.88595e-28	2.22903e-26
GUCA1B	12.9508	1.93707	0.777712	2.49072	0.0127483	0.0361245
CXCL2	21.0306	1.9288	0.709866	2.71714	0.0065849	0.0207149
RNU6-18P	524.011	1.92753	0.525538	3.66774	0.000244705	0.00115745
ZNNT1	124.725	1.92509	0.268545	7.16862	7.57575e-13	1.40257e-11
SERPINB7	19.1398	1.92392	0.757228	2.54074	0.0110619	0.0320645
RPL23AP47	102.018	1.92325	0.261321	7.35972	1.84294e-13	3.60364e-12
RNU6-13P	516.486	1.92314	0.537085	3.58069	0.000342685	0.00156136
RNU6-17P	525.612	1.91981	0.525755	3.65154	0.000260676	0.00122656
GPR35	11.7351	1.9197	0.750306	2.55856	0.0105107	0.0307768
RN7SL1	2971.73	1.91834	0.138305	13.8704	9.57825e-44	1.15212e-41
MTCO1P29	14.1039	1.91784	0.672923	2.85002	0.00437167	0.0145154
B3GNT3	29.0412	1.91563	0.583659	3.28211	0.00103035	0.0041362
NCF1C	23.9917	1.91482	0.665081	2.87908	0.00398842	0.0134007
CLUL1	16.0282	1.91245	0.708706	2.69852	0.00696492	0.0217142
NCF4	20.1782	1.9123	0.591606	3.23239	0.0012276	0.00482364
EIF4A1	201.357	1.91018	0.2063	9.25923	2.05904e-20	7.32363e-19
CST7	16.0227	1.90996	0.668451	2.85729	0.00427281	0.0142286
TSPYL2	595.335	1.90821	0.150832	12.6512	1.10109e-36	1.03571e-34
RPL23AP24	101.151	1.90779	0.260562	7.32182	2.44635e-13	4.72303e-12
PRDX1	5100.57	1.9073	0.0965503	19.7545	7.33598e-87	3.23549e-84
RNU4-1	38.869	1.90526	0.489719	3.89052	0.000100029	0.000519077
ATP6V0D2	16.7953	1.90411	0.789021	2.41326	0.0158105	0.0432815
RNU6-97P	41.5806	1.90333	0.458674	4.14964	3.33001e-05	0.000192236
TMEM225B	18.4443	1.90219	0.748483	2.5414	0.0110411	0.0320124
RNU6-30P	461.254	1.90175	0.577979	3.29035	0.00100063	0.00402748
RNU6-32P	518.028	1.90154	0.536876	3.54186	0.000397311	0.0017788
ANXA2R	48.0622	1.90115	0.462192	4.11334	3.89972e-05	0.00022197
RNU6-431P	466.874	1.90007	0.584456	3.251	0.00115002	0.00455668
RGCC	99.1894	1.89962	0.282389	6.72698	1.73216e-11	2.73712e-10
RTL9	22.4549	1.89328	0.683032	2.77188	0.00557342	0.0178556
RNU6-487P	371.331	1.89246	0.593481	3.18874	0.00142893	0.00551001
SCIN	87.3231	1.88789	0.320699	5.88679	3.93772e-09	4.48119e-08
RNU4-2	85.2188	1.88735	0.324719	5.81226	6.16342e-09	6.8164e-08
LIMD1-AS1	21.6093	1.88635	0.547617	3.44465	0.00057179	0.00246168
RNU6-41P	469.422	1.88191	0.577613	3.25808	0.0011217	0.00445872
PRRG2	25.4579	1.88135	0.565379	3.32758	0.000876028	0.00358707
NPIPB2	134.992	1.8766	0.225123	8.33591	7.69066e-17	2.08805e-15
RNU6-44P	441.446	1.87201	0.605521	3.09156	0.00199107	0.0073547
RNVU1-1	19.9244	1.8688	0.556896	3.35574	0.000791526	0.00328786
TLR7	25.6901	1.86821	0.655179	2.85145	0.00435198	0.0144655
GRIA4	48.5865	1.86746	0.455505	4.09977	4.13565e-05	0.000234381
CFHR1	72.9012	1.8648	0.378916	4.9214	8.59289e-07	6.82718e-06
COSMOC	104.67	1.8648	0.27189	6.85863	6.95237e-12	1.16246e-10
ADGRG1	893.442	1.86427	0.113964	16.3584	3.78753e-60	8.54216e-58
GFPT2	128.447	1.85906	0.309401	6.0086	1.87135e-09	2.2347e-08
RNU6-318P	34.1327	1.85754	0.619571	2.99811	0.00271661	0.00963656
CD44-DT	13.1645	1.85689	0.694611	2.67327	0.0075115	0.0231528
RNVU1-31	53.6362	1.85494	0.393581	4.71298	2.44124e-06	1.77348e-05
USP43	42.123	1.85412	0.418021	4.43547	9.18737e-06	5.94722e-05
SNORA79	12.5665	1.85226	0.732297	2.52939	0.0114262	0.0329664
RPL29P14	15.6774	1.85211	0.717687	2.58067	0.00986089	0.0291624
SH2D2A	89.2475	1.85113	0.325616	5.68501	1.30802e-08	1.37501e-07
FOS	839.203	1.84956	0.147635	12.5279	5.25101e-36	4.78059e-34
LINC00607	234.756	1.84901	0.244062	7.57598	3.5644e-14	7.50188e-13
POU3F1	16.2551	1.849	0.745085	2.4816	0.0130793	0.0369096
RADIL	45.7947	1.84864	0.473045	3.90795	9.30818e-05	0.000487697
SLC7A8	17.6444	1.84652	0.782398	2.36008	0.0182711	0.0487158
SULT6B1	15.572	1.84422	0.758247	2.43222	0.0150065	0.0414984
CYTL1	8212.75	1.84266	0.106835	17.2477	1.16419e-66	3.44861e-64
SYN1	18.3157	1.84203	0.740169	2.48866	0.0128225	0.0363035
RNU6-14P	461.236	1.84063	0.584786	3.14753	0.00164656	0.00623768
CFAP58	44.7113	1.84005	0.422186	4.35839	1.31022e-05	8.2083e-05
MNX1-AS1	29.499	1.83825	0.52567	3.49696	0.000470593	0.00206909
EGFLAM	23.8757	1.83614	0.670662	2.7378	0.0061852	0.0195911
SH2D3C	26.1484	1.83567	0.649718	2.82533	0.00472322	0.015515
RNU6-429P	446.351	1.83526	0.602167	3.04776	0.00230555	0.00836377
MAK	15.984	1.83435	0.686109	2.67355	0.00750522	0.023137
RNU6-225P	450.881	1.83239	0.599554	3.05625	0.00224121	0.00816021
EEF1A1P3	23.9919	1.83165	0.584707	3.13259	0.00173272	0.00651188
PYCARD-AS1	20.0967	1.82977	0.619251	2.95481	0.00312863	0.010867
MAP1A	136.733	1.82874	0.21778	8.39721	4.57209e-17	1.26735e-15
RNU6-216P	444.396	1.82614	0.607762	3.0047	0.00265845	0.00946578
RNU6-1180P	265.952	1.82257	0.625761	2.91256	0.0035848	0.0122247
TTC39A	22.6761	1.82157	0.603796	3.01687	0.00255402	0.00913985
FOXI1	25.0102	1.82089	0.746274	2.43998	0.0146882	0.0407663
IL27RA	318.913	1.82034	0.206387	8.82002	1.14436e-18	3.55988e-17
RNVU1-17	15.8821	1.81903	0.631737	2.8794	0.0039843	0.0133891
G0S2	43.7899	1.81825	0.442745	4.10677	4.01231e-05	0.000227977
KRT6C	14.7596	1.81386	0.67302	2.6951	0.00703669	0.021907
MT1G	134.727	1.81325	0.296783	6.10969	9.98223e-10	1.23515e-08
RNU6-70P	21.662	1.81183	0.608029	2.97984	0.00288403	0.0101524
RNU6-1094P	447.527	1.8118	0.598625	3.0266	0.00247318	0.00889064
SCUBE2	47.6912	1.8043	0.491401	3.67174	0.000240902	0.00114164
C1S	501.292	1.80324	0.16475	10.9453	6.99746e-28	3.94541e-26
RNU6-1074P	13.2136	1.80291	0.740958	2.43321	0.0149654	0.0414121
LIF	243.684	1.80237	0.213963	8.42375	3.64637e-17	1.02361e-15
ST7-OT4	42.6287	1.80235	0.484972	3.7164	0.000202082	0.000975368
LINC00589	62.7528	1.79988	0.355167	5.06769	4.02672e-07	3.36215e-06
SNORD83A	18.6661	1.79913	0.713211	2.52258	0.0116499	0.0334997
LGI4	158.028	1.79462	0.208637	8.60164	7.85833e-18	2.33479e-16
DNAJB1P1	106.28	1.78717	0.31588	5.65773	1.53389e-08	1.59471e-07
MTCO1P11	34.0694	1.78488	0.441348	4.04414	5.2515e-05	0.000289997
POLD4	18.1853	1.78407	0.610133	2.92407	0.00345482	0.0118465
C3orf80	183.782	1.7779	0.261793	6.79123	1.1118e-11	1.81912e-10
LST1	34.3829	1.77615	0.508592	3.4923	0.000478887	0.00210136
FAM110C	17.0612	1.77248	0.717373	2.47079	0.0134814	0.0379257
FGL2	393.55	1.77061	0.178039	9.94507	2.64988e-23	1.13345e-21
HBEGF	756.956	1.76712	0.148118	11.9304	8.21463e-33	5.97201e-31
RASL12	19.0744	1.76655	0.703718	2.51031	0.0120625	0.0344863
GNA15	19.5649	1.76326	0.579372	3.0434	0.00233925	0.00847363
CCDC18-AS1	283.744	1.76248	0.234421	7.51842	5.54409e-14	1.14618e-12
INTS4P1	23.6241	1.76172	0.634031	2.7786	0.0054594	0.017547
RAMP1	371.418	1.75956	0.159213	11.0516	2.15343e-28	1.24604e-26
EDNRA	46.437	1.75892	0.430254	4.08809	4.34938e-05	0.000245164
ZNF385A	147.931	1.75821	0.224796	7.82138	5.22473e-15	1.22282e-13
TSPAN33	71.7839	1.75262	0.320913	5.46135	4.72516e-08	4.55908e-07
ADAMTS5	412.799	1.75224	0.144854	12.0966	1.1005e-33	8.7896e-32
HBA1	40.1604	1.74878	0.491152	3.56056	0.000370058	0.00167378
MT1A	290.976	1.74665	0.229126	7.62311	2.47637e-14	5.33064e-13
GHET1	17.6645	1.74654	0.607898	2.87308	0.00406489	0.0136271
RTL5	98.3258	1.74083	0.328673	5.29655	1.18012e-07	1.06705e-06
CLEC7A	45.8936	1.73939	0.435886	3.99048	6.59405e-05	0.000357965
LINC00240	24.6082	1.73859	0.623921	2.78656	0.0053271	0.0171802
GDF6	17.382	1.73831	0.642071	2.70735	0.00678218	0.0212245
LRFN5	129.3	1.73762	0.244007	7.1212	1.06989e-12	1.95345e-11
ACAP1	50.6387	1.73629	0.431711	4.02188	5.77348e-05	0.000316013
APOLD1	459.861	1.73316	0.139252	12.4462	1.46603e-35	1.32256e-33
RNU6-1099P	51.9151	1.73161	0.383374	4.51676	6.27917e-06	4.1904e-05
NDNF	48.649	1.72888	0.419051	4.12569	3.69625e-05	0.000212083
LHFPL3-AS1	28.0548	1.72503	0.493677	3.49424	0.000475408	0.00208748
VSIR	30.6165	1.71795	0.654081	2.62651	0.00862645	0.0260275
IFITM1	44.4093	1.71518	0.452172	3.79321	0.000148713	0.000740653
PCDH8	20.9617	1.71493	0.625869	2.74008	0.00614246	0.0194797
CCDC78	20.8626	1.71354	0.646097	2.65214	0.00799831	0.0243976
CRIM1-DT	40.691	1.71287	0.514566	3.32877	0.000872291	0.00357398
RTN4RL1	137.046	1.70933	0.232917	7.33877	2.15564e-13	4.18211e-12
RPL38P4	38.1331	1.70681	0.395108	4.31986	1.56126e-05	9.59029e-05
RPS6P8	39.8627	1.70013	0.465221	3.65445	0.000257733	0.00121415
REEP1	87.6973	1.69661	0.379253	4.47355	7.69304e-06	5.05575e-05
TNIP3	86.6857	1.69628	0.281422	6.02755	1.66466e-09	1.99749e-08
MPPED2-AS1	26.5324	1.69379	0.665124	2.54657	0.0108786	0.0316409
MB	61.5821	1.69272	0.348203	4.8613	1.16618e-06	8.98843e-06
LTB	30.3906	1.69193	0.475848	3.5556	0.000377116	0.00169936
GPC5	18.2061	1.68852	0.646744	2.6108	0.0090332	0.0270451
GEM	102.452	1.6851	0.334927	5.03125	4.87286e-07	4.02295e-06
RNU6-732P	20.0347	1.68426	0.609407	2.76377	0.00571377	0.018267
CTAG2	62.4958	1.68405	0.395804	4.25475	2.09284e-05	0.000125716
RNU6-826P	187.592	1.68299	0.608295	2.76673	0.00566211	0.0181135
FBN3	14.5116	1.68223	0.701569	2.39781	0.0164936	0.0447932
FTH1P8	642.05	1.67401	0.132788	12.6067	1.93924e-36	1.80696e-34
SEMA3F	22.5272	1.67112	0.56304	2.96803	0.00299719	0.0104857
ZNF98	26.2787	1.66699	0.659508	2.52762	0.0114838	0.0331133
MOCOS	277.454	1.66656	0.1736	9.60001	7.99331e-22	3.0985e-20
LINC02021	21.7323	1.66598	0.528173	3.15422	0.00160925	0.00611386
DHRS2	30.8781	1.66595	0.629646	2.64585	0.00814852	0.0247928
RN7SL3	665.498	1.66406	0.160828	10.3468	4.32601e-25	2.04913e-23
FTH1P16	296.599	1.66373	0.160012	10.3975	2.5452e-25	1.22312e-23
GJB3	46.7944	1.66368	0.445526	3.7342	0.000188313	0.000916491
NBPF21P	23.1394	1.65936	0.586016	2.8316	0.00463151	0.0152592
CYP1B1	5426.04	1.65866	0.0749148	22.1406	1.28559e-108	8.50504e-106
KLHDC7B	31.4353	1.65546	0.479226	3.45445	0.00055142	0.0023838
FTH1P13	30.3564	1.65332	0.557192	2.96723	0.00300497	0.0105092
INKA2-AS1	59.8648	1.65153	0.377767	4.37181	1.2322e-05	7.79084e-05
MT-TG	341.087	1.65076	0.43198	3.82138	0.000132704	0.000667456
ARHGAP20	90.8428	1.65016	0.300249	5.49596	3.88601e-08	3.80117e-07
FGF18	40.8347	1.64917	0.455585	3.61988	0.000294735	0.00136577
MESP2	22.6864	1.64559	0.676827	2.43133	0.0150437	0.0415723
MIR22HG	850.172	1.64503	0.133197	12.3503	4.85051e-35	4.27858e-33
CEBPB-AS1	25.5979	1.64439	0.630989	2.60606	0.00915917	0.0273768
CLDN8	25.1998	1.64394	0.5848	2.81112	0.00493695	0.0161003
PICART1	27.9228	1.64345	0.547585	3.00127	0.00268856	0.00955757
PAM16	30.8348	1.64324	0.563317	2.91708	0.00353328	0.0120759
EEF1GP1	18.393	1.64315	0.662118	2.48165	0.0130774	0.0369094
PLEK2	36.47	1.64241	0.512547	3.20441	0.00135338	0.00525815
SALL4	16.3043	1.64223	0.670042	2.45093	0.0142487	0.0397351
CCSER1	44.1998	1.64165	0.528046	3.10892	0.00187773	0.0069933
FTH1P5	313.126	1.63828	0.183585	8.92383	4.50431e-19	1.44422e-17
ITGA10	23.1704	1.63779	0.515365	3.17793	0.00148332	0.0056899
COCH	88.3851	1.63525	0.323533	5.05434	4.31888e-07	3.58948e-06
GAS6-DT	18.1711	1.63494	0.689969	2.36959	0.017808	0.047697
EEPD1	49.3972	1.63446	0.516815	3.16256	0.00156391	0.00595298
AQP1	1213.01	1.63105	0.100229	16.2733	1.52809e-59	3.33275e-57
DGCR11	17.326	1.629	0.688799	2.36498	0.0180308	0.0482223
CCDC62	30.9138	1.62813	0.552126	2.94885	0.00318961	0.0110536
RNU6-1216P	32.2188	1.6278	0.463012	3.51567	0.000438644	0.00194152
LINC02298	41.9319	1.62665	0.509102	3.19514	0.00139764	0.00540617
NRG1	229.255	1.62626	0.174241	9.33337	1.02558e-20	3.74856e-19
XDH	28.572	1.62522	0.481071	3.37834	0.000729245	0.00306055
TUBA4A	149.003	1.62461	0.232001	7.00258	2.51288e-12	4.39411e-11
MPP7	35.9769	1.62272	0.439133	3.69529	0.000219635	0.00105216
CLDN9	44.4054	1.62047	0.550554	2.94335	0.00324681	0.0112199
PKD1P6	139.243	1.61893	0.281053	5.76021	8.40087e-09	9.09613e-08
RPS3AP16	61.0179	1.61865	0.430851	3.75687	0.000172052	0.000844266
MYOM1	22.7909	1.61818	0.564257	2.86781	0.00413318	0.0138347
GOLGA8O	90.9887	1.61149	0.347264	4.64054	3.47508e-06	2.45008e-05
SDR42E1	85.9501	1.6101	0.306601	5.25145	1.50904e-07	1.34788e-06
ASPA	67.486	1.60929	0.43224	3.72314	0.000196763	0.000952602
GOLGA8K	57.1752	1.60841	0.427336	3.76382	0.000167338	0.000824107
LINC00993	21.9724	1.60465	0.591328	2.71363	0.00665504	0.0208892
LY75	32.3881	1.60278	0.555834	2.88356	0.00393205	0.0132517
RNU6-91P	36.5728	1.60275	0.590888	2.71244	0.00667889	0.0209608
MTFR2P1	16.8748	1.60259	0.672347	2.38357	0.0171454	0.0462155
TPT1P9	104.213	1.60079	0.265364	6.03242	1.61518e-09	1.94282e-08
IL16	55.7391	1.59911	0.469997	3.40238	0.000668019	0.00282871
RNU6-695P	18.307	1.59896	0.667175	2.39662	0.0165472	0.0448785
TBC1D3C	43.374	1.59611	0.461572	3.45799	0.000544227	0.00235784
FTH1P15	53.8645	1.59507	0.47462	3.36074	0.000777341	0.00323368
PAQR5	556.822	1.59426	0.13274	12.0104	3.13248e-33	2.39117e-31
TMC1	31.5922	1.59285	0.453507	3.51228	0.000444272	0.00196293
PDE6B	29.3619	1.57984	0.578404	2.73137	0.00630714	0.0199391
RNY4P10	75.3708	1.57905	0.378597	4.17079	3.03547e-05	0.000176413
ECM2	53.0421	1.57611	0.355335	4.43556	9.18318e-06	5.94645e-05
ZCWPW1	402.775	1.57393	0.177702	8.85713	8.21036e-19	2.57427e-17
RASD1	92.3404	1.57299	0.360268	4.36617	1.26442e-05	7.96413e-05
ZNF295-AS1	49.025	1.57298	0.382124	4.1164	3.84828e-05	0.000219663
EFCAB5	29.7742	1.56984	0.55257	2.84098	0.00449748	0.0148868
FGF14	18.9283	1.56834	0.593997	2.64031	0.00828305	0.0251328
IGSF9B	64.6055	1.56752	0.354745	4.41872	9.92887e-06	6.37729e-05
DUSP5	286.629	1.56714	0.170623	9.1848	4.12275e-20	1.4181e-18
SPTLC3	55.0196	1.56541	0.396674	3.94633	7.93573e-05	0.000422706
FYB1	177.68	1.56526	0.235348	6.65084	2.91419e-11	4.48009e-10
SREBF2-AS1	52.2414	1.55961	0.374054	4.16947	3.0531e-05	0.000177385
CCDC102B	1020.91	1.55789	0.132101	11.7932	4.23302e-32	2.92727e-30
GOLGA8J	67.239	1.55748	0.36563	4.2597	2.04703e-05	0.000123225
RGS17	105.612	1.55743	0.304489	5.11489	3.13918e-07	2.67282e-06
PCOLCE2	215.741	1.55732	0.220718	7.05573	1.71691e-12	3.05336e-11
COL19A1	776.141	1.55723	0.12698	12.2636	1.42065e-34	1.19473e-32
AOAH	16.4043	1.55656	0.622614	2.50004	0.012418	0.0353196
GDPD5	24.7644	1.55634	0.550462	2.82734	0.00469365	0.0154332
GPR55	29.41	1.55589	0.612513	2.54018	0.0110795	0.0321023
RXRG	198.439	1.55423	0.190003	8.18006	2.83692e-16	7.30278e-15
SERPINI1	66.1893	1.55049	0.378	4.10182	4.09911e-05	0.000232443
ENPP2	100.312	1.54853	0.339234	4.56479	4.99988e-06	3.41005e-05
CRYAB	2541.2	1.54846	0.128069	12.0908	1.18133e-33	9.37833e-32
SSX1	20.0452	1.54564	0.597987	2.58474	0.00974513	0.0288674
SMIM2-AS1	31.087	1.54492	0.482686	3.20068	0.00137106	0.00531473
RNU6-560P	17.959	1.54392	0.655072	2.35686	0.01843	0.0490849
OTULINL	86.2586	1.54311	0.385542	4.00245	6.26899e-05	0.000341815
GOLGA7B	246.986	1.54242	0.194555	7.92793	2.22836e-15	5.33488e-14
TMC3	23.4129	1.54229	0.593699	2.59777	0.00938305	0.0279366
AMY2B	14.5339	1.53667	0.641572	2.39517	0.0166126	0.0450239
HTATSF1P2	40.8513	1.53532	0.426197	3.60237	0.000315326	0.00145069
FRAS1	52.0873	1.53401	0.458653	3.34459	0.000824056	0.00340092
FBLN5	31.2733	1.53173	0.590975	2.59187	0.00954571	0.0283698
CRACDL	30.0819	1.53045	0.531007	2.88216	0.00394959	0.0132973
FOLR1	55.5249	1.52997	0.373546	4.0958	4.20719e-05	0.000238103
NKD1	30.893	1.52709	0.450506	3.38972	0.000699628	0.00294747
RNY4P20	31.0561	1.52577	0.534025	2.85712	0.00427501	0.0142289
MELTF-AS1	37.5485	1.52497	0.457331	3.33451	0.000854505	0.00351126
KDM7A-DT	116.646	1.52483	0.269887	5.64988	1.60561e-08	1.66529e-07
PRUNE2	28.8632	1.52473	0.519039	2.93761	0.00330755	0.0114026
DEDD2	223.298	1.52232	0.188408	8.07992	6.48118e-16	1.62619e-14
GPAT3	2729.47	1.52181	0.101637	14.973	1.10298e-50	1.73736e-48
TPT1P4	32.5129	1.52084	0.552321	2.75354	0.00589538	0.0187961
FGF9	43.7756	1.51927	0.637337	2.38377	0.0171362	0.0462095
GRIK1	115.25	1.51837	0.311496	4.87445	1.09109e-06	8.45897e-06
IL17RB	28.7212	1.51657	0.507328	2.98933	0.00279593	0.00988071
CSRNP1	325.691	1.51452	0.183351	8.26024	1.45383e-16	3.84721e-15
IQCA1	29.6279	1.5114	0.558765	2.7049	0.00683243	0.0213649
FBXW10B	166.785	1.5112	0.233814	6.46326	1.02472e-10	1.46103e-09
CACNA2D3	25.1944	1.50776	0.593242	2.54156	0.0110358	0.0320028
PCSK9	149.22	1.50704	0.303741	4.9616	6.99167e-07	5.63164e-06
CFAP65	45.9058	1.50691	0.450442	3.3454	0.000821649	0.00339311
SYT7	71.1871	1.50578	0.351497	4.28389	1.83651e-05	0.000111397
EPM2A-DT	61.1784	1.5051	0.342624	4.39285	1.11873e-05	7.1165e-05
ADAMTSL4	29.077	1.50383	0.546685	2.75081	0.00594484	0.0189325
RPL23AP97	35.3649	1.50305	0.467916	3.21223	0.00131707	0.00514094
RAP1GAP	112.431	1.50304	0.281841	5.33294	9.66373e-08	8.85076e-07
FIBCD1	45.581	1.50296	0.500463	3.00314	0.00267213	0.00950424
MDGA1	270.666	1.50291	0.176149	8.53202	1.43816e-17	4.2037e-16
ANKRD65	31.062	1.50259	0.438762	3.4246	0.000615701	0.00262848
SCG5	46.6102	1.50088	0.45703	3.28398	0.00102352	0.00411044
CXCL10	42.3719	1.50009	0.523923	2.8632	0.00419391	0.0139964
ZNF257	39.3175	1.49727	0.498488	3.00363	0.00266782	0.00949232
FTLP2	21.5953	1.49556	0.587854	2.54409	0.0109562	0.0318185
GCNT4	29.0679	1.49466	0.559765	2.67016	0.00758157	0.023331
GPR143	34.6014	1.49194	0.559214	2.66792	0.00763224	0.0234412
KLF8	30.5503	1.48951	0.589114	2.52838	0.0114589	0.033051
LINC01119	28.2876	1.48814	0.494298	3.01061	0.0026072	0.00930834
TRIM8	435.52	1.48706	0.167217	8.89298	5.94893e-19	1.89821e-17
HR	1115.69	1.48604	0.159597	9.31117	1.26428e-20	4.58725e-19
A2ML1	32.8881	1.48522	0.544457	2.72789	0.00637418	0.0201062
PRR15L	138.647	1.48442	0.274696	5.40387	6.52177e-08	6.14322e-07
MMP11	105.925	1.4823	0.352562	4.20436	2.61816e-05	0.000154055
DYRK1B	21.6371	1.48222	0.608015	2.43781	0.0147767	0.0409655
PRELP	355.57	1.48042	0.177049	8.36167	6.1834e-17	1.6974e-15
C1orf115	75.4427	1.47972	0.365519	4.04828	5.15959e-05	0.000285244
CRTAC1	43.6215	1.47832	0.410693	3.59958	0.00031873	0.00146397
PTOV1-AS1	21.0556	1.47746	0.553329	2.67013	0.00758225	0.023331
BIRC3	347.749	1.47658	0.178401	8.27672	1.26613e-16	3.38209e-15
IRF5	40.1765	1.47484	0.562215	2.62327	0.008709	0.0262327
POTEJ	18.0271	1.47423	0.61456	2.39884	0.0164471	0.0447035
EID3	80.0394	1.47402	0.317636	4.64059	3.47411e-06	2.45008e-05
C4A	49.6635	1.47379	0.363114	4.05874	4.93374e-05	0.000274055
C4B	49.6635	1.47379	0.363114	4.05874	4.93374e-05	0.000274055
HES2	57.1392	1.47266	0.372617	3.95222	7.74288e-05	0.000413086
MIR663AHG	21.7588	1.47185	0.550349	2.6744	0.00748632	0.0231003
BLACAT1	88.5315	1.47121	0.32601	4.51277	6.39861e-06	4.26581e-05
LMTK3	41.4338	1.47093	0.455254	3.23102	0.00123351	0.00484495
PCLO	1073.48	1.47071	0.109122	13.4778	2.11402e-41	2.31806e-39
PLVAP	43.8955	1.47046	0.413107	3.55951	0.000371545	0.00167936
PDK4-AS1	27.2047	1.46755	0.503898	2.91239	0.00358674	0.0122292
RBKS	28.2373	1.46508	0.572904	2.55728	0.0105494	0.0308721
GOLGA8Q	92.3084	1.46417	0.325936	4.49221	7.04877e-06	4.6679e-05
LINC00987	41.9388	1.46414	0.408454	3.58458	0.000337619	0.00154146
LRRC8E	170.65	1.46053	0.223355	6.53907	6.19014e-11	9.14786e-10
PSEN2	33.2188	1.46	0.457293	3.1927	0.0014095	0.00544458
ABCA1	142.485	1.45974	0.307433	4.74815	2.05287e-06	1.51462e-05
ALDH3A1	63.2944	1.45612	0.422281	3.44823	0.000564264	0.00243349
TSC22D1	2824.85	1.45503	0.0992366	14.6622	1.12549e-48	1.66698e-46
SPATA17	89.4607	1.45494	0.323953	4.49121	7.08206e-06	4.68681e-05
SUSD3	48.1324	1.45463	0.392815	3.70309	0.000212989	0.00102328
P3H2-AS1	27.7682	1.45424	0.491057	2.96145	0.00306194	0.0106689
SEPTIN14P12	25.401	1.45304	0.516687	2.81223	0.00492	0.0160525
CD163L1	1025.74	1.45158	0.117543	12.3494	4.91063e-35	4.29345e-33
FGD3	30.741	1.45091	0.522972	2.77434	0.00553131	0.0177436
RNU6-26P	27.3293	1.45005	0.493935	2.93572	0.00332776	0.0114603
TMEM184A	29.3675	1.45005	0.539492	2.68781	0.00719214	0.0223244
LINC01569	37.1663	1.44932	0.530894	2.72996	0.0063342	0.0200055
EMSLR	30.0934	1.44866	0.536834	2.69853	0.00696474	0.0217142
CREG1	656.654	1.44674	0.130381	11.0962	1.30826e-28	7.65932e-27
RNY4P7	76.5426	1.44544	0.333835	4.32981	1.4924e-05	9.19868e-05
TNFSF9	349.455	1.44367	0.181715	7.94469	1.94677e-15	4.68247e-14
SERPINF2	29.7027	1.44345	0.49934	2.89072	0.0038436	0.0130022
CCDC144CP	1061.95	1.44286	0.1125	12.8254	1.18224e-37	1.14458e-35
SEPTIN14P22	20.0179	1.44174	0.600834	2.39956	0.0164149	0.0446499
ZNF736	82.8105	1.43873	0.28044	5.13027	2.89332e-07	2.47729e-06
NAT16	78.0834	1.43592	0.41352	3.47242	0.000515782	0.00224736
IL18	20.5058	1.4331	0.565963	2.53215	0.0113365	0.032741
PPP5D1P	41.65	1.4328	0.397916	3.60076	0.000317292	0.00145906
ZNF454	33.3251	1.43196	0.520387	2.75173	0.00592814	0.0188925
CISH	51.0052	1.42889	0.464404	3.07683	0.00209214	0.00768938
FSTL4	39.716	1.42847	0.499975	2.85708	0.00427551	0.0142289
GOLGA8N	129.969	1.42731	0.300866	4.74399	2.09545e-06	1.5426e-05
GOLGA8T	88.011	1.42657	0.321171	4.44176	8.92258e-06	5.79016e-05
STON2	373.956	1.42647	0.156558	9.11146	8.12832e-20	2.73893e-18
ZC3H12A	70.5281	1.42485	0.324192	4.39509	1.10726e-05	7.05255e-05
OXCT2	18.5087	1.42136	0.584537	2.43161	0.015032	0.0415482
DCAF4L1	27.196	1.42077	0.542331	2.61974	0.00879975	0.0264459
ZNF470	31.1584	1.41991	0.4512	3.14697	0.00164973	0.0062473
ADAMTS4	67.8073	1.41972	0.327731	4.33198	1.47775e-05	9.12459e-05
MUC2	121.346	1.41788	0.317528	4.46537	7.99308e-06	5.22353e-05
PRECSIT	73.4363	1.4161	0.367059	3.85795	0.000114341	0.00058518
SLC35F3	25.363	1.41543	0.589153	2.40248	0.0162842	0.0443277
TDRP	76.7867	1.41505	0.386872	3.65767	0.000254521	0.00119988
CFAP53	45.1738	1.41107	0.366461	3.85052	0.000117866	0.000601204
GADD45G	47.4806	1.40802	0.370229	3.8031	0.000142899	0.000714745
BHLHA15	26.1418	1.40744	0.533466	2.6383	0.00833221	0.0252588
PDE2A	43.5606	1.40696	0.473985	2.96837	0.00299386	0.0104759
DOK3	42.2587	1.40666	0.447041	3.1466	0.00165182	0.00625166
HSPA1L	29.7536	1.40603	0.513142	2.74004	0.00614317	0.0194797
SLC30A3	39.4171	1.4052	0.551815	2.54651	0.0108805	0.0316409
NCKAP5	315.693	1.405	0.18509	7.59089	3.17728e-14	6.73106e-13
RFLNA	52.6905	1.40409	0.471556	2.97757	0.00290547	0.0102225
IL1A	98.6287	1.40268	0.348414	4.02591	5.67548e-05	0.000311249
MTARC1	39.3369	1.40197	0.467449	2.99919	0.00270694	0.00961429
SMPDL3B	56.2371	1.40132	0.381382	3.67431	0.000238495	0.00113212
KDM7A	378.053	1.39663	0.180604	7.73312	1.04939e-14	2.35869e-13
SPRR2D	109.595	1.39662	0.274959	5.07935	3.78719e-07	3.17685e-06
RPS3AP4	33.2378	1.39584	0.493385	2.82912	0.00466765	0.0153554
APOE	323.386	1.3952	0.192364	7.25293	4.0785e-13	7.77579e-12
KDM6B	445.429	1.39274	0.144427	9.64323	5.25117e-22	2.07197e-20
GPR157	165.861	1.39146	0.205659	6.76584	1.32538e-11	2.14209e-10
PTPN6	51.6472	1.39018	0.451469	3.07923	0.00207534	0.00763045
DRAIC	47.475	1.39006	0.520262	2.67184	0.00754363	0.0232342
ACVRL1	33.445	1.38937	0.497503	2.79267	0.00522742	0.0168944
GUSBP14	44.7777	1.38309	0.376988	3.66879	0.000243699	0.00115311
LEKR1	56.4652	1.38279	0.326297	4.23782	2.25696e-05	0.000134516
FFAR1	28.9877	1.38039	0.583131	2.3672	0.0179234	0.0479543
RPL12P8	127.173	1.37748	0.320141	4.30272	1.68713e-05	0.000102966
CEACAM1	268.903	1.37228	0.182751	7.50904	5.95633e-14	1.22757e-12
TRPM2-AS	23.0191	1.36862	0.559857	2.44458	0.014502	0.0403507
LINC00519	29.9718	1.36793	0.503784	2.71531	0.00662133	0.020813
CEMIP2	715.598	1.36696	0.127003	10.7633	5.13228e-27	2.72354e-25
HSD17B8	40.5013	1.36689	0.456223	2.9961	0.00273459	0.00969688
IGHA1	113.837	1.36529	0.347118	3.93323	8.38126e-05	0.000443581
GRHL2	272.688	1.36462	0.205025	6.65587	2.81625e-11	4.34298e-10
JAG1	331.477	1.36409	0.201758	6.76102	1.37019e-11	2.20375e-10
NMNAT2	87.9623	1.36243	0.293617	4.64017	3.48131e-06	2.45361e-05
LMO2	104.115	1.36236	0.298437	4.565	4.99495e-06	3.40786e-05
DCDC2	60.9464	1.35992	0.456783	2.97718	0.00290917	0.0102321
RPL23AP4	346.859	1.35862	0.152098	8.93252	4.16418e-19	1.34167e-17
SYT12	50.0935	1.35787	0.339294	4.00206	6.27929e-05	0.000342283
HOXA10-AS	29.8377	1.35512	0.5737	2.36207	0.0181734	0.0485233
CAVIN4	23.7767	1.35445	0.556909	2.43209	0.0150121	0.0415022
NEK11	49.1983	1.35354	0.406101	3.33301	0.000859108	0.00352871
PARD6A	67.862	1.35284	0.380706	3.5535	0.000380148	0.001712
MAP3K7CL	69.2587	1.3522	0.317143	4.26368	2.01086e-05	0.000121232
GOLGA8M	35.2668	1.34952	0.478802	2.81854	0.0048243	0.0158
ADAP2	61.1624	1.34812	0.353604	3.81252	0.000137555	0.000689059
TUBB3	52.7955	1.34761	0.371721	3.62533	0.000288592	0.00134106
CHST15	124.778	1.34611	0.265342	5.0731	3.91393e-07	3.27348e-06
GJB1	37.6867	1.34605	0.482603	2.78915	0.00528464	0.0170544
RAB11FIP4	481.668	1.34539	0.163236	8.242	1.69353e-16	4.44009e-15
EPB41L4B	75.9806	1.34454	0.342142	3.92976	8.50324e-05	0.000449438
C3AR1	48.9761	1.34302	0.375141	3.58003	0.000343554	0.00156496
MET	181.737	1.34261	0.217769	6.16527	7.03633e-10	8.94047e-09
RPL6P13	27.4958	1.33817	0.496312	2.69623	0.00701286	0.02185
EFNB3	258.588	1.33779	0.179437	7.45545	8.95632e-14	1.81569e-12
RNU1-16P	41.1323	1.3374	0.383846	3.48422	0.00049358	0.00215963
RPL23AP82	874.889	1.33705	0.111652	11.9752	4.79559e-33	3.60523e-31
MSX1	464.985	1.33628	0.133551	10.0057	1.43835e-23	6.2603e-22
DGKI	212.959	1.33531	0.220234	6.06315	1.33479e-09	1.63126e-08
RPS3AP43	66.0533	1.33522	0.392624	3.40075	0.000672014	0.0028426
VSNL1	107.859	1.33427	0.264575	5.04307	4.5811e-07	3.79312e-06
LSP1	37.8602	1.33389	0.508157	2.62496	0.008666	0.026127
ZNF280B	47.4082	1.3319	0.477383	2.79	0.00527083	0.0170153
ZSCAN31	32.0752	1.33138	0.473769	2.81019	0.0049512	0.0161357
PSMC2P1	38.4734	1.33009	0.487921	2.72604	0.00640985	0.0202123
LINC02175	57.783	1.32896	0.365766	3.63336	0.000279751	0.00130464
LANCL3	19.3415	1.32775	0.554582	2.39414	0.0166593	0.0451257
TNFAIP3	504.081	1.3244	0.153401	8.63355	5.94785e-18	1.78589e-16
ST6GALNAC4	44.573	1.32435	0.395976	3.34452	0.000824239	0.00340097
MGST1	1006.46	1.32334	0.139626	9.4777	2.59961e-21	9.88399e-20
CEACAM19	36.7909	1.32178	0.422816	3.12613	0.00177124	0.00663404
CT83	33.1255	1.32115	0.447473	2.95246	0.00315249	0.0109403
DDIT3	1272.93	1.3202	0.135838	9.71888	2.50517e-22	1.00648e-20
NPW	32.4648	1.32019	0.452195	2.91951	0.00350582	0.0120028
PCSK6	82.9177	1.32006	0.343201	3.84632	0.000119905	0.00061067
FOXP1-IT1	26.5428	1.31964	0.550539	2.39699	0.0165306	0.044869
RPL23AP25	339.965	1.31933	0.147459	8.94707	3.65047e-19	1.18873e-17
FBXO38-DT	70.8652	1.31497	0.305371	4.30614	1.66125e-05	0.00010148
DUSP15	20.7459	1.31417	0.53372	2.46228	0.0138055	0.0387058
ARHGAP5-AS1	255.754	1.31146	0.169473	7.7385	1.00599e-14	2.26885e-13
UNC93A	95.5907	1.31095	0.336113	3.90033	9.60603e-05	0.000501317
ZNF204P	28.2862	1.30995	0.510527	2.56587	0.0102918	0.0302383
CAPN3	25.5535	1.30798	0.547351	2.38965	0.0168644	0.0455755
ACTBL2	73.0771	1.30588	0.382127	3.4174	0.000632219	0.00269148
RPL23AP7	653.099	1.30569	0.122093	10.6942	1.08327e-26	5.6282e-25
STOX1	48.815	1.30546	0.414552	3.14909	0.00163777	0.00621152
TMEM38A	74.9027	1.30542	0.392626	3.32484	0.000884704	0.00361886
SLAIN1	85.7982	1.30479	0.390523	3.34113	0.000834372	0.00343992
TBXAS1	202.027	1.30326	0.225808	5.77155	7.85442e-09	8.54642e-08
BEST1	47.9286	1.30268	0.364981	3.56916	0.000358122	0.00162392
TNFRSF10A-DT	36.466	1.30261	0.420735	3.09605	0.00196119	0.00726189
CLSTN2	33.6883	1.30223	0.530729	2.45366	0.0141411	0.0395182
FAM83G	124.353	1.3018	0.248321	5.24243	1.5848e-07	1.41174e-06
FTLP3	848.059	1.30148	0.361481	3.60043	0.000317697	0.00146058
MAPK4	40.7821	1.30144	0.47479	2.74107	0.00612386	0.0194278
SMKR1	30.6606	1.30123	0.438132	2.96995	0.00297846	0.0104363
ARL4D	258.327	1.29923	0.239778	5.41849	6.01052e-08	5.69679e-07
KLHDC9	73.901	1.29834	0.360372	3.60278	0.000314829	0.00144874
GOLGA8R	95.3628	1.29728	0.337939	3.83879	0.000123642	0.000627811
MPP3	46.0964	1.29493	0.445965	2.90367	0.00368819	0.0125342
SHANK2	125.024	1.29462	0.285818	4.52951	5.91198e-06	3.96894e-05
MINAR1	38.4883	1.29351	0.506146	2.5556	0.0106005	0.0309885
CSPG4P12	29.2859	1.29322	0.479887	2.69484	0.00704235	0.0219212
BSPRY	280.527	1.29318	0.282964	4.57012	4.87442e-06	3.33965e-05
ESYT3	22.6442	1.29318	0.544394	2.37545	0.0175275	0.0470586
TLK2P2	26.503	1.29257	0.485513	2.66228	0.00776132	0.0237678
ARAP2	120.57	1.2925	0.289252	4.46844	7.87907e-06	5.16262e-05
GPR26	59.3804	1.29207	0.363672	3.55284	0.000381094	0.00171587
UNC80	76.9104	1.29117	0.343476	3.75912	0.000170511	0.000838281
SQOR	376.907	1.28841	0.150769	8.54558	1.27892e-17	3.76039e-16
CCDC3	37.2711	1.28739	0.446994	2.8801	0.00397553	0.0133665
ZNF691	97.1561	1.28712	0.317043	4.05976	4.9123e-05	0.000273094
SEPTIN14P23	51.7698	1.28672	0.438352	2.93536	0.00333157	0.0114715
BBOX1	189.786	1.28654	0.276538	4.65232	3.28224e-06	2.32736e-05
STOX2	107.862	1.2853	0.316152	4.06546	4.79374e-05	0.000267251
BCL10-AS1	32.9101	1.28182	0.455141	2.8163	0.00485799	0.015892
S100A2	1847.47	1.2817	0.113989	11.2441	2.47636e-29	1.49842e-27
MAGEE1	31.294	1.28002	0.538283	2.37797	0.0174084	0.0468037
REL	444.838	1.27984	0.151709	8.43615	3.27958e-17	9.28528e-16
SYNE4	53.385	1.27757	0.417784	3.05798	0.00222835	0.00812382
ZNF677	75.8505	1.27709	0.355772	3.58964	0.000331133	0.00151289
IL6R	187.766	1.27664	0.232021	5.50226	3.74954e-08	3.67673e-07
PPM1N	166.801	1.27578	0.222743	5.7276	1.01862e-08	1.0875e-07
PER1	228.201	1.27329	0.220961	5.76251	8.28709e-09	8.97783e-08
CCDC144A	545.073	1.27324	0.155256	8.20088	2.38625e-16	6.18277e-15
VPS37D	83.8403	1.2717	0.313815	4.05238	5.06999e-05	0.000280916
SESN3	1428.82	1.27115	0.105649	12.0318	2.41731e-33	1.86679e-31
BARX1	66.7829	1.27087	0.355561	3.57426	0.000351224	0.00159586
SAMD11	112.065	1.2686	0.266107	4.76723	1.86774e-06	1.3894e-05
HLA-H	125.053	1.26808	0.300689	4.21726	2.47289e-05	0.000146637
NCAN	66.1456	1.26785	0.355664	3.56475	0.000364208	0.00164995
SBK1	220.657	1.26698	0.242818	5.21784	1.81026e-07	1.60322e-06
IFITM10	25.787	1.26678	0.477546	2.65269	0.00798523	0.0243632
NEXMIF	43.3182	1.26662	0.441085	2.87161	0.00408387	0.0136775
RNF19B	98.8123	1.26652	0.271476	4.66531	3.08146e-06	2.19597e-05
SLC35E4	357.183	1.26561	0.151242	8.36816	5.85244e-17	1.611e-15
H2BC6	36.7552	1.26541	0.495603	2.55328	0.0106714	0.0311436
SH3RF2	26.9807	1.26469	0.530866	2.38232	0.0172038	0.0463353
MAILR	122.612	1.26442	0.288172	4.38771	1.14548e-05	7.27267e-05
ARL4AP5	453.244	1.26377	0.161192	7.84014	4.50042e-15	1.06207e-13
UCN2	48.9537	1.26372	0.487861	2.59033	0.00958831	0.0284836
SERPINE1	790.38	1.26359	0.113894	11.0945	1.33427e-28	7.78861e-27
GUSBP15	40.6757	1.26178	0.380992	3.31184	0.000926856	0.00376644
GUSBP17	40.6757	1.26178	0.380992	3.31184	0.000926856	0.00376644
SNORA80E	25.7436	1.26142	0.51415	2.4534	0.0141512	0.0395401
NLRP2	160.983	1.25613	0.262974	4.77662	1.78268e-06	1.33261e-05
MIR205HG	215.959	1.2561	0.239072	5.25406	1.48786e-07	1.32956e-06
EIF4BP8	65.7215	1.25536	0.312031	4.02319	5.74144e-05	0.000314346
MGAT4A	218.292	1.25473	0.229418	5.46919	4.52086e-08	4.37685e-07
NR4A1	1589.78	1.2547	0.111135	11.2899	1.47274e-29	9.02143e-28
HOXA-AS3	46.69	1.2543	0.429453	2.92068	0.00349268	0.011966
PDZK1IP1	50.2921	1.25318	0.397524	3.15248	0.00161892	0.00614706
IL4R	73.1086	1.25191	0.326545	3.8338	0.000126178	0.000638515
RHBDL1	22.83	1.2519	0.51768	2.41829	0.0155938	0.0428182
PPP1R3C	52.5372	1.25111	0.363728	3.43969	0.000582388	0.00250079
SSC5D	69.4982	1.25007	0.333167	3.75207	0.000175378	0.000858591
TRIB1	1238.16	1.25001	0.0899138	13.9023	6.13641e-44	7.47173e-42
DCHS1	38.3436	1.24984	0.499202	2.50369	0.0122907	0.0350214
PLEK	109.992	1.24878	0.306848	4.0697	4.70744e-05	0.000262883
DNAI4	100.431	1.24788	0.253677	4.9192	8.69005e-07	6.8961e-06
ZFHX2	51.8777	1.2471	0.427498	2.91721	0.0035318	0.0120759
CUBN	1744.95	1.24567	0.107172	11.6231	3.14558e-31	2.08797e-29
PDE3B	74.7614	1.24562	0.308401	4.03895	5.36921e-05	0.00029609
FTH1P20	1831.19	1.2452	0.136435	9.12671	7.06097e-20	2.39554e-18
COL17A1	37.997	1.24477	0.455503	2.73273	0.00628121	0.0198666
JAK3	71.2829	1.24254	0.358159	3.46923	0.000521949	0.00227124
TMOD1	225.847	1.24068	0.196276	6.3211	2.597e-10	3.49917e-09
TNFRSF10A	109.863	1.23967	0.24697	5.0195	5.18062e-07	4.26108e-06
RSAD2	68.8112	1.23868	0.311194	3.9804	6.8798e-05	0.000372053
CXCL8	402.45	1.23759	0.20037	6.17652	6.55294e-10	8.36913e-09
MDK	1806.49	1.23691	0.0883669	13.9974	1.61667e-44	2.01799e-42
HTR3A	41.5925	1.23683	0.422546	2.92708	0.0034216	0.011757
SERTAD1	504.435	1.23673	0.151025	8.1889	2.63622e-16	6.81263e-15
LTBP2	112.177	1.23587	0.251179	4.92026	8.64311e-07	6.86159e-06
RPL12P1	79.1482	1.23542	0.294135	4.20019	2.66692e-05	0.000156738
PROX1-AS1	150.061	1.23374	0.231547	5.32823	9.9174e-08	9.07054e-07
MAFA	45.6643	1.23341	0.488788	2.52341	0.0116223	0.0334378
NR1H3	108.431	1.23309	0.282386	4.36667	1.26158e-05	7.95378e-05
JAK2	303.001	1.23152	0.169873	7.24966	4.17806e-13	7.95797e-12
NPIPA5	465.878	1.2302	0.147577	8.33598	7.68559e-17	2.08805e-15
PIPOX	254.201	1.22962	0.180725	6.80385	1.01857e-11	1.67764e-10
IER5	1168.9	1.22952	0.109261	11.2531	2.23631e-29	1.36148e-27
NPM1P46	169.385	1.2285	0.264611	4.64268	3.43918e-06	2.4265e-05
PGM2L1	827.835	1.2283	0.122639	10.0155	1.3028e-23	5.6828e-22
PSD4	134.769	1.22798	0.270408	4.54123	5.59282e-06	3.77749e-05
EPHX2	95.4932	1.22669	0.277868	4.41464	1.01177e-05	6.48807e-05
CEBPA	88.9447	1.2266	0.282264	4.3456	1.38897e-05	8.62544e-05
COL10A1	121.57	1.22581	0.276736	4.42952	9.44435e-06	6.10163e-05
FBXO6	50.9977	1.22559	0.376757	3.25298	0.001142	0.00452853
MS4A4A	89.6104	1.22359	0.375111	3.26195	0.00110648	0.00440617
SLC5A3	2983.09	1.22325	0.0868151	14.0903	4.35502e-45	5.57639e-43
CCBE1	31.1564	1.22187	0.468348	2.60889	0.00908358	0.0271672
NMU	145.803	1.22158	0.253739	4.81433	1.47693e-06	1.11881e-05
RNY4P27	77.0237	1.22071	0.373025	3.27246	0.00106617	0.00425845
HSF4	33.0384	1.21988	0.500282	2.43839	0.0147527	0.0409221
CLHC1	39.9673	1.21972	0.411216	2.96612	0.00301578	0.0105377
CELF4	186.462	1.21941	0.260616	4.67895	2.88341e-06	2.06671e-05
STC2	610.486	1.21797	0.155022	7.85672	3.94333e-15	9.32817e-14
SPNS2	73.5694	1.21708	0.31874	3.8184	0.00013432	0.000674558
PLEKHG6	28.7904	1.21672	0.494136	2.46231	0.0138045	0.0387058
TGM2	126.621	1.21288	0.253711	4.78056	1.74811e-06	1.30973e-05
KLHDC8A	151.27	1.21219	0.337133	3.59559	0.000323655	0.00148282
LINC00504	39.1011	1.21209	0.477246	2.53977	0.0110926	0.03213
TPI1P3	91.5903	1.21152	0.41137	2.94509	0.00322864	0.0111714
MAPK13	149.33	1.21066	0.283525	4.27003	1.95444e-05	0.000118189
LYPD5	88.2581	1.20776	0.289451	4.1726	3.01144e-05	0.000175221
ATP9A	778.017	1.20724	0.123844	9.74812	1.87913e-22	7.62683e-21
RPS6KA6	45.8677	1.20704	0.399611	3.02055	0.00252316	0.00904426
ZNF691-DT	77.2822	1.206	0.293292	4.11194	3.92349e-05	0.000223122
CD93	138.42	1.20428	0.2232	5.39552	6.83235e-08	6.40235e-07
OMD	59.3674	1.20355	0.428523	2.80861	0.00497566	0.0161963
BCAN-AS1	67.914	1.20169	0.311366	3.85942	0.000113657	0.000582128
CDK5RAP2	3565.7	1.20085	0.0881585	13.6214	2.98591e-42	3.46558e-40
ATXN1-AS1	78.2699	1.20053	0.283056	4.24131	2.22215e-05	0.000132653
MIR4485	87.4983	1.19978	0.260676	4.60258	4.17298e-06	2.8952e-05
EPB41L4A	51.0728	1.19926	0.374151	3.20529	0.00134927	0.00524563
LILRB4	47.9234	1.19815	0.36607	3.27302	0.00106406	0.0042509
WASH4P	39.8463	1.19772	0.473542	2.52928	0.0114296	0.0329713
GALNT17	96.2976	1.1963	0.307822	3.88632	0.000101773	0.000527064
NFKBIZ	419.778	1.19597	0.161555	7.4029	1.33247e-13	2.65517e-12
ACVR1C	38.0399	1.19332	0.405291	2.94434	0.0032364	0.0111939
ITGBL1	152.866	1.19238	0.210518	5.66404	1.47853e-08	1.54019e-07
SHISA2	85.287	1.19129	0.372663	3.19671	0.00139007	0.0053805
ZNF670	59.7985	1.19129	0.42168	2.8251	0.00472663	0.0155211
MTURN	443.299	1.19038	0.179116	6.64586	3.01449e-11	4.61285e-10
PEX5L	47.849	1.18926	0.454436	2.61699	0.00887082	0.0266313
MT-RNR2	1.62682e+06	1.18921	0.0851699	13.9627	2.63095e-44	3.24326e-42
AKR1C3	966.54	1.18774	0.134683	8.81874	1.15754e-18	3.59526e-17
RPL29P11	698.793	1.1876	0.174142	6.81975	9.12008e-12	1.50713e-10
TTN	1209.23	1.18713	0.121795	9.74696	1.90069e-22	7.69855e-21
ELOVL7	66.6705	1.18702	0.381529	3.11122	0.00186318	0.00694563
RPL12P35	51.3862	1.18627	0.341747	3.47118	0.000518183	0.00225584
SPINT1	189.912	1.18597	0.276191	4.29404	1.75453e-05	0.000106718
PROCR	390.112	1.18498	0.144245	8.21505	2.12078e-16	5.53102e-15
TCF7	195.253	1.18495	0.230831	5.13341	2.84535e-07	2.43938e-06
TSPAN1	37.1673	1.18476	0.431309	2.7469	0.00601619	0.019129
PLEKHN1	72.3369	1.18464	0.344564	3.4381	0.000585818	0.0025128
LRRC26	44.8984	1.18167	0.446353	2.64739	0.00811146	0.0247104
UBE2Q2P1	110.082	1.18036	0.276347	4.2713	1.94335e-05	0.00011759
FBXO2	40.4068	1.1798	0.393137	3.00099	0.00269105	0.00956176
CD53	95.9497	1.17942	0.338262	3.48672	0.000488991	0.00214141
DUSP9	123.357	1.17919	0.224904	5.24309	1.57912e-07	1.40731e-06
RTCA-AS1	80.4187	1.17757	0.357617	3.29282	0.000991863	0.00399625
STC1	564.124	1.1775	0.150216	7.8387	4.55235e-15	1.07305e-13
C1QA	400.568	1.17615	0.170409	6.90191	5.13067e-12	8.71073e-11
GALNT14	45.1676	1.17546	0.468946	2.5066	0.0121898	0.0347751
AIF1	98.7416	1.17533	0.359446	3.26984	0.00107609	0.00429463
BCAS1	53.2734	1.17467	0.356632	3.2938	0.000988433	0.00398495
MST1R	22.4279	1.17332	0.496002	2.36555	0.0180033	0.0481618
CYP4X1	50.2968	1.17208	0.368671	3.17919	0.00147686	0.00566729
NRCAM	2852.4	1.17202	0.077408	15.1409	8.70668e-52	1.42811e-49
RPL23AP87	531.244	1.17054	0.127785	9.1602	5.17994e-20	1.76947e-18
ZNF581	301.201	1.1702	0.163128	7.1735	7.31025e-13	1.35691e-11
PRKCH	102.324	1.17015	0.294134	3.97827	6.94183e-05	0.000375203
MIR924HG	82.9842	1.17011	0.372313	3.1428	0.00167341	0.00632232
NPIPB15	153.553	1.16962	0.208515	5.60929	2.03156e-08	2.0773e-07
THAP2	59.5761	1.16922	0.37783	3.09457	0.001971	0.00729548
NPM1P19	35.9318	1.16707	0.436948	2.67096	0.0075635	0.0232841
MT-TI	373.282	1.16589	0.202671	5.75262	8.78704e-09	9.49354e-08
NSUN3	583.79	1.16556	0.13654	8.5364	1.38468e-17	4.05335e-16
SV2C	46.5789	1.16411	0.469061	2.48178	0.0130728	0.0369017
MT1E	171.562	1.16374	0.291997	3.98544	6.73545e-05	0.000364943
GOLGA8A	695.041	1.1636	0.130238	8.93445	4.092e-19	1.32055e-17
SPRED3	72.2535	1.1625	0.328867	3.53488	0.000407963	0.00181992
SLC27A2	66.4275	1.16215	0.474891	2.44719	0.0143975	0.040088
KLC3	50.5282	1.16133	0.435003	2.66971	0.00759162	0.0233562
NPIPB8	150.412	1.16066	0.20847	5.56754	2.58363e-08	2.59763e-07
ARRDC2	96.3141	1.16058	0.293119	3.95941	7.51336e-05	0.000402043
VWCE	33.5873	1.16007	0.45813	2.53219	0.0113352	0.032741
GZMA	39.4476	1.16004	0.475734	2.43842	0.0147516	0.0409221
PNMA6A	32.0361	1.15945	0.467958	2.47769	0.0132237	0.0372747
OLFM1	90.875	1.15781	0.28502	4.06219	4.86148e-05	0.000270647
IQCH	43.0163	1.15748	0.435939	2.65514	0.00792762	0.0242098
EPB41L4A-AS1	689.757	1.15742	0.138256	8.37161	5.6838e-17	1.56675e-15
ROR2	102.324	1.15618	0.329367	3.51033	0.000447559	0.00197613
SETP21	249.82	1.15602	0.192624	6.0014	1.95621e-09	2.32903e-08
HSPA1B	1754.26	1.1556	0.0954618	12.1054	9.88789e-34	7.94514e-32
GCLM	1055.63	1.15547	0.107277	10.7709	4.72521e-27	2.521e-25
MYO15B	39.4816	1.15507	0.42174	2.73883	0.00616589	0.0195368
RPL12P6	300.413	1.15474	0.198672	5.81231	6.16173e-09	6.8164e-08
ARL4A	2167.89	1.15435	0.099151	11.6424	2.50915e-31	1.67674e-29
TMEM30B	130.864	1.15417	0.30034	3.84287	0.000121603	0.000618678
GABRA2	123.814	1.15338	0.295631	3.90142	9.563e-05	0.000499465
TMCC3	135.177	1.15245	0.273863	4.20814	2.57484e-05	0.000151956
LINC01133	130.64	1.15203	0.286715	4.01805	5.8682e-05	0.000320828
RARRES2	52.9164	1.15077	0.39089	2.94397	0.0032403	0.0112039
KIF27	276.097	1.15034	0.184453	6.23648	4.47515e-10	5.85872e-09
IGHGP	703.369	1.14854	0.164764	6.97082	3.15089e-12	5.44262e-11
SIRPA	465.721	1.14677	0.176466	6.49852	8.11159e-11	1.17426e-09
AK1	264.238	1.14641	0.191195	5.99603	2.02206e-09	2.40454e-08
TRAF3IP3	91.8357	1.14617	0.392016	2.92377	0.00345822	0.0118562
CRB3	51.271	1.1451	0.342173	3.34654	0.000818255	0.0033819
LINC00632	154.05	1.14473	0.221262	5.17363	2.29589e-07	2.00292e-06
C17orf67	57.1981	1.14379	0.376114	3.04107	0.00235741	0.00852386
FAM151B-DT	191.821	1.14237	0.195105	5.85517	4.76532e-09	5.38288e-08
MUCL1	39.3255	1.14234	0.403258	2.83277	0.00461459	0.0152161
CACNA1G	41.0554	1.14168	0.441712	2.58467	0.00974712	0.028869
GNAL	73.9079	1.14158	0.34617	3.29773	0.000974695	0.00393586
CCDC140	31.7413	1.14067	0.470614	2.42379	0.0153593	0.0423148
PKP3	63.017	1.1395	0.361637	3.15094	0.00162744	0.00617586
DOCK2	29.706	1.1376	0.444327	2.56027	0.0104591	0.0306485
MALAT1	225282	1.13737	0.0953076	11.9337	7.89712e-33	5.76228e-31
LINC00910	55.1429	1.13723	0.352635	3.22494	0.00125999	0.0049421
RILPL1	197.331	1.1372	0.185248	6.13882	8.31388e-10	1.045e-08
PDXDC2P-NPIPB14P	46.0415	1.137	0.381582	2.97971	0.00288526	0.0101549
IRX1	148.575	1.13699	0.285424	3.98351	6.79034e-05	0.000367616
GSDME	230.267	1.13649	0.216237	5.25576	1.47411e-07	1.31966e-06
SNORD3A	9170.51	1.13632	0.0917694	12.3824	3.25603e-35	2.91092e-33
PLEKHG5	51.4831	1.13545	0.382727	2.96674	0.00300974	0.0105222
PLK3	208.668	1.13425	0.211546	5.36173	8.24309e-08	7.65562e-07
ARL4AP2	289.411	1.13413	0.209694	5.40852	6.35472e-08	5.99155e-07
MIR9-1HG	62.0404	1.13354	0.377189	3.00523	0.00265382	0.00945437
MT-CO1	133920	1.13189	0.0619202	18.2798	1.19796e-74	4.40296e-72
SLC16A9	75.03	1.13173	0.31023	3.64802	0.000264271	0.00124112
LINC02609	80.4978	1.13164	0.287614	3.93457	8.33467e-05	0.000441233
ZFC3H1	1483.82	1.13133	0.117736	9.60905	7.32216e-22	2.84389e-20
PLPP5	663.425	1.13118	0.128362	8.8124	1.22498e-18	3.79878e-17
LMCD1-AS1	39.3616	1.13099	0.466845	2.42263	0.0154085	0.042421
WDFY3-AS2	62.1255	1.13079	0.39847	2.83783	0.00454209	0.0150145
SLAMF8	59.6525	1.12992	0.429767	2.62914	0.00856005	0.0258547
RPL26P19	4479.13	1.12971	0.12245	9.22585	2.81326e-20	9.83008e-19
SEMA3D	228.143	1.12948	0.197649	5.71458	1.09976e-08	1.16722e-07
FAM180A	104.347	1.12923	0.29301	3.85391	0.000116247	0.000593405
DNAJA4	103.875	1.12913	0.358993	3.14527	0.00165931	0.0062753
CNFN	119.542	1.12906	0.240679	4.69112	2.71714e-06	1.95458e-05
UNC13A	285.329	1.12843	0.163923	6.88391	5.82302e-12	9.82734e-11
IGHG3	540.098	1.12793	0.180906	6.23491	4.5205e-10	5.90252e-09
GRB14	131.312	1.12715	0.259166	4.34913	1.3668e-05	8.50375e-05
CACNG4	144.867	1.12644	0.26859	4.1939	2.74201e-05	0.000160504
CAMP	69.0458	1.12636	0.342589	3.28778	0.00100979	0.00405942
BHLHE40	419.694	1.12495	0.136443	8.24481	1.65417e-16	4.34839e-15
CAPN5	108.052	1.12458	0.270617	4.15561	3.24422e-05	0.000187666
CCDC122	385.003	1.12428	0.161433	6.9644	3.298e-12	5.68188e-11
GPR158	155.931	1.12393	0.248331	4.52595	6.01241e-06	4.02728e-05
SSBL2P	64.7302	1.12384	0.328526	3.42085	0.000624248	0.00266039
BICDL1	53.4519	1.12327	0.422402	2.65925	0.00783145	0.023953
SYNJ2	1218.92	1.12191	0.109187	10.2751	9.12777e-25	4.2426e-23
RHPN1	49.9813	1.12119	0.458461	2.44556	0.0144627	0.0402527
TCF15	40.3952	1.12091	0.44273	2.5318	0.0113478	0.0327689
NR1D1	184.414	1.12075	0.209185	5.3577	8.42899e-08	7.79907e-07
TAGLN3	71.5327	1.1197	0.340444	3.28893	0.0010057	0.00404378
TMEM132C	41.255	1.11962	0.470052	2.3819	0.0172237	0.0463824
NBEAP3	69.2517	1.11774	0.431702	2.58916	0.00962103	0.028568
C1orf226	61.4579	1.1164	0.410675	2.71846	0.00655872	0.0206457
RCN3	42.3892	1.11542	0.403442	2.76475	0.00569659	0.0182193
MTCO1P2	126.76	1.11448	0.244779	4.55302	5.28806e-06	3.59302e-05
CIDEB	64.3452	1.11421	0.366262	3.04211	0.00234928	0.00850209
SEMA4A	140.893	1.1123	0.234072	4.75196	2.01459e-06	1.4897e-05
GKAP1	93.0529	1.11211	0.311515	3.57002	0.000356956	0.00161931
HBA2	32.7568	1.11186	0.463496	2.39886	0.016446	0.0447035
SNORD89	230.626	1.11165	0.177771	6.25327	4.01946e-10	5.30061e-09
ZNF14	65.8214	1.11121	0.352562	3.15181	0.00162262	0.00615994
LINC01234	117.171	1.11092	0.269967	4.11501	3.87169e-05	0.000220872
SECTM1	810.997	1.11068	0.0999019	11.1177	1.02864e-28	6.05798e-27
PPM1H	37.0837	1.10963	0.431872	2.56934	0.0101893	0.029973
WNT9A	92.9363	1.10943	0.295212	3.75807	0.000171228	0.000841178
HECW2	83.5521	1.10873	0.271829	4.07876	4.52765e-05	0.000253914
EBF4	62.2252	1.10845	0.356688	3.10762	0.00188597	0.0070161
CCDC146	312.138	1.10833	0.168883	6.56269	5.28448e-11	7.86215e-10
ZNF620	58.4861	1.10832	0.382025	2.90117	0.00371776	0.012626
ASB13	54.4198	1.10832	0.377637	2.93487	0.00333688	0.0114838
KLK6	163.246	1.10801	0.281502	3.93607	8.28253e-05	0.000439058
CDH19	7573.43	1.10722	0.102576	10.7942	3.66724e-27	1.97782e-25
GSAP	289.555	1.10631	0.174605	6.33606	2.3572e-10	3.19777e-09
ADCY7	69.4616	1.10529	0.352301	3.13736	0.00170476	0.0064202
MAN2A2	288.063	1.10499	0.167851	6.58318	4.60479e-11	6.90788e-10
FAM161A	295.968	1.10493	0.182198	6.06443	1.32422e-09	1.61933e-08
SLC27A5	53.2708	1.10289	0.382133	2.88615	0.00389981	0.0131542
IL32	273.905	1.10175	0.199525	5.52187	3.35418e-08	3.3252e-07
DYRK3	328.512	1.10173	0.155739	7.07418	1.50339e-12	2.70025e-11
PPP1R13L	129.705	1.101	0.240024	4.58703	4.4959e-06	3.1015e-05
MT-ND6	783.151	1.09989	0.117018	9.39935	5.4903e-21	2.04439e-19
NRARP	89.0759	1.09984	0.305525	3.59985	0.000318407	0.00146283
OSGIN1	546.403	1.09975	0.148052	7.42813	1.10143e-13	2.21256e-12
AKNAD1	69.3361	1.09946	0.290257	3.78788	0.000151941	0.000755973
CPXM2	322.863	1.09945	0.224044	4.9073	9.23396e-07	7.28984e-06
LINC01198	74.8608	1.09928	0.369615	2.97413	0.00293822	0.0103176
CD4	47.7868	1.09884	0.406678	2.70198	0.00689277	0.0215197
INSR	302.676	1.09824	0.212217	5.17507	2.27831e-07	1.98846e-06
ZNF793	73.2943	1.09818	0.342061	3.21047	0.00132517	0.00516308
ZBTB46	40.0455	1.09685	0.413673	2.6515	0.00801345	0.0244381
IGHG4	121.876	1.0964	0.304216	3.60401	0.00031334	0.00144255
MCTP2	42.4654	1.09622	0.411019	2.66709	0.00765122	0.0234813
DNAJC22	222.193	1.09599	0.185262	5.91587	3.30117e-09	3.80036e-08
KIAA0040	329.46	1.09537	0.209244	5.23487	1.65105e-07	1.46811e-06
UGDH-AS1	92.5119	1.09515	0.269145	4.069	4.72154e-05	0.000263374
EGR3	486.567	1.0945	0.143937	7.60396	2.87194e-14	6.13555e-13
CTAG1A	210.05	1.0941	0.196055	5.58059	2.397e-08	2.4198e-07
KCNK6	97.6888	1.09381	0.278501	3.92751	8.58312e-05	0.000453056
FBP1	77.4588	1.09268	0.312078	3.50132	0.000462957	0.00203867
CCL18	103.948	1.09254	0.290812	3.75684	0.000172069	0.000844266
N4BP3	64.566	1.09235	0.37405	2.92033	0.00349666	0.0119761
ARHGAP39	85.2989	1.09187	0.339019	3.22066	0.00127897	0.0050096
ZC3H8	464.933	1.09135	0.149659	7.29226	3.04805e-13	5.8449e-12
CTAG1B	209.679	1.09037	0.196956	5.53612	3.0924e-08	3.0749e-07
GLIS2	98.4006	1.09033	0.321866	3.38751	0.000705289	0.00296794
AGRN	45.7879	1.09014	0.400941	2.71895	0.00654889	0.020618
IRF2-DT	37.5635	1.08857	0.445669	2.44256	0.0145836	0.040538
WHAMMP4	215.862	1.08812	0.220637	4.93171	8.15109e-07	6.49959e-06
SLC52A3	73.985	1.0878	0.286637	3.79505	0.000147612	0.000735911
SPINT1-AS1	74.259	1.08732	0.33162	3.27881	0.00104247	0.00417808
MTMR7	38.5545	1.08586	0.462352	2.34856	0.0188461	0.0499985
DCDC1	77.9047	1.0856	0.375676	2.88973	0.00385578	0.0130301
C11orf65	40.4854	1.08491	0.454096	2.38917	0.0168867	0.0456173
GIMAP4	101.59	1.08417	0.341494	3.17478	0.00149949	0.00574193
ACOT13	1624.1	1.0841	0.101216	10.7107	9.06609e-27	4.73512e-25
MTCO2P2	841.779	1.08375	0.122114	8.87487	7.00129e-19	2.21618e-17
ISG15	329.095	1.08362	0.168051	6.44819	1.13192e-10	1.60811e-09
MAF	315.563	1.08243	0.200498	5.39873	6.71161e-08	6.30409e-07
ZFP90	445.726	1.08188	0.13412	8.06652	7.23304e-16	1.80344e-14
ENTPD2	218.71	1.08168	0.257413	4.20214	2.64407e-05	0.000155487
NFIL3	324.124	1.08043	0.203525	5.30858	1.1048e-07	1.00355e-06
ZNF687-AS1	45.8695	1.07844	0.377227	2.85887	0.00425149	0.0141719
TNF	152.932	1.07677	0.235943	4.56367	5.02659e-06	3.42592e-05
PRELID1P6	151.826	1.07583	0.219984	4.89051	1.00574e-06	7.86176e-06
SPHK1	574.197	1.07562	0.145721	7.38138	1.56661e-13	3.07846e-12
RAB27B	215.799	1.0753	0.210638	5.10496	3.30873e-07	2.80994e-06
HSPB1P2	55.1078	1.07514	0.396421	2.71212	0.00668547	0.0209781
ARRDC4	309.991	1.07508	0.160771	6.68705	2.27713e-11	3.56162e-10
PNP	246.57	1.07501	0.247591	4.34187	1.41278e-05	8.75139e-05
LRP11	82.4715	1.07433	0.391824	2.74187	0.006109	0.0193941
STARD10	93.8236	1.07329	0.333978	3.21367	0.00131052	0.00511905
PHLDB3	62.7053	1.07174	0.320307	3.34596	0.000819976	0.0033869
ELAPOR1	809.924	1.07122	0.168743	6.34824	2.17793e-10	2.97491e-09
PIERCE2	66.1923	1.07082	0.372481	2.87482	0.00404259	0.0135598
FABP5P1	629.162	1.07078	0.148954	7.18867	6.54256e-13	1.2204e-11
KCNC4	234.721	1.0706	0.202246	5.29356	1.19956e-07	1.08413e-06
BFSP1	220.271	1.07055	0.189241	5.65705	1.53996e-08	1.59935e-07
PIK3IP1	122.017	1.07046	0.320421	3.3408	0.000835361	0.00344257
IRX5	487.043	1.07006	0.155115	6.8985	5.25546e-12	8.90735e-11
TPT1-AS1	886.611	1.0699	0.110252	9.70406	2.89726e-22	1.15931e-20
TRIM36	60.9202	1.06895	0.333925	3.20117	0.00136873	0.00530673
ATP6V1C2	86.6623	1.0688	0.318565	3.35506	0.000793487	0.00329532
RPL22P2	222.82	1.0687	0.257699	4.14709	3.36721e-05	0.000194101
FCGR3A	137.37	1.06866	0.292002	3.65977	0.000252445	0.00119122
TNFSF10	134.911	1.06775	0.293176	3.642	0.000270525	0.00126839
SULF2	81.3124	1.06747	0.281268	3.7952	0.000147525	0.00073566
ANXA3	211.472	1.06659	0.258629	4.12401	3.7234e-05	0.000213455
WHSC1L2P	82.4145	1.06622	0.301025	3.54197	0.000397146	0.00177846
SAA1	65.5322	1.06614	0.335088	3.18168	0.00146425	0.00562435
ATF6B	94.6769	1.06581	0.272764	3.90745	9.32756e-05	0.000488583
PPP4R4	166.709	1.06491	0.284726	3.74011	0.000183939	0.000896084
APOL1	321.724	1.06432	0.165913	6.41495	1.40866e-10	1.98141e-09
SYCE3	51.4788	1.06406	0.448113	2.37453	0.0175714	0.0471526
TMEM62	116.052	1.06371	0.294825	3.60793	0.000308653	0.00142329
IGHG1	476.146	1.06346	0.159475	6.66846	2.58498e-11	4.01127e-10
SFRP4	131.726	1.06258	0.299644	3.54615	0.0003909	0.00175405
CST4	335.609	1.06209	0.17755	5.9819	2.20549e-09	2.59931e-08
INHBA	2212.22	1.06207	0.131288	8.08961	5.98571e-16	1.50568e-14
GPR160	102.618	1.06102	0.291558	3.63914	0.000273553	0.00127927
TTC39C	698.436	1.06101	0.15204	6.97846	2.98423e-12	5.17275e-11
ITPKC	141.114	1.06088	0.296541	3.57752	0.000346868	0.00157788
GALNT3	100.029	1.05908	0.287037	3.6897	0.000224518	0.00107348
ALDOC	206.847	1.05853	0.228437	4.63377	3.59074e-06	2.52446e-05
SERPINB2	4250.38	1.05836	0.106853	9.90477	3.96863e-23	1.68302e-21
EDIL3	323.649	1.05779	0.173694	6.08994	1.1295e-09	1.39064e-08
RBM47	285.621	1.05705	0.181799	5.8144	6.08511e-09	6.747e-08
LOXL1	145.811	1.05469	0.233172	4.52324	6.08987e-06	4.07504e-05
TERF1P4	61.7121	1.05289	0.383718	2.74393	0.0060709	0.0192813
MYO1D	165.731	1.05208	0.23282	4.51884	6.21805e-06	4.15661e-05
NEXN	114.395	1.04973	0.255629	4.10647	4.01756e-05	0.00022821
MNX1	247.804	1.04968	0.213564	4.91505	8.87617e-07	7.03254e-06
MRPS36P1	93.4068	1.04914	0.356466	2.94318	0.00324856	0.0112227
NR4A3	67.9602	1.04843	0.335642	3.12365	0.00178625	0.00668145
RSPO3	56.8079	1.04803	0.348588	3.00651	0.00264266	0.00941631
DYNC2I1	1632.45	1.04771	0.11608	9.02577	1.78432e-19	5.92198e-18
PLAAT4	109.694	1.04651	0.261175	4.00694	6.15106e-05	0.000335569
TSGA10	133.201	1.04626	0.283612	3.68906	0.000225085	0.00107567
DLX5	304.509	1.04617	0.179794	5.81869	5.93098e-09	6.58345e-08
NINJ2-AS1	43.7564	1.04583	0.431549	2.42343	0.0153746	0.0423512
CCNA1	76.9131	1.04524	0.353158	2.9597	0.00307938	0.0107222
PTGR1	963.997	1.04473	0.116769	8.94697	3.65358e-19	1.18873e-17
RAB3B	81.2137	1.04469	0.377432	2.7679	0.00564193	0.0180605
IFI44L	341.111	1.043	0.189335	5.50877	3.61349e-08	3.55034e-07
FAM161B	56.2564	1.0427	0.363644	2.86735	0.00413926	0.0138423
RGS1	74.493	1.04259	0.328723	3.17165	0.00151575	0.00579413
C3	134.311	1.03961	0.247268	4.20439	2.61785e-05	0.000154055
EFS	271.037	1.03917	0.218311	4.76004	1.93552e-06	1.43658e-05
PCDH10	104.123	1.03889	0.282792	3.67368	0.000239081	0.00113436
LYPD3	137.576	1.03811	0.263049	3.94645	7.93197e-05	0.00042262
TATDN3	145.324	1.03805	0.217879	4.76434	1.8947e-06	1.40787e-05
KCTD13-DT	63.129	1.03735	0.330077	3.14275	0.00167368	0.00632232
ENTPD1	66.0849	1.03707	0.316723	3.27437	0.00105898	0.00423572
INSIG1	4976.19	1.03665	0.0861474	12.0335	2.36981e-33	1.83725e-31
NPIPB6	165.479	1.03584	0.211105	4.90673	9.2608e-07	7.30521e-06
ELAVL2	81.8014	1.03575	0.30171	3.43294	0.000597084	0.00255615
ADAM23	286.309	1.03535	0.173657	5.962	2.49163e-09	2.92094e-08
PRR5	106.739	1.03482	0.291481	3.55022	0.000384907	0.00173186
SNHG12	250.384	1.03376	0.18819	5.49318	3.94754e-08	3.85566e-07
TESK1	118.906	1.03326	0.257217	4.01706	5.89284e-05	0.000322013
RAB7B	95.6745	1.03139	0.284633	3.62357	0.000290561	0.00134958
CXCR4	279.121	1.03099	0.202119	5.10092	3.38007e-07	2.86562e-06
SLC50A1	524.202	1.02884	0.128814	7.98704	1.38222e-15	3.37429e-14
HSCB	146.816	1.02862	0.253416	4.05901	4.92804e-05	0.000273892
LGALS9C	52.4766	1.0283	0.373111	2.75602	0.00585102	0.0186757
PDE4DIPP6	46.8627	1.02809	0.378045	2.7195	0.00653805	0.0205871
ZNF250	70.4913	1.02775	0.385216	2.66798	0.00763084	0.0234412
CKMT1A	62.3931	1.02703	0.362281	2.8349	0.00458399	0.0151328
VAMP8	251.075	1.02629	0.197601	5.19377	2.06082e-07	1.81161e-06
BBLN	430.339	1.02587	0.177506	5.77938	7.49784e-09	8.20339e-08
SPON2	116.493	1.02515	0.240462	4.26326	2.01463e-05	0.000121422
PLAU	144.404	1.02494	0.293074	3.49721	0.000470157	0.00206763
RN7SL752P	36.3177	1.02493	0.43638	2.34872	0.0188382	0.0499843
DNAJC28	58.8472	1.02401	0.326577	3.13558	0.00171513	0.0064519
LYST	3604.54	1.02391	0.0964555	10.6153	2.5287e-26	1.28356e-24
LRRC2	35.5949	1.02373	0.419878	2.43817	0.0147617	0.0409303
FERMT1	203.287	1.02364	0.263096	3.89073	9.99414e-05	0.000518843
ACTR3-AS1	40.7499	1.0231	0.433146	2.36203	0.0181752	0.0485233
TLCD2	538.635	1.02307	0.150735	6.7872	1.14332e-11	1.86761e-10
FEZF1	125.254	1.02302	0.338812	3.01945	0.00253238	0.00907339
UCP2	281.774	1.0227	0.209823	4.87412	1.09292e-06	8.46726e-06
MFAP5	63.977	1.02207	0.338224	3.02189	0.00251205	0.00900916
TMEM25	128.112	1.02092	0.33536	3.04424	0.0023327	0.00845301
FCRLA	228.443	1.02044	0.182861	5.58039	2.39978e-08	2.42137e-07
HSD3B7	71.5713	1.02037	0.355845	2.86745	0.00413789	0.0138423
EPS8L2	102.831	1.02012	0.292931	3.48247	0.000496812	0.002172
POU6F2-AS2	1473.23	1.02002	0.11005	9.26869	1.88447e-20	6.71473e-19
SNTG2	82.5042	1.01951	0.426565	2.39005	0.0168459	0.0455381
TTYH1	704.857	1.01926	0.189739	5.37188	7.79203e-08	7.2579e-07
TOB1	734.07	1.01919	0.110088	9.25798	2.08337e-20	7.37873e-19
RNF214	634.569	1.01827	0.16223	6.27666	3.45928e-10	4.5924e-09
PTGES	90.7709	1.01761	0.337025	3.01941	0.0025327	0.00907339
EGLN3	98.4984	1.01732	0.326229	3.11841	0.00181829	0.00679103
KANK4	941.304	1.01719	0.161843	6.28506	3.27733e-10	4.36544e-09
SNX25P1	65.5646	1.01581	0.311169	3.2645	0.00109659	0.00436855
SLC2A14	148.691	1.01421	0.20073	5.0526	4.35825e-07	3.61917e-06
GOLGA4	9232.38	1.01381	0.0953367	10.634	2.07105e-26	1.05395e-24
ANKRD6	68.593	1.01366	0.292479	3.46574	0.000528771	0.00229941
PFKFB4	816.361	1.01238	0.131848	7.67843	1.61047e-14	3.53965e-13
NECTIN4	504.65	1.01193	0.187067	5.40943	6.32246e-08	5.97248e-07
SFN	820.91	1.01172	0.163114	6.20255	5.55572e-10	7.16934e-09
PIGR	68.1146	1.01167	0.385714	2.62285	0.00871965	0.0262569
HSP90AA3P	310.289	1.01027	0.216505	4.66628	3.06705e-06	2.18727e-05
BEX2	154.32	1.01002	0.240316	4.20289	2.63525e-05	0.000155014
S100P	1969.17	1.00986	0.142253	7.09904	1.25622e-12	2.279e-11
ID4	1002.32	1.00953	0.126324	7.99164	1.33154e-15	3.26663e-14
A2M	2107.92	1.00924	0.0826658	12.2087	2.79313e-34	2.32921e-32
SYNGR2	1101.51	1.00917	0.116291	8.67796	4.02916e-18	1.2153e-16
FRK	124.74	1.00915	0.250481	4.02884	5.60528e-05	0.00030774
APOD	11816.8	1.00865	0.0918755	10.9784	4.85481e-28	2.76084e-26
APBA2	454.077	1.00829	0.155059	6.50262	7.8934e-11	1.14818e-09
SH2D4A	130.472	1.00828	0.278469	3.62079	0.000293701	0.0013613
ACTN2	98.5185	1.00746	0.277521	3.6302	0.000283203	0.00131911
KRT23	584.161	1.00722	0.177653	5.66959	1.43139e-08	1.4952e-07
PLEKHA6	60.8756	1.00689	0.394565	2.5519	0.0107137	0.0312485
IQCC	68.8269	1.00648	0.352563	2.85475	0.00430713	0.0143235
PAPPA2	267.206	1.00609	0.192217	5.23417	1.65731e-07	1.47302e-06
PLTP	218.503	1.00551	0.17965	5.59703	2.1806e-08	2.21713e-07
AMTN	197.216	1.00517	0.242526	4.1446	3.40401e-05	0.000196052
GJA3	75.0283	1.00509	0.296655	3.38807	0.000703867	0.00296281
EPCAM	1621.7	1.00504	0.155687	6.45551	1.07857e-10	1.53561e-09
DCN	1042.23	1.00447	0.130833	7.67749	1.62236e-14	3.56184e-13
HSP90AA5P	148.565	1.00369	0.251787	3.98626	6.71228e-05	0.000363786
CTSL	1925.23	1.00365	0.118296	8.48423	2.17157e-17	6.23551e-16
NECTIN1	429.165	1.00183	0.154143	6.4994	8.06422e-11	1.16825e-09
SLC2A12	166.7	1.00131	0.257181	3.89342	9.88396e-05	0.000513795
KRTCAP3	514.522	1.00089	0.174263	5.74354	9.27159e-09	9.97361e-08
SELENBP1	95.5685	1.00088	0.28442	3.51904	0.00043311	0.00191788
SNORD17	48.1627	1.00081	0.387008	2.58601	0.00970938	0.0287862
GABARAP	50.2058	1.00012	0.407664	2.45329	0.0141557	0.0395401
CRABP2	120.767	0.999171	0.369467	2.70436	0.00684357	0.021393
SLC39A4	494.472	0.999009	0.143944	6.94024	3.91427e-12	6.70867e-11
POU2F2	281.338	0.998898	0.160493	6.22394	4.84815e-10	6.2972e-09
ARRDC3	1130.62	0.997801	0.111663	8.93584	4.041e-19	1.30622e-17
MT-TL2	216.013	0.997275	0.227343	4.38666	1.15105e-05	7.30334e-05
HOMER1	917.032	0.996885	0.0961799	10.3648	3.58523e-25	1.70638e-23
ROBO4	72.5351	0.996312	0.29389	3.39009	0.000698701	0.00294481
PLEKHF1	292.814	0.996196	0.19869	5.01383	5.33574e-07	4.37416e-06
GASK1A	199.822	0.994272	0.236771	4.1993	2.67745e-05	0.00015731
IDS	276.422	0.993279	0.187209	5.30573	1.12224e-07	1.01703e-06
RGS5	248.669	0.993046	0.239337	4.14915	3.33715e-05	0.000192536
TTC3	9040.37	0.993038	0.0737779	13.4598	2.69546e-41	2.93938e-39
DERL3	71.4301	0.992625	0.376091	2.63932	0.00830724	0.0251943
MT-TV	13925.4	0.992484	0.086088	11.5287	9.45416e-31	6.0921e-29
RFX3-DT	69.618	0.992235	0.308601	3.21527	0.00130322	0.00509557
ANKRD33B	180.187	0.991887	0.225881	4.39119	1.12733e-05	7.16891e-05
MYO5C	189.117	0.991702	0.225945	4.38912	1.13809e-05	7.23036e-05
FTH1	100831	0.991418	0.0684864	14.4761	1.7147e-47	2.46606e-45
COL2A1	225.237	0.991234	0.248372	3.99092	6.58168e-05	0.000357391
MACROH2A2	167.898	0.99118	0.276071	3.59031	0.000330285	0.00150971
LRP2	288.978	0.990397	0.18124	5.46456	4.64064e-08	4.48407e-07
NCDN	490.807	0.989644	0.146282	6.76531	1.33028e-11	2.14689e-10
ZNF667-AS1	161.993	0.989237	0.293583	3.36953	0.000752952	0.00314872
NRXN2	94.7426	0.988976	0.302034	3.27439	0.00105892	0.00423572
AP1M2	436.975	0.98892	0.182496	5.41886	5.99801e-08	5.68765e-07
IQCD	51.0465	0.988743	0.331423	2.98332	0.00285135	0.0100481
RASGEF1B	181.691	0.988681	0.225174	4.39075	1.1296e-05	7.1787e-05
ZNF274	276.524	0.988626	0.184603	5.35541	8.53625e-08	7.89096e-07
LPAR2	90.0245	0.987973	0.325265	3.03744	0.00238597	0.00861929
DENND2C	86.4736	0.987473	0.280376	3.52196	0.000428371	0.00189901
TFCP2L1	192.003	0.987279	0.217578	4.53758	5.69042e-06	3.8336e-05
RAB39B	104.467	0.986487	0.331848	2.97271	0.00295182	0.010358
LRRC73	107.537	0.98598	0.310508	3.17538	0.00149643	0.00573569
CIART	131.878	0.985048	0.298064	3.30482	0.000950381	0.00384629
CD14	211.598	0.983736	0.299677	3.28265	0.00102836	0.00412906
SNORD3C	8092.72	0.983686	0.0955111	10.2992	7.10687e-25	3.31103e-23
NPIPB9	159.6	0.983627	0.222548	4.41984	9.87761e-06	6.35053e-05
UNC5B	373.09	0.983435	0.196799	4.99714	5.81859e-07	4.74647e-06
CLPSL1	97.9801	0.98341	0.334086	2.94358	0.00324437	0.011214
CLGN	113.966	0.982911	0.314157	3.12873	0.00175564	0.00658159
TXNIP	7454.98	0.982904	0.118746	8.27737	1.25922e-16	3.36816e-15
CRHBP	76.4174	0.982752	0.320108	3.07006	0.00214015	0.00784115
SOWAHC	477.162	0.982228	0.133263	7.37058	1.69886e-13	3.32846e-12
NDRG4	57.4501	0.982119	0.409676	2.39731	0.0165161	0.0448374
PCAT6	165.655	0.981466	0.223517	4.39101	1.12827e-05	7.17259e-05
SLC2A3	2080.37	0.981077	0.0893837	10.976	4.98417e-28	2.82631e-26
PLIN2	494.262	0.980063	0.157361	6.22814	4.72015e-10	6.143e-09
MCPH1-AS1	60.5855	0.979693	0.401518	2.43997	0.0146884	0.0407663
CLDN1	678.588	0.979639	0.171022	5.72814	1.01536e-08	1.08519e-07
LNCBRM	175.824	0.97909	0.214428	4.56606	4.96967e-06	3.39481e-05
FABP7	714.661	0.977765	0.183264	5.33529	9.53899e-08	8.76483e-07
KSR2	96.0602	0.977757	0.321923	3.03724	0.00238756	0.00862348
TMEM100	509.027	0.97731	0.177762	5.49787	3.84409e-08	3.76387e-07
C17orf100	62.973	0.976374	0.364094	2.68166	0.00732589	0.0226793
LINC02076	43.0141	0.975821	0.407176	2.39656	0.0165499	0.0448785
EFNA1	665.35	0.975307	0.156403	6.23586	4.49291e-10	5.87036e-09
GSTO2	186.122	0.974922	0.214444	4.54627	5.46039e-06	3.69871e-05
CDKL1	59.1039	0.97459	0.352508	2.76473	0.00569702	0.0182193
TACSTD2	2650	0.974493	0.21077	4.62349	3.77338e-06	2.6407e-05
KCNQ3	73.7829	0.974389	0.306749	3.17651	0.0014906	0.0057156
CCNB1IP1	573.1	0.973839	0.124541	7.81946	5.30525e-15	1.23874e-13
GAS5	5668.81	0.973839	0.073286	13.2882	2.7103e-40	2.86124e-38
ELAPOR2	95.5788	0.972849	0.278108	3.49809	0.000468599	0.00206169
FCGR1A	67.6831	0.972173	0.378118	2.57108	0.0101381	0.0298401
DNAJB1	2630.38	0.971352	0.117714	8.25179	1.56033e-16	4.11362e-15
LGALSL	255.056	0.971173	0.179786	5.40183	6.59639e-08	6.20761e-07
CSKMT	252.871	0.970469	0.201704	4.81136	1.49905e-06	1.13469e-05
VGF	9074.32	0.96963	0.122194	7.93516	2.1023e-15	5.03917e-14
PAPSS2	117.595	0.969193	0.228267	4.24587	2.17743e-05	0.000130403
LRRC8B	224.174	0.96883	0.206547	4.69061	2.72396e-06	1.95808e-05
LINC02188	90.6226	0.968737	0.312263	3.10231	0.00192018	0.00713268
KIAA1958	88.8602	0.968632	0.333354	2.90572	0.00366411	0.0124616
TLX3	65.5026	0.967961	0.362919	2.66715	0.00764974	0.0234804
ZNF665	54.6618	0.967879	0.315787	3.06498	0.00217686	0.00795365
SNORD3B-1	7849.11	0.967366	0.0895208	10.806	3.22278e-27	1.75721e-25
FIBIN	120.121	0.966962	0.292411	3.30686	0.000943473	0.00382223
PAXIP1-DT	317.021	0.966862	0.163284	5.92134	3.19329e-09	3.68045e-08
SIX4	242.283	0.965656	0.227016	4.25368	2.10284e-05	0.000126279
ANO5	44.4252	0.965196	0.386964	2.49428	0.0126213	0.0358363
DUSP1	172.231	0.964663	0.303046	3.18323	0.00145643	0.00559971
KIF21A	759.235	0.964429	0.146784	6.57039	5.0184e-11	7.48873e-10
SLC43A2	520.38	0.964028	0.167668	5.74962	8.9444e-09	9.65304e-08
HLA-F-AS1	59.8154	0.963896	0.366042	2.6333	0.00845604	0.0255717
AK4P3	156.974	0.963809	0.216239	4.45715	8.30557e-06	5.41526e-05
PPP2R5CP	78.4165	0.963682	0.27915	3.4522	0.000556034	0.00240166
RMND1	252.475	0.963607	0.205137	4.69739	2.6351e-06	1.90316e-05
RBM26-AS1	61.6852	0.963294	0.326599	2.94947	0.00318317	0.0110371
C1QB	208.411	0.963059	0.201476	4.78002	1.75278e-06	1.31273e-05
CSF1R	41.5272	0.962766	0.402831	2.39	0.0168483	0.0455385
TPD52	603.276	0.962226	0.207795	4.63065	3.64527e-06	2.55826e-05
RPL7P19	150.653	0.962165	0.236755	4.06398	4.82431e-05	0.000268653
POC1B-AS1	104.269	0.961984	0.28776	3.343	0.000828769	0.00341895
IGFL1	104.718	0.961901	0.286193	3.36102	0.000776545	0.00323105
ETFB	6149.68	0.96189	0.0892579	10.7765	4.44361e-27	2.38358e-25
ABCA5	864.706	0.96188	0.114078	8.43177	3.4049e-17	9.61265e-16
SNORD3B-2	7857.69	0.961811	0.0890434	10.8016	3.38268e-27	1.83934e-25
TINAGL1	413.611	0.961787	0.14205	6.77074	1.28124e-11	2.07412e-10
LINC02018	49.3503	0.960734	0.367306	2.61562	0.00890655	0.0267223
RPL21P37	1389.71	0.960662	0.0998766	9.61849	6.68043e-22	2.6105e-20
ZRSR2	588.842	0.960587	0.112086	8.5701	1.03396e-17	3.04918e-16
LONRF1	1054.96	0.960066	0.103093	9.31266	1.24665e-20	4.53155e-19
IFI6	185.632	0.959611	0.199322	4.81437	1.47665e-06	1.11881e-05
ADAMTS2	65.9358	0.959379	0.385257	2.49023	0.012766	0.0361695
PECAM1	142.11	0.959341	0.261829	3.664	0.000248305	0.00117336
PARD6B	304.493	0.959333	0.219715	4.36625	1.26396e-05	7.96383e-05
TCEA3	99.2531	0.958999	0.288772	3.32095	0.000897116	0.00366208
NPIPA9	754.848	0.958828	0.124871	7.67855	1.609e-14	3.53965e-13
KIF1A	437.425	0.958438	0.178418	5.37186	7.79291e-08	7.2579e-07
AARD	1490.44	0.95825	0.141535	6.77043	1.28402e-11	2.07692e-10
CST5	73.3681	0.957886	0.327536	2.92452	0.00344983	0.0118339
AQP5	123.698	0.956317	0.26286	3.63812	0.000274638	0.00128343
GPR37	310.496	0.956233	0.212506	4.4998	6.80176e-06	4.5164e-05
LCA5L	72.176	0.95617	0.342294	2.79341	0.0052155	0.0168586
MOB3C	85.3745	0.956117	0.283735	3.36975	0.000752356	0.00314689
SNHG32	151.413	0.956021	0.273231	3.49895	0.00046709	0.00205596
MT-TL1	16697.2	0.955591	0.0862253	11.0825	1.52572e-28	8.88003e-27
VEGFA	1569.31	0.953778	0.08879	10.742	6.46593e-27	3.4152e-25
GREB1	65.4637	0.952896	0.383296	2.48606	0.0129168	0.0365132
C1orf116	229.827	0.951901	0.220228	4.32234	1.54381e-05	9.48608e-05
RPL21P39	1542.8	0.951864	0.102959	9.2451	2.3501e-20	8.26995e-19
ELOVL6	347.752	0.951812	0.175213	5.4323	5.56312e-08	5.29551e-07
KDF1	155.528	0.951607	0.241658	3.93783	8.22216e-05	0.000436243
HECW1	65.7026	0.951598	0.34223	2.78058	0.00542619	0.0174544
PITX1	497.636	0.950046	0.157811	6.02013	1.74278e-09	2.08618e-08
TUT7	1789.52	0.9498	0.0951829	9.97868	1.88959e-23	8.17051e-22
LAMC2	465.754	0.949295	0.165974	5.71954	1.06811e-08	1.13606e-07
TPD52L1	443.013	0.949268	0.16551	5.7354	9.72845e-09	1.04255e-07
PAX3	261.118	0.947428	0.19394	4.88517	1.03338e-06	8.05872e-06
MTCO1P12	66999.5	0.946841	0.0812063	11.6597	2.04749e-31	1.37286e-29
ST14	1163.45	0.945686	0.155553	6.07951	1.20549e-09	1.4787e-08
RPL31P63	204.689	0.945367	0.208217	4.54031	5.61719e-06	3.7907e-05
MTND6P4	150.254	0.945072	0.256633	3.68258	0.000230883	0.00109967
COL11A1	2792.69	0.944167	0.143355	6.58622	4.51156e-11	6.77826e-10
CFD	53.9318	0.944053	0.376069	2.51032	0.0120621	0.0344863
MT-TS2	1520.27	0.944033	0.118828	7.94456	1.94877e-15	4.68247e-14
REP15	98.5708	0.943957	0.26194	3.60372	0.000313698	0.00144387
ADCY2	179.945	0.943732	0.207878	4.53985	5.62948e-06	3.79641e-05
PNRC1	2955.6	0.943721	0.0914873	10.3153	6.00812e-25	2.81234e-23
ASS1	247.545	0.943056	0.259011	3.64099	0.000271592	0.0012725
GBP2	157.6	0.942807	0.234061	4.02804	5.6243e-05	0.000308699
ATP5MC1P6	62.7886	0.942352	0.329791	2.85742	0.00427096	0.0142248
HSPA1A	2715.41	0.941791	0.0937795	10.0426	9.90192e-24	4.3575e-22
TTC3P1	817.28	0.941116	0.140885	6.68003	2.38895e-11	3.72747e-10
PDLIM3	153.551	0.941001	0.231248	4.06923	4.71691e-05	0.00026319
GPRC5B	164.063	0.940801	0.212596	4.4253	9.63087e-06	6.20497e-05
ZDBF2	264.191	0.940703	0.197385	4.76583	1.88077e-06	1.39804e-05
MINCR	295.709	0.940567	0.242981	3.87095	0.000108411	0.00055814
SERPING1	297.912	0.940097	0.175308	5.36255	8.20562e-08	7.62439e-07
MAP4K3-DT	255.469	0.93975	0.162778	5.77321	7.77776e-09	8.46765e-08
PLS1	82.3682	0.939716	0.332309	2.82784	0.00468635	0.0154143
ZNF704	509.243	0.939457	0.188616	4.98078	6.33291e-07	5.13017e-06
STEAP4	438.855	0.939278	0.160195	5.86335	4.53612e-09	5.13274e-08
ECHDC2	105.71	0.939059	0.252117	3.72469	0.000195556	0.000948255
TRIM9	440.315	0.939054	0.157954	5.94513	2.76239e-09	3.22311e-08
TCEAL6	119.843	0.938759	0.263133	3.56763	0.000360229	0.00163304
TPI1P1	235.117	0.938709	0.259614	3.61579	0.000299434	0.00138464
PRTFDC1	141.318	0.938545	0.231413	4.05572	4.99804e-05	0.000277239
ESRP1	897.61	0.937992	0.157455	5.95722	2.56565e-09	3.00415e-08
PBX1	1424.71	0.937126	0.138332	6.77446	1.24874e-11	2.02481e-10
ZNF436	157.715	0.936503	0.25461	3.67819	0.000234894	0.0011177
ARHGDIB	217.121	0.936128	0.229102	4.08607	4.38741e-05	0.000247027
PRXL2A	754.517	0.935915	0.143395	6.52682	6.7181e-11	9.8547e-10
CSPG5	94.3881	0.934712	0.268699	3.47866	0.000503929	0.0022003
KRT8	3157.28	0.934687	0.113399	8.24245	1.68722e-16	4.42939e-15
TSPAN15	85.7196	0.934049	0.315106	2.96424	0.00303433	0.0105895
MSR1	86.1835	0.933761	0.383762	2.43318	0.0149669	0.0414121
GUCY1B1	63.2771	0.93338	0.323952	2.88122	0.00396133	0.0133323
LCP1	827.204	0.933345	0.153997	6.0608	1.3545e-09	1.6533e-08
NALF1	2013.74	0.933315	0.152634	6.11472	9.67295e-10	1.20062e-08
RGS10	580.667	0.932873	0.123686	7.54224	4.61959e-14	9.66122e-13
CRABP1	517.163	0.932712	0.187959	4.96231	6.96604e-07	5.61327e-06
ERN1	244.763	0.932248	0.240852	3.87062	0.000108558	0.000558608
CDCP1	829.422	0.930064	0.129569	7.17816	7.06561e-13	1.31303e-11
APOC1	311.047	0.929733	0.189664	4.902	9.48655e-07	7.47438e-06
TIMP1	10531.4	0.929576	0.097855	9.49953	2.10838e-21	8.04711e-20
LGALS9B	46.2027	0.928732	0.389141	2.38662	0.0170041	0.0458908
RNU6-942P	59.2677	0.928657	0.378066	2.45634	0.0140361	0.0392858
NEFH	167.598	0.928485	0.224927	4.12794	3.66034e-05	0.000210144
KCNK5	223.92	0.928081	0.18493	5.01856	5.20595e-07	4.27659e-06
CX3CL1	280.66	0.927699	0.193563	4.79274	1.64518e-06	1.23681e-05
CRTC1	93.6837	0.926795	0.302311	3.0657	0.0021716	0.00793735
MAP7	220.733	0.926588	0.220695	4.19849	2.68699e-05	0.000157818
AFAP1L2	167.601	0.926492	0.271414	3.41357	0.00064117	0.00272841
ZFAND2A	564.861	0.926055	0.14002	6.61372	3.74787e-11	5.6912e-10
PROSER2	559.255	0.924772	0.161277	5.73406	9.80564e-09	1.05026e-07
CELSR1	373.36	0.92448	0.2034	4.54512	5.4904e-06	3.71777e-05
PKD1L1	74.493	0.924445	0.33554	2.7551	0.00586745	0.0187171
LINC-PINT	1042.05	0.92438	0.107371	8.60922	7.35625e-18	2.1889e-16
HRCT1	422.586	0.924292	0.174679	5.29137	1.214e-07	1.09669e-06
SFRP2	251.998	0.923639	0.185716	4.97339	6.57919e-07	5.3145e-06
ANKRD30A	1268.67	0.923459	0.162958	5.66685	1.4545e-08	1.51774e-07
PCSK1	154.147	0.9233	0.315092	2.93026	0.00338682	0.0116456
BCL11B	138.001	0.9231	0.245837	3.75493	0.00017339	0.000850329
ZNF773	138.043	0.923038	0.258341	3.57294	0.000352998	0.00160319
CDKN1A	9219.29	0.921985	0.0748286	12.3213	6.95664e-35	6.02919e-33
PLEKHA7	121.255	0.921897	0.33251	2.77253	0.00556217	0.0178307
MT1X	1002.49	0.921274	0.118019	7.80613	5.89723e-15	1.36732e-13
DNAJC25	737.633	0.920667	0.11915	7.72698	1.10132e-14	2.46703e-13
TBX3	591.844	0.920389	0.16167	5.693	1.24825e-08	1.31358e-07
SUGCT	100.782	0.920102	0.311404	2.95469	0.00312986	0.0108693
MYH14	1130.92	0.919901	0.269894	3.40838	0.00065349	0.00277667
RPL26P37	74.0429	0.919747	0.308043	2.98577	0.00282866	0.00997875
SNORC	493.276	0.919743	0.200103	4.59634	4.29978e-06	2.97448e-05
RNASE1	307.799	0.919671	0.214715	4.28321	1.84215e-05	0.000111637
SMG1P7	151.246	0.919606	0.219862	4.18265	2.8813e-05	0.000168152
COL7A1	85.5764	0.919455	0.324034	2.83752	0.00454649	0.015024
LARGE2	118.92	0.91942	0.280138	3.28203	0.00103062	0.00413644
RPL17	81.0323	0.919342	0.290435	3.16539	0.00154873	0.00590995
CCL5	212.745	0.919068	0.253677	3.62299	0.000291217	0.00135174
BOC	313.488	0.918746	0.18392	4.99537	5.87234e-07	4.78638e-06
KCNF1	73.1749	0.917815	0.353691	2.59496	0.00946023	0.0281411
ATG14	702.022	0.916565	0.137617	6.66024	2.73375e-11	4.22231e-10
SLC25A4	682.634	0.916407	0.143448	6.38842	1.67613e-10	2.31658e-09
KLF10	832.433	0.916299	0.14452	6.34029	2.29332e-10	3.11714e-09
MTCO2P12	48650.2	0.915509	0.0941162	9.72744	2.30324e-22	9.27229e-21
COL6A3	374.066	0.915265	0.184424	4.96283	6.94727e-07	5.60042e-06
SPAG1	141.546	0.915121	0.27546	3.32216	0.000893248	0.0036478
CITED4	249.102	0.914917	0.223941	4.08553	4.39769e-05	0.000247535
QPCT	279.177	0.914435	0.192629	4.74712	2.06331e-06	1.52063e-05
AHI1	1540.13	0.914006	0.0906272	10.0853	6.41471e-24	2.86741e-22
CMTM8	428.082	0.913704	0.181462	5.03523	4.77284e-07	3.95023e-06
AMIGO1	93.05	0.913661	0.310185	2.94553	0.00322398	0.0111572
BGN	579.001	0.913643	0.145204	6.29215	3.13102e-10	4.17617e-09
ULBP1	277.215	0.912421	0.16578	5.5038	3.71688e-08	3.64651e-07
SMIM14	1431.73	0.911231	0.108546	8.39486	4.66458e-17	1.29118e-15
TSPAN12	82.0565	0.910428	0.35164	2.58909	0.00962302	0.0285689
IGLC3	296.75	0.91036	0.175611	5.18395	2.17233e-07	1.90434e-06
DSC2	1464.27	0.91011	0.142145	6.40268	1.52672e-10	2.12488e-09
DEGS2	98.244	0.909936	0.284628	3.19694	0.00138896	0.00537782
SLC22A5	138.993	0.908544	0.26965	3.36935	0.000753467	0.00314955
ZNF727	71.3004	0.908526	0.370126	2.45464	0.0141027	0.0394275
KMT2B	544.717	0.908271	0.135498	6.70319	2.03916e-11	3.1993e-10
PPP1R1B	569.77	0.907807	0.198818	4.56602	4.97068e-06	3.39481e-05
NPM1P37	77.828	0.907743	0.32263	2.81358	0.00489939	0.015998
GSTM1	88.5033	0.90771	0.276578	3.28193	0.001031	0.00413715
LINC01956	95.0274	0.907307	0.306881	2.95654	0.0031111	0.0108155
HCLS1	76.6546	0.907071	0.281583	3.22133	0.00127597	0.00499886
EEF1A1P14	508.722	0.906844	0.188551	4.80953	1.51284e-06	1.14382e-05
ZNF160	406.946	0.906768	0.146039	6.2091	5.32893e-10	6.88563e-09
NPIPA7	659.168	0.906742	0.128953	7.03156	2.04236e-12	3.59351e-11
LTF	99.7293	0.906618	0.330042	2.74698	0.00601475	0.0191275
KRT6B	1179.95	0.906377	0.162135	5.59027	2.26718e-08	2.29576e-07
MX1	783.502	0.905769	0.14171	6.39169	1.64062e-10	2.27169e-09
PRICKLE1	356.941	0.905722	0.220885	4.10043	4.12384e-05	0.000233779
ESPN	121.711	0.90561	0.301065	3.00802	0.00262955	0.00937635
EFNA3	195.388	0.905527	0.197218	4.59151	4.40045e-06	3.03988e-05
WHAMMP3	230.519	0.905297	0.184649	4.90279	9.44856e-07	7.4474e-06
GSTM2	79.576	0.905286	0.302617	2.99152	0.00277589	0.00982576
NECAB3	108.661	0.905042	0.253573	3.56915	0.000358135	0.00162392
CDR2L	121.326	0.904626	0.231662	3.90493	9.42508e-05	0.000493171
SHTN1	791.099	0.903762	0.129514	6.97809	2.9921e-12	5.18187e-11
FABP5P7	1894.13	0.903627	0.0957327	9.43907	3.76104e-21	1.41106e-19
SYCE1L	100.82	0.90287	0.256285	3.52291	0.00042683	0.00189345
ITPKB	354.79	0.902756	0.202482	4.45846	8.25515e-06	5.38593e-05
CALML5	282.648	0.902734	0.165999	5.43819	5.38254e-08	5.13593e-07
KRT16	246.392	0.902597	0.220743	4.08891	4.33408e-05	0.00024451
XYLB	186.385	0.902462	0.202928	4.44721	8.69926e-06	5.65338e-05
HOXD11	51.6499	0.902181	0.38372	2.35114	0.0187158	0.0497325
PIGL	100.901	0.902147	0.264898	3.40563	0.000660108	0.00280119
MR1	240.118	0.902078	0.200794	4.49256	7.03735e-06	4.66189e-05
MOB3B	99.5401	0.902076	0.245549	3.67371	0.000239053	0.00113436
AUTS2	412.448	0.901911	0.161002	5.60186	2.12067e-08	2.16174e-07
ITGB2	434.245	0.901901	0.165487	5.44997	5.03774e-08	4.82083e-07
PRLR	344.275	0.901868	0.171557	5.25695	1.46465e-07	1.31178e-06
MAN1C1	166.158	0.901286	0.215807	4.17636	2.9621e-05	0.000172603
HSP90AA4P	146.434	0.901126	0.226805	3.97313	7.0934e-05	0.000382146
PLEKHH2	95.6896	0.901088	0.264736	3.40372	0.000664742	0.00281844
ZMAT1	127.591	0.901068	0.249883	3.60595	0.000311009	0.00143316
ABLIM1	268.294	0.900896	0.227733	3.95593	7.62376e-05	0.00040773
AHNAK2	482.876	0.900879	0.154148	5.84425	5.08863e-09	5.7188e-08
F13A1	182.86	0.899474	0.236792	3.79858	0.000145528	0.000727163
SMG1P4	867.727	0.898942	0.105821	8.49492	1.98062e-17	5.70527e-16
SORL1	309.948	0.898922	0.218055	4.12246	3.74855e-05	0.000214711
PLCH1	75.6908	0.8988	0.340001	2.64352	0.00820485	0.0249184
PDZK1	90.2168	0.898547	0.317114	2.83352	0.00460388	0.0151858
AGR2	469.434	0.898211	0.196154	4.57912	4.66938e-06	3.21224e-05
RALGAPA1P1	287.42	0.897966	0.15965	5.62459	1.85948e-08	1.91119e-07
LOX	173.157	0.897907	0.182897	4.90937	9.13714e-07	7.23065e-06
TPM2	209.05	0.897633	0.198241	4.52798	5.95493e-06	3.99417e-05
GPR12	95.5541	0.897375	0.303078	2.96087	0.00306773	0.0106872
SOD3	303.047	0.897311	0.17006	5.27642	1.31729e-07	1.18514e-06
ZNF469	64.3755	0.897265	0.358383	2.50365	0.012292	0.0350214
CCDC136	187.859	0.896531	0.208612	4.29759	1.72661e-05	0.000105085
RPL26P13	73.2074	0.896379	0.374584	2.393	0.0167114	0.0452348
LYZ	461.048	0.894633	0.203257	4.40148	1.07514e-05	6.86117e-05
PPP1R3B-DT	397.233	0.893792	0.167562	5.3341	9.60207e-08	8.81463e-07
SIM2	187.081	0.893357	0.246284	3.62734	0.000286358	0.00133193
CPN1	267.392	0.893295	0.197096	4.53228	5.83509e-06	3.92174e-05
MXRA8	154.323	0.893289	0.297874	2.99888	0.00270971	0.00961895
PSTPIP2	93.0556	0.893032	0.369117	2.41938	0.0155472	0.0427079
ASAP3	102.695	0.89288	0.32815	2.72095	0.00650937	0.0205033
TMPRSS3	207.576	0.892717	0.215073	4.15075	3.31385e-05	0.000191359
FGF13	295.428	0.892201	0.20828	4.28366	1.83844e-05	0.000111446
TC2N	228.713	0.892131	0.184229	4.84252	1.28206e-06	9.81296e-06
GPRC5A	284.393	0.891526	0.206503	4.31725	1.57986e-05	9.69259e-05
TM7SF2	90.3173	0.890907	0.302906	2.9412	0.00326945	0.0112909
IRF6	1118.51	0.890701	0.162432	5.48353	4.16928e-08	4.05427e-07
DTX1	65.4262	0.889697	0.309376	2.87578	0.0040303	0.0135254
DNAH11	75.9608	0.889265	0.352218	2.52476	0.0115778	0.0333504
RPL26P36	3343.95	0.88837	0.114369	7.76759	7.99914e-15	1.82691e-13
RAB9B	64.9682	0.888236	0.358574	2.47713	0.0132442	0.0373165
THBS2	414.767	0.888068	0.202833	4.37831	1.19601e-05	7.57653e-05
BST2	2132.81	0.888023	0.258878	3.43028	0.00060296	0.00257853
CPE	697.834	0.887969	0.167002	5.31713	1.05417e-07	9.61051e-07
RAB25	123.056	0.887776	0.28346	3.13193	0.00173661	0.00652282
TBC1D22A-DT	231.12	0.887582	0.211759	4.19147	2.7715e-05	0.000162068
H1-1	151.11	0.887355	0.275175	3.22469	0.0012611	0.00494546
IQANK1	196.531	0.887236	0.199501	4.44727	8.6967e-06	5.65338e-05
AIF1L	350.805	0.887206	0.181318	4.89308	9.92697e-07	7.7843e-06
ASPHD1	152.537	0.886997	0.231249	3.83568	0.000125216	0.000634034
SH3BP5	1634.12	0.886553	0.092246	9.61075	7.2023e-22	2.80282e-20
PXDN	663.511	0.886296	0.168209	5.26901	1.37165e-07	1.23181e-06
PTP4A3	151.541	0.886052	0.236739	3.74274	0.000182027	0.000888295
DNAJC2	2995.3	0.885114	0.107401	8.24121	1.70485e-16	4.46387e-15
LAD1	141.784	0.884383	0.270389	3.27078	0.00107251	0.00428206
FDCSP	3555.73	0.884374	0.124876	7.08199	1.42095e-12	2.56612e-11
ELF3	1970.41	0.88417	0.221774	3.98682	6.69658e-05	0.000363233
TFAP2B	197.096	0.884167	0.214916	4.11402	3.88836e-05	0.000221441
MAL2	2562.88	0.884149	0.129073	6.84999	7.38553e-12	1.2297e-10
SLC2A13	218.268	0.884012	0.204709	4.31837	1.57183e-05	9.64658e-05
CXADR	1754.12	0.883902	0.23545	3.75409	0.000173972	0.000852759
CLDN4	6078.61	0.883883	0.188319	4.69354	2.68522e-06	1.93654e-05
FOXC2	136.829	0.883546	0.239914	3.68276	0.000230723	0.00109923
FOXA1	162.763	0.88351	0.2466	3.58276	0.00033998	0.00155045
WFDC2	2413.23	0.883439	0.139876	6.31586	2.68668e-10	3.61509e-09
C6orf132	534.96	0.883104	0.164771	5.35958	8.34135e-08	7.7324e-07
MYO5B	327.899	0.883028	0.191576	4.60927	4.04081e-06	2.81495e-05
BMP7	547.008	0.882326	0.172429	5.11704	3.1036e-07	2.64592e-06
HSPA4L	456.692	0.882025	0.148423	5.94265	2.80457e-09	3.26657e-08
GSE1	2516.9	0.881801	0.106552	8.2758	1.27595e-16	3.40373e-15
UNC13D	55.0637	0.881722	0.373447	2.36104	0.0182239	0.0486272
HINT3	297.549	0.880625	0.174047	5.05969	4.1993e-07	3.49448e-06
RPS27P21	97.0401	0.879758	0.271804	3.23674	0.00120905	0.00475923
SRGN	320.278	0.879704	0.181151	4.85619	1.19665e-06	9.19828e-06
UPF2	1052.06	0.879061	0.104223	8.4344	3.329e-17	9.41178e-16
OFD1	1311.11	0.879028	0.0945811	9.2939	1.48731e-20	5.34758e-19
BRSK2	93.9238	0.878964	0.266605	3.29688	0.000977636	0.00394533
PGBD5	115.332	0.878924	0.310519	2.8305	0.0046476	0.0153021
HAPLN1	2035.6	0.878527	0.11375	7.72331	1.13343e-14	2.53325e-13
TMCC1-DT	64.3192	0.877923	0.317602	2.76422	0.00570582	0.0182445
CPEB4	1602.15	0.877746	0.102772	8.54073	1.33377e-17	3.9101e-16
GUCY1A1	67.6516	0.877738	0.349327	2.51266	0.0119826	0.0343164
ZNF563	47.1537	0.877736	0.365139	2.40384	0.0162239	0.0441787
SLPI	260.201	0.877647	0.232203	3.77966	0.000157043	0.000779209
HOOK1	299.977	0.876853	0.176248	4.97512	6.52088e-07	5.27168e-06
TYMP	129.811	0.876669	0.254569	3.44374	0.000573718	0.00246783
CXCL16	735.58	0.876494	0.136712	6.41124	1.44339e-10	2.0231e-09
WHAMMP1	286.937	0.876424	0.188775	4.64268	3.43916e-06	2.4265e-05
OVOL1	339.042	0.876379	0.196466	4.46072	8.16848e-06	5.33289e-05
PDK3	899.144	0.875937	0.12083	7.24936	4.18736e-13	7.96803e-12
NACA3P	162.559	0.875396	0.256526	3.4125	0.000643705	0.00273743
CREB3L1	151.563	0.875229	0.225802	3.87609	0.00010615	0.000547354
SYT6	2527.28	0.875224	0.113932	7.68198	1.56654e-14	3.45458e-13
RPL29P33	302.599	0.874746	0.23217	3.76769	0.000164764	0.000813248
CCNO	121.509	0.874683	0.3471	2.51998	0.0117362	0.0337138
ANKRD18A	257.465	0.874306	0.170094	5.14012	2.74556e-07	2.35995e-06
MT-CO2	229473	0.874015	0.0734441	11.9004	1.17775e-32	8.53094e-31
DLGAP1-AS1	226.457	0.873981	0.18771	4.65602	3.22384e-06	2.28922e-05
LDOC1	175.949	0.873934	0.263603	3.31534	0.000915303	0.00372636
ZBTB21	520.506	0.873661	0.136366	6.40672	1.48682e-10	2.0781e-09
CAPRIN2	944.156	0.873451	0.112278	7.77937	7.28865e-15	1.67041e-13
BTG2	640.846	0.872853	0.123605	7.06163	1.64565e-12	2.93453e-11
LEMD1	167.696	0.87281	0.240035	3.63619	0.000276705	0.00129218
EFCAB13	77.7953	0.872675	0.322181	2.70865	0.00675585	0.0211588
PRELID1P1	199.333	0.872519	0.215098	4.05638	4.98402e-05	0.000276693
SLC4A7	4582.22	0.872408	0.0757553	11.5161	1.0941e-30	7.02736e-29
HES4	120.248	0.872227	0.265786	3.28169	0.00103187	0.00413817
CDH1	1935.96	0.871991	0.132248	6.59359	4.29313e-11	6.46478e-10
PPARA	945.306	0.871471	0.113853	7.65436	1.94278e-14	4.23253e-13
DSP	3256.17	0.870683	0.202524	4.29915	1.71454e-05	0.000104414
MAN2B2	333.59	0.870041	0.180624	4.81686	1.45834e-06	1.10599e-05
VTCN1	585.132	0.869948	0.170813	5.09298	3.52479e-07	2.97561e-06
CDH3	420.95	0.86994	0.178127	4.88381	1.04057e-06	8.10843e-06
FAM107A	1378.15	0.869862	0.151463	5.74306	9.29816e-09	9.99679e-08
ZKSCAN1	3814.2	0.86882	0.0800571	10.8525	1.94036e-27	1.06973e-25
ARHGAP29	488.262	0.868413	0.138734	6.25955	3.86083e-10	5.10159e-09
PKP1	1744.42	0.868215	0.127923	6.78704	1.1446e-11	1.86811e-10
DUSP10	141.707	0.867969	0.22014	3.9428	8.05349e-05	0.00042806
ARRDC1	197.338	0.867234	0.227043	3.81968	0.000133622	0.000671734
MYORG	343.315	0.866892	0.150124	5.77452	7.71741e-09	8.4158e-08
NPIPA1	679.476	0.866815	0.130944	6.61974	3.59825e-11	5.47658e-10
KRT7	961.71	0.866549	0.147523	5.874	4.25398e-09	4.82726e-08
MAP1B	15128.6	0.866358	0.0992122	8.73237	2.49387e-18	7.62649e-17
RNF208	65.5782	0.866331	0.345572	2.50695	0.0121779	0.0347611
NPM1P31	61.6735	0.865892	0.33549	2.58098	0.00985205	0.0291424
H3-7	71.7313	0.865619	0.297689	2.9078	0.00363982	0.012391
ZFP36	401.895	0.865522	0.159275	5.43415	5.50586e-08	5.24855e-07
TINCR	240.171	0.864894	0.190579	4.53825	5.6724e-06	3.82275e-05
DEPP1	133.063	0.864873	0.222815	3.88158	0.000103779	0.000536331
JUN	6278.3	0.86477	0.0940059	9.1991	3.60948e-20	1.24804e-18
CAPG	521.993	0.864757	0.180498	4.79095	1.65995e-06	1.2465e-05
KRT19	3510.84	0.864409	0.136179	6.34759	2.1872e-10	2.98552e-09
AKAP17A	472.474	0.864318	0.15472	5.58633	2.31917e-08	2.3472e-07
ARFGEF3	291.319	0.864077	0.192236	4.49488	6.96085e-06	4.61584e-05
LPAR3	384.087	0.864067	0.172207	5.01761	5.23187e-07	4.29611e-06
RPS3AP34	70.8405	0.863703	0.298304	2.89538	0.00378704	0.0128295
TRIM7-AS2	86.63	0.862755	0.288782	2.98756	0.00281215	0.00992757
IFI27	490.335	0.862746	0.155332	5.5542	2.78892e-08	2.78709e-07
FAM184A	182.791	0.86255	0.231875	3.71989	0.000199313	0.000964114
SERTAD3	92.6732	0.862387	0.287849	2.99597	0.00273573	0.00969917
MTCO1P22	59.7565	0.862158	0.346704	2.48673	0.0128923	0.0364701
TTLL3	96.3649	0.861835	0.277948	3.10071	0.0019306	0.00716332
WNT6	71.8565	0.861727	0.345849	2.49163	0.0127159	0.0360481
GOLGA8B	762.1	0.861395	0.125618	6.85728	7.01837e-12	1.17152e-10
ZNF549	91.009	0.86134	0.288643	2.9841	0.00284416	0.0100281
SPTBN2	235.246	0.861256	0.177524	4.8515	1.22533e-06	9.40416e-06
TFEC	94.7405	0.861022	0.299236	2.8774	0.00400964	0.0134675
CHMP4C	315.973	0.860834	0.196386	4.38337	1.16856e-05	7.40968e-05
ZNF605	302.151	0.860677	0.178895	4.81109	1.50113e-06	1.13583e-05
PPM1J	59.7869	0.8606	0.357734	2.4057	0.0161416	0.0440252
MT-TH	139.423	0.860557	0.219055	3.92849	8.54809e-05	0.000451327
SETP4	158.693	0.860409	0.230462	3.73341	0.000188902	0.00091913
JUNB	1576.62	0.860361	0.114966	7.48359	7.23215e-14	1.47519e-12
BBOF1	106.842	0.860301	0.267794	3.21255	0.00131564	0.00513802
LINC02256	180.682	0.859964	0.218859	3.92931	8.5189e-05	0.000450145
AXIN2	69.1977	0.859898	0.321247	2.67675	0.00743406	0.0229605
ODC1	1539.5	0.859667	0.114141	7.53165	5.01042e-14	1.04558e-12
NPIPB10P	164.829	0.859576	0.202565	4.24345	2.2011e-05	0.000131701
RAP1GAP2	431.194	0.859515	0.141	6.09585	1.0886e-09	1.34363e-08
CDKL5	594.5	0.859473	0.129291	6.64761	2.97899e-11	4.56205e-10
CMTM5	230.805	0.859329	0.224242	3.83215	0.00012703	0.000642337
SOD2	1478.61	0.858966	0.0955332	8.99128	2.44361e-19	8.04284e-18
ENPP5	79.1985	0.858881	0.349653	2.45638	0.0140344	0.0392858
CTC-338M12.4	89.19	0.858272	0.285668	3.00444	0.00266071	0.00947214
IFITM2	348.774	0.857655	0.151259	5.67011	1.42703e-08	1.49143e-07
CHI3L1	669.403	0.857446	0.154649	5.54445	2.94883e-08	2.94097e-07
IGSF6	90.735	0.857179	0.339449	2.52521	0.0115631	0.0333177
FIRRE	132.005	0.85717	0.274637	3.1211	0.00180176	0.00673564
PATJ	262.655	0.856963	0.236198	3.62815	0.000285462	0.00132838
PAWR	740.366	0.856741	0.129538	6.61383	3.745e-11	5.69119e-10
CFAP298-TCP10L	103.583	0.856256	0.272994	3.13653	0.00170958	0.00643346
CPHL1P	78.5846	0.856228	0.34156	2.50682	0.0121824	0.0347629
ADAMTS1	2180.78	0.856208	0.0911554	9.39284	5.84042e-21	2.16259e-19
RPL17P34	82.4376	0.856147	0.322459	2.65506	0.00792944	0.0242116
CTC1	102.43	0.855292	0.273173	3.13095	0.00174242	0.00654093
UCHL1	509.503	0.855218	0.183878	4.65101	3.30312e-06	2.33984e-05
SNORD13	1424.26	0.854959	0.125015	6.83883	7.9844e-12	1.32575e-10
LONRF2	289.9	0.854849	0.191495	4.46407	8.04168e-06	5.25356e-05
ZNF284	70.2474	0.854735	0.29491	2.89829	0.00375206	0.0127316
RAET1L	96.8738	0.853189	0.331774	2.57159	0.0101232	0.0298181
MCUB	355.015	0.852941	0.198161	4.30427	1.67535e-05	0.000102309
BMP2	127.992	0.852934	0.273767	3.11554	0.00183607	0.00685357
GYG2	73.2607	0.852661	0.32345	2.63615	0.00838536	0.0253773
ULBP3	277.069	0.852491	0.159112	5.35782	8.42333e-08	7.79758e-07
NPIPB12	468.409	0.852115	0.140749	6.05412	1.41185e-09	1.71382e-08
GALNT16	69.8845	0.852108	0.339223	2.51194	0.012007	0.0343721
GLUL	1007.77	0.852071	0.109184	7.80397	5.99913e-15	1.38932e-13
MYO6	1277.85	0.851611	0.101561	8.3852	5.0641e-17	1.39982e-15
IGKC	7851.77	0.85107	0.124044	6.86102	6.8371e-12	1.14511e-10
PROM1	783.388	0.850547	0.149869	5.67529	1.38455e-08	1.45009e-07
RIPPLY3	167.173	0.85047	0.230565	3.68864	0.000225458	0.00107694
MT-ND4L	20258.2	0.849728	0.088733	9.57623	1.00652e-21	3.88646e-20
USP27X	141.798	0.849648	0.226042	3.75881	0.000170724	0.000838909
KRT5	889.596	0.849505	0.165902	5.12051	3.04714e-07	2.60115e-06
SMAD9	120.423	0.84932	0.247571	3.43061	0.000602223	0.00257593
BACH2	139.179	0.848872	0.267653	3.17154	0.00151634	0.00579413
KRT17	2904.61	0.848361	0.134181	6.32253	2.57309e-10	3.47402e-09
ERAP2	52.2034	0.848259	0.355991	2.38281	0.017181	0.0462863
KCNE4	2996.16	0.848214	0.128369	6.60764	3.90493e-11	5.91612e-10
SPARCL1	169.382	0.847256	0.196166	4.31907	1.56689e-05	9.62192e-05
EXPH5	199.582	0.846998	0.259323	3.26618	0.00109008	0.00434432
IGFBP7	3510.82	0.846983	0.12909	6.56115	5.33927e-11	7.93772e-10
SLC29A1	908.775	0.84688	0.136204	6.21774	5.04369e-10	6.52982e-09
PLCB4	221.771	0.846779	0.219595	3.8561	0.000115212	0.000588878
SAMD10	84.9879	0.846613	0.308006	2.74869	0.00598336	0.0190338
UNKL	675.43	0.845877	0.155265	5.44795	5.09534e-08	4.8736e-07
COL9A3	2562.5	0.845821	0.133326	6.34399	2.23895e-10	3.04777e-09
RPL12P37	67.5179	0.84495	0.351235	2.40566	0.0161434	0.0440252
OCIAD2	192.816	0.844706	0.222489	3.79661	0.000146686	0.000731845
CST1	283.016	0.844464	0.163332	5.17023	2.33806e-07	2.03792e-06
GPM6B	772.067	0.844437	0.126476	6.67666	2.44447e-11	3.80215e-10
RAB11FIP1	1316.49	0.84359	0.104786	8.05063	8.23717e-16	2.04354e-14
NLRP1	266.921	0.843498	0.179497	4.69924	2.61125e-06	1.88869e-05
TAFA5	289.751	0.842955	0.201727	4.1787	2.93176e-05	0.000170927
SELENOM	514.123	0.842639	0.144957	5.81301	6.13593e-09	6.79574e-08
CCDC125	87.5782	0.842631	0.258567	3.25884	0.00111867	0.00444757
AGBL3	70.1222	0.84194	0.314746	2.67498	0.00747339	0.023064
PCMTD1P7	114.251	0.841828	0.250391	3.36206	0.000773645	0.00322168
ESR1	187.012	0.841816	0.254733	3.3047	0.00095079	0.00384716
ENTPD7	220.267	0.841621	0.213686	3.93858	8.19642e-05	0.000435307
FOXQ1	355.939	0.841613	0.212595	3.95877	7.53381e-05	0.000403028
LHPP	102.695	0.841255	0.263878	3.18804	0.00143239	0.00551968
ICAM5	107.503	0.84122	0.244096	3.44626	0.000568402	0.00244815
AP5B1	869.099	0.841178	0.124757	6.74253	1.55657e-11	2.4794e-10
OGFRL1	599.98	0.841167	0.174249	4.82738	1.3834e-06	1.05318e-05
NPR3	708.5	0.84111	0.147294	5.71042	1.12697e-08	1.19481e-07
KRT14	2447.21	0.840411	0.11885	7.0712	1.53599e-12	2.75014e-11
PCMTD1P2	111.318	0.840296	0.258233	3.25402	0.00113784	0.00451475
PPP1R14C	1256.72	0.840252	0.165606	5.07381	3.89921e-07	3.2653e-06
SPRY4-AS1	71.0366	0.839657	0.338961	2.47715	0.0132436	0.0373165
ZNF696	166.067	0.839054	0.201044	4.17347	2.99989e-05	0.000174652
MGMT	159.14	0.838956	0.260592	3.21943	0.00128446	0.00502915
RASSF8	2684.34	0.838849	0.0977433	8.58217	9.31039e-18	2.74975e-16
POSTN	1222.97	0.837573	0.133965	6.25217	4.04801e-10	5.33472e-09
MEF2C-AS1	109.8	0.837366	0.275235	3.04237	0.00234721	0.00849627
IGHG2	325.497	0.837352	0.207649	4.03254	5.51768e-05	0.000303771
COL9A1	3317.93	0.837171	0.141371	5.92179	3.18464e-09	3.67261e-08
RASSF8-AS1	745.677	0.837011	0.112619	7.43223	1.06779e-13	2.14933e-12
OXTR	66.3235	0.836901	0.312813	2.67541	0.0074639	0.0230454
HAND2	454.077	0.836555	0.144803	5.77718	7.59628e-09	8.29281e-08
TMC6	139.696	0.836506	0.288693	2.89756	0.00376078	0.0127568
OSER1-DT	63.5094	0.836273	0.320964	2.60551	0.00917388	0.0274166
AKR1A1	386.429	0.836132	0.16102	5.19273	2.07232e-07	1.82069e-06
PLA2G4C	87.2757	0.836119	0.334495	2.49965	0.0124318	0.0353486
EGFR	394.36	0.835534	0.193047	4.32815	1.5037e-05	9.25967e-05
PANX2	172.98	0.835418	0.204833	4.07853	4.53217e-05	0.000253952
PAX6	94.1474	0.835238	0.285129	2.92934	0.00339683	0.011678
ANKRD18B	85.1874	0.835205	0.327702	2.54868	0.0108132	0.0314909
TFF3	293.069	0.834868	0.224453	3.71957	0.000199563	0.000964855
ACSL6	318.054	0.83426	0.183176	4.55442	5.25304e-06	3.57045e-05
MGC16275	85.1381	0.833311	0.301171	2.7669	0.00565916	0.0181069
GBA3	102.531	0.832773	0.259252	3.21221	0.00131716	0.00514094
PILRB	176.865	0.832497	0.27165	3.06459	0.0021797	0.00796253
KRT16P6	1310.44	0.832258	0.138935	5.99028	2.09484e-09	2.4792e-08
DENND4C	303.106	0.831843	0.157324	5.28744	1.2404e-07	1.12003e-06
PDLIM4	1032.13	0.83151	0.13514	6.15294	7.60577e-10	9.59033e-09
IGLC2	326.894	0.831401	0.190081	4.37393	1.22028e-05	7.71794e-05
RBPMS2	65.2378	0.831364	0.3258	2.55176	0.0107179	0.0312545
ISLR	88.7673	0.83088	0.342996	2.42242	0.0154175	0.0424336
ADAMTSL3	68.5222	0.830527	0.307068	2.7047	0.00683659	0.0213746
KRT18	923.571	0.830169	0.125881	6.59486	4.25644e-11	6.41439e-10
HPCAL1	4014.1	0.830071	0.112233	7.39597	1.40375e-13	2.78402e-12
TMEM238	130.89	0.829788	0.260295	3.18787	0.00143323	0.00552123
FBLN1	1176.67	0.829102	0.127985	6.47811	9.28788e-11	1.33577e-09
PNLDC1	111.713	0.828464	0.249486	3.32068	0.000897985	0.00366488
VPS13A	584.386	0.828449	0.133263	6.21667	5.07824e-10	6.56598e-09
SOX9	2656.99	0.828273	0.131405	6.30321	2.91539e-10	3.89903e-09
DSC3	1644	0.828246	0.144275	5.74076	9.42548e-09	1.01227e-07
NEBL	184.466	0.828174	0.230118	3.5989	0.000319562	0.00146678
ACSL1	594.013	0.827544	0.172085	4.80892	1.51746e-06	1.14688e-05
MAFB	398.106	0.826744	0.189276	4.36794	1.25425e-05	7.91511e-05
NPM1P34	73.4967	0.826152	0.293154	2.81815	0.00483013	0.0158165
PA2G4P4	560.708	0.826128	0.151426	5.45565	4.87954e-08	4.68752e-07
SERPINB5	1577.37	0.826064	0.155236	5.32135	1.02999e-07	9.40302e-07
GABRP	996.4	0.825114	0.154708	5.33338	9.64028e-08	8.83457e-07
IFIT2	738.007	0.824773	0.139603	5.90799	3.46302e-09	3.96828e-08
RASEF	175.153	0.824115	0.270761	3.0437	0.00233686	0.00846654
NMRAL2P	538.949	0.824001	0.165263	4.98599	6.16456e-07	5.01221e-06
PLD1	219.326	0.823602	0.200015	4.1177	3.82678e-05	0.000218571
LURAP1L	67.6216	0.823416	0.339556	2.42498	0.0153094	0.0421949
EPPK1	431.642	0.822958	0.189027	4.35366	1.33881e-05	8.36629e-05
KDM5B	1697.67	0.822259	0.106674	7.70812	1.2768e-14	2.84726e-13
MTUS1	346.737	0.821947	0.172207	4.77303	1.81475e-06	1.35403e-05
XAF1	378.306	0.821829	0.169237	4.85609	1.19728e-06	9.19958e-06
RNF144B	272.56	0.821511	0.216946	3.78671	0.000152658	0.000759157
LINC02967	91.6971	0.821336	0.317879	2.5838	0.00977184	0.0289379
PI15	149.02	0.821183	0.293262	2.80017	0.00510758	0.0165556
ACP5	100.631	0.820996	0.272507	3.01275	0.0025889	0.00924965
PALS2	1095.42	0.820936	0.107285	7.65189	1.98048e-14	4.30706e-13
NEAT1	8500.21	0.82082	0.0693245	11.8403	2.41709e-32	1.70719e-30
MUC5B	494.564	0.820785	0.174895	4.69301	2.69212e-06	1.94033e-05
CNKSR2	224.328	0.820627	0.183621	4.46913	7.85381e-06	5.14777e-05
CDC37L1	382.528	0.81974	0.155848	5.25988	1.4415e-07	1.29185e-06
CHI3L2	176.041	0.81947	0.252181	3.24953	0.00115597	0.00457659
CLU	783.145	0.81945	0.158761	5.16155	2.44918e-07	2.12545e-06
DDX43	75.0258	0.819001	0.344561	2.37694	0.0174569	0.0469085
GOLGB1	5795.2	0.818622	0.0894123	9.15559	5.40618e-20	1.84358e-18
AQP3	134.27	0.818322	0.345166	2.37081	0.0177491	0.0475522
RAC2	419.282	0.81807	0.163117	5.01523	5.29711e-07	4.34608e-06
ZNF669	77.3912	0.818041	0.285693	2.86336	0.0041918	0.0139917
TSPYL5	171.553	0.817602	0.203865	4.0105	6.05894e-05	0.000330635
KRT15	1461.85	0.817564	0.153933	5.31117	1.08924e-07	9.90751e-07
MTND6P22	68.748	0.817528	0.344329	2.37426	0.0175841	0.0471674
FTL	153228	0.817453	0.0865758	9.44205	3.65548e-21	1.37406e-19
PLEKHH1	78.7454	0.817313	0.289073	2.82736	0.00469342	0.0154332
SLC41A2	72.6763	0.817266	0.345587	2.36486	0.0180367	0.0482316
SPINT2	2765.33	0.816974	0.131257	6.22424	4.83882e-10	6.28919e-09
RNF125	494.13	0.816846	0.143671	5.68555	1.30395e-08	1.37146e-07
MTND4P35	252.391	0.816499	0.168803	4.837	1.31814e-06	1.00658e-05
COL11A2	769.844	0.816455	0.166675	4.8985	9.65729e-07	7.59684e-06
EHF	1870	0.816299	0.247493	3.29827	0.00097283	0.00392913
CRLF1	498.34	0.815949	0.19999	4.07994	4.5047e-05	0.000252913
DLX3	123.854	0.815468	0.254508	3.2041	0.00135485	0.00526115
CENPV	423.233	0.815196	0.149015	5.47057	4.48596e-08	4.34518e-07
[truncated: 5,482 more rows]

## Sheet: Enriched in A375 3D
ID	Description	GeneRatio	BgRatio	RichFactor	FoldEnrichment	zScore	pvalue	p.adjust	qvalue	geneID	Count
R-HSA-191273	Cholesterol biosynthesis	20/851	27/11214	0.740741	9.76107	13.0607	1.73224e-17	2.48403e-14	2.25738e-14	ACAT2/DHCR24/DHCR7/EBP/FDFT1/FDPS/GGPS1/HMGCR/HMGCS1/HSD17B7/IDI1/LSS/MSMO1/MVD/MVK/NSDHL/SC5D/SQLE/SREBF1/SREBF2	20
R-HSA-2426168	Activation of gene expression by SREBF (SREBP)	21/851	42/11214	0.5	6.58872	10.3981	2.79028e-13	2.00063e-10	1.81809e-10	ACACA/DHCR7/ELOVL6/FASN/FDFT1/FDPS/GGPS1/HELZ2/HMGCR/HMGCS1/IDI1/LSS/MVD/MVK/PPARA/SC5D/SCD/SMARCD3/SQLE/SREBF1/SREBF2	21
R-HSA-1655829	Regulation of cholesterol biosynthesis by SREBP (SREBF)	23/851	55/11214	0.418182	5.51057	9.6091	2.36197e-12	1.12902e-09	1.02601e-09	ACACA/DHCR7/ELOVL6/FASN/FDFT1/FDPS/GGPS1/HELZ2/HMGCR/HMGCS1/IDI1/INSIG1/LSS/MVD/MVK/PPARA/SC5D/SCD/SEC24A/SMARCD3/SQLE/SREBF1/SREBF2	23
R-HSA-1474244	Extracellular matrix organization	62/851	321/11214	0.193146	2.54518	8.04895	4.29015e-12	1.53802e-09	1.39769e-09	A2M/ADAM12/ADAMTS1/ADAMTS9/APP/BGN/BMP2/BMP4/BSG/CAPN5/COL15A1/COL16A1/COL19A1/COL22A1/COL6A1/COL6A2/COL9A3/CTSS/DAG1/F11R/FBN1/FN1/HAPLN1/HSPG2/HTRA1/ICAM1/ICAM4/ICAM5/ITGA1/ITGA10/ITGA11/ITGA7/ITGB8/KDR/LAMA1/LAMA4/LAMA5/LAMB2/LAMC1/LOX/LOXL3/LOXL4/LTBP4/MMP14/MMP16/MMP17/MMP25/NCAM1/P3H1/P3H2/PCOLCE/PCOLCE2/PDGFA/PLEC/PLOD1/PSEN1/PTPRS/PXDN/SDC3/SDC4/TIMP1/TIMP2	62
R-HSA-8957322	Metabolism of steroids	34/851	154/11214	0.220779	2.9093	6.83661	1.02687e-08	2.94507e-06	2.67635e-06	ACACA/ACAT2/AKR1B1/CYP27B1/DHCR24/DHCR7/EBP/ELOVL6/FASN/FDFT1/FDPS/GGPS1/HELZ2/HMGCR/HMGCS1/HSD17B12/HSD17B7/IDI1/INSIG1/LSS/MSMO1/MVD/MVK/NSDHL/PPARA/SC5D/SCD/SEC24A/SMARCD3/SQLE/SREBF1/SREBF2/STARD4/TSPO	34
R-HSA-6785807	Interleukin-4 and Interleukin-13 signaling	23/851	108/11214	0.212963	2.80631	5.40515	4.75372e-06	0.000973833	0.000884978	BCL6/CCL2/CCND1/CDKN1A/CEBPD/FN1/HMOX1/ICAM1/IL10/IL13RA2/IL4R/IL6R/JUNB/LAMA5/LCN2/LIF/MAOA/MYC/POU2F1/PTGS2/SAA1/TIMP1/TNFRSF1B	23
R-HSA-8957275	Post-translational protein phosphorylation	23/851	108/11214	0.212963	2.80631	5.40515	4.75372e-06	0.000973833	0.000884978	ANO8/APP/BMP4/C3/CHRDL1/CST3/FAM20A/FBN1/FN1/GAS6/GOLM1/IGFBP3/LAMB2/LAMC1/LGALS1/MFGE8/MIA3/NUCB1/PRSS23/RCN1/TIMP1/TMEM132A/VGF	23
R-HSA-5663202	Diseases of signal transduction by growth factor receptors and second messengers	60/851	454/11214	0.132159	1.74151	4.62192	1.4643e-05	0.00262476	0.00238527	ALK/AREG/BCL2A1/BIN2/CDKN1A/CDKN1B/CEBPB/CLCN6/CUX1/DUSP10/EIF2AK3/ETV6/FGF1/FGFR1/FGFR4/FIP1L1/FN1/FRS2/FYN/FZD4/FZD8/GSK3B/HBEGF/HDAC4/HDAC5/HDAC9/HEYL/IL10/IRS2/JUNB/KANK1/KDR/KIAA1549/KLC1/KREMEN2/KSR1/KSR2/LMNA/MDM2/MYC/NR4A1/NRG4/OS9/PDGFA/PDGFRB/PIK3CA/PIK3CD/PIK3R3/PPFIBP1/PRKAR1A/PSEN1/RBPJ/RRBP1/SEC31A/SND1/SPRED3/SQSTM1/SYVN1/TGFBR1/UBC	60
R-HSA-1989781	PPARA activates gene expression	23/851	117/11214	0.196581	2.59044	4.95552	1.91489e-05	0.00305106	0.00277267	ACSL1/ALAS1/ANGPTL4/ARNT2/CPT1A/CYP1A1/FADS1/FDFT1/FHL2/HELZ2/HMGCR/HMGCS1/ME1/MED9/NCOA3/PLIN2/PPARA/SLC27A1/SMARCD3/SREBF1/SREBF2/TNFRSF21/TRIB3	23
R-HSA-9759194	Nuclear events mediated by NFE2L2	19/851	87/11214	0.218391	2.87783	5.0386	2.15966e-05	0.00309695	0.00281438	AREG/BACH1/CCL2/G6PD/GCLC/GSK3B/HMOX1/IDH1/MAFG/MAFK/ME1/MYC/NQO1/PDGFA/PGD/SOD3/SQSTM1/TKT/UBC	19
R-HSA-400206	Regulation of lipid metabolism by PPARalpha	23/851	119/11214	0.193277	2.5469	4.86133	2.5486e-05	0.00332244	0.00301929	ACSL1/ALAS1/ANGPTL4/ARNT2/CPT1A/CYP1A1/FADS1/FDFT1/FHL2/HELZ2/HMGCR/HMGCS1/ME1/MED9/NCOA3/PLIN2/PPARA/SLC27A1/SMARCD3/SREBF1/SREBF2/TNFRSF21/TRIB3	23
R-HSA-9755511	KEAP1-NFE2L2 pathway	22/851	113/11214	0.19469	2.56552	4.79291	3.37898e-05	0.00403788	0.00366945	AREG/BACH1/CCL2/CDKN1A/EIF2AK3/G6PD/GCLC/GSK3B/HMOX1/IDH1/MAFG/MAFK/MAP1LC3B/ME1/MYC/NQO1/PDGFA/PGD/SOD3/SQSTM1/TKT/UBC	22
R-HSA-3000178	ECM proteoglycans	17/851	76/11214	0.223684	2.94758	4.88183	4.18967e-05	0.00462153	0.00419985	APP/BGN/COL6A1/COL6A2/COL9A3/DAG1/FN1/HAPLN1/HSPG2/ITGA7/LAMA1/LAMA4/LAMA5/LAMB2/LAMC1/NCAM1/PTPRS	17
R-HSA-1474228	Degradation of the extracellular matrix	25/851	140/11214	0.178571	2.35311	4.61667	4.66502e-05	0.00477832	0.00434233	A2M/ADAMTS1/ADAMTS9/BSG/CAPN5/COL15A1/COL16A1/COL19A1/COL6A1/COL6A2/COL9A3/CTSS/FBN1/FN1/HSPG2/HTRA1/LAMA5/LAMC1/MMP14/MMP16/MMP17/MMP25/PSEN1/TIMP1/TIMP2	25
R-HSA-216083	Integrin cell surface interactions	18/851	85/11214	0.211765	2.79052	4.74835	5.45783e-05	0.0051409	0.00467183	BSG/COL16A1/COL6A1/COL6A2/COL9A3/F11R/FBN1/FN1/HSPG2/ICAM1/ICAM4/ICAM5/ITGA1/ITGA10/ITGA11/ITGA7/ITGB8/KDR	18
R-HSA-381426	Regulation of Insulin-like Growth Factor (IGF) transport and uptake by Insulin-like Growth Factor Binding Proteins (IGFBPs)	23/851	125/11214	0.184	2.42465	4.58986	5.73601e-05	0.0051409	0.00467183	ANO8/APP/BMP4/C3/CHRDL1/CST3/FAM20A/FBN1/FN1/GAS6/GOLM1/IGFBP3/LAMB2/LAMC1/LGALS1/MFGE8/MIA3/NUCB1/PRSS23/RCN1/TIMP1/TMEM132A/VGF	23
R-HSA-1474290	Collagen formation	18/851	90/11214	0.2	2.63549	4.46397	0.000119552	0.00963469	0.00875559	COL15A1/COL16A1/COL19A1/COL22A1/COL6A1/COL6A2/COL9A3/CTSS/LOX/LOXL3/LOXL4/P3H1/P3H2/PCOLCE/PCOLCE2/PLEC/PLOD1/PXDN	18
R-HSA-9700206	Signaling by ALK in cancer	18/851	91/11214	0.197802	2.60653	4.40941	0.000138673	0.00963469	0.00875559	ALK/BCL2A1/CDKN1A/CEBPB/EIF2AK3/FN1/FRS2/IL10/JUNB/KLC1/MDM2/PIK3CA/PPFIBP1/PRKAR1A/RRBP1/SEC31A/SQSTM1/UBC	18
R-HSA-9725370	Signaling by ALK fusions and activated point mutants	18/851	91/11214	0.197802	2.60653	4.40941	0.000138673	0.00963469	0.00875559	ALK/BCL2A1/CDKN1A/CEBPB/EIF2AK3/FN1/FRS2/IL10/JUNB/KLC1/MDM2/PIK3CA/PPFIBP1/PRKAR1A/RRBP1/SEC31A/SQSTM1/UBC	18
R-HSA-449147	Signaling by Interleukins	57/851	460/11214	0.123913	1.63286	3.97175	0.000146222	0.00963469	0.00875559	APP/BCL6/CCL2/CCL3/CCND1/CDKN1A/CEBPD/DUSP3/EBI3/FN1/FYN/HMOX1/ICAM1/IL10/IL11/IL13RA2/IL16/IL19/IL21R/IL24/IL27RA/IL32/IL4R/IL6R/IRAK2/IRS2/JUNB/LAMA5/LCN2/LIF/MAOA/MAP2K3/MAPKAPK2/MEF2C/MYC/MYD88/NFKB2/NFKBIA/OSMR/PELI1/PIK3CA/PIK3CD/PIK3R3/POU2F1/PTGS2/RPS6KA2/RPS6KA3/S100B/SAA1/SERPINB2/SOCS2/SOD2/SOS2/SQSTM1/TIMP1/TNFRSF1B/UBC	57
R-HSA-198725	Nuclear Events (kinase and transcription factor activation)	14/851	61/11214	0.229508	3.02433	4.5429	0.000146684	0.00963469	0.00875559	CDK5R1/DUSP3/EGR1/EGR3/JUNB/JUND/MAPKAPK2/MEF2C/NAB1/NAB2/RPS6KA2/RPS6KA3/TRIB1/VGF	14
R-HSA-9619665	EGR2 and SOX10-mediated initiation of Schwann cell myelination	9/851	28/11214	0.321429	4.23561	4.91225	0.000147813	0.00963469	0.00875559	DAG1/HMGCR/LAMC1/MAG/NAB1/NAB2/SOX10/SREBF2/WWTR1	9
R-HSA-1793185	Chondroitin sulfate/dermatan sulfate metabolism	12/851	51/11214	0.235294	3.10057	4.30839	0.000337289	0.0210292	0.0191105	BGN/CHPF/CHPF2/CHSY1/CSPG4/GPC1/HEXB/HSPG2/HYAL3/IDUA/SDC3/SDC4	12
R-HSA-9013406	RHOQ GTPase cycle	13/851	59/11214	0.220339	2.9035	4.20076	0.000385439	0.02303	0.0209287	ARHGAP32/ARHGAP35/ARHGAP5/ARHGEF9/CDC42BPA/CDC42EP3/FNBP1/ITSN1/PREX1/RHOQ/SCRIB/SLC4A7/WWP2	13
R-HSA-9711123	Cellular response to chemical stress	29/851	199/11214	0.145729	1.92033	3.75371	0.000494469	0.0283627	0.0257749	AREG/BACH1/CCL2/CDKN1A/CYBB/EIF2AK3/G6PD/GCLC/GSK3B/HELZ2/HMOX1/IDH1/MAFG/MAFK/MAP1LC3B/ME1/MT-CO1/MT-CO2/MYC/NQO1/PDGFA/PGD/PPARA/SMARCD3/SOD2/SOD3/SQSTM1/TKT/UBC	29
R-HSA-8853659	RET signaling	10/851	40/11214	0.25	3.29436	4.16553	0.000625119	0.0344777	0.0313319	DOK1/DOK4/FRS2/GDNF/GFRA1/IRS2/PIK3CA/PIK3CD/PIK3R3/RAP1GAP	10
R-HSA-2219528	PI3K/AKT Signaling in Cancer	19/851	112/11214	0.169643	2.23546	3.76547	0.000714093	0.0379263	0.0344658	AREG/CDKN1A/CDKN1B/FGF1/FGFR1/FGFR4/FRS2/FYN/GSK3B/HBEGF/IRS2/MDM2/NR4A1/NRG4/PDGFA/PDGFRB/PIK3CA/PIK3CD/PIK3R3	19
R-HSA-1236977	Endosomal/Vacuolar pathway	5/851	11/11214	0.454545	5.98974	4.7445	0.000780386	0.0385888	0.0350678	B2M/CTSS/HLA-A/HLA-B/HLA-C	5
R-HSA-9839383	TGFBR3 PTM regulation	5/851	11/11214	0.454545	5.98974	4.7445	0.000780386	0.0385888	0.0350678	MMP14/MMP16/PSEN1/TIMP1/TIMP2	5
R-HSA-877300	Interferon gamma signaling	17/851	96/11214	0.177083	2.3335	3.7601	0.000813022	0.0388625	0.0353165	B2M/HLA-A/HLA-B/HLA-C/HLA-DQA1/HLA-DQA2/HLA-DRB1/HLA-DRB5/ICAM1/IFNGR2/IRF3/IRF5/NCAM1/TRIM2/TRIM22/TRIM38/TRIM48	17
R-HSA-9696264	RND3 GTPase cycle	10/851	42/11214	0.238095	3.13749	3.97691	0.000944769	0.0437032	0.0397156	ARHGAP35/ARHGAP5/CKB/CPD/FLOT2/KCTD13/NISCH/PLEKHG5/RND3/SCRIB	10
R-HSA-187037	Signaling by NTRK1 (TRKA)	19/851	115/11214	0.165217	2.17714	3.63596	0.000994669	0.0444994	0.0404392	CDK5R1/DUSP3/EGR1/EGR3/FRS2/IRS2/JUNB/JUND/MAPKAPK2/MEF2C/NAB1/NAB2/NTRK1/PIK3CA/RPS6KA2/RPS6KA3/SHC2/TRIB1/VGF	19
R-HSA-446219	Synthesis of substrates in N-glycan biosythesis	13/851	65/11214	0.2	2.63549	3.78939	0.00102405	0.0444994	0.0404392	GFPT1/GFPT2/GNE/MVD/NAGK/NEU1/NUDT14/SLC17A5/ST3GAL5/ST3GAL6/ST6GAL1/ST8SIA1/ST8SIA5	13
R-HSA-166520	Signaling by NTRKs	21/851	134/11214	0.156716	2.06512	3.55438	0.00111922	0.0472045	0.0428975	CDK5R1/DUSP3/EGR1/EGR3/FRS2/FYN/IRS2/JUNB/JUND/MAPKAPK2/MEF2C/NAB1/NAB2/NTRK1/PIK3CA/PTPRS/RPS6KA2/RPS6KA3/SHC2/TRIB1/VGF	21
R-HSA-425407	SLC-mediated transmembrane transport	33/851	249/11214	0.13253	1.74641	3.41314	0.0011587	0.0474738	0.0431421	BSG/RUNX1/SLC13A3/SLC17A5/SLC1A4/SLC20A1/SLC24A3/SLC25A1/SLC25A29/SLC25A4/SLC25A6/SLC26A6/SLC27A1/SLC29A2/SLC29A4/SLC2A11/SLC2A3/SLC2A6/SLC30A1/SLC36A1/SLC36A4/SLC38A1/SLC39A6/SLC44A2/SLC47A1/SLC4A7/SLC50A1/SLC5A3/SLC6A20/SLC6A6/SLC7A6/SLCO4A1/SLCO4C1	33
R-HSA-71387	Metabolism of carbohydrates and carbohydrate derivatives	37/851	290/11214	0.127586	1.68126	3.36824	0.0012203	0.0477633	0.0434052	AKR1B1/ALDOC/B3GNT2/B3GNT7/BGN/CEMIP/CHP1/CHPF/CHPF2/CHSY1/CRYL1/CSPG4/DCXR/ENO2/G6PD/GAA/GALK1/GAPDH/GLCE/GPC1/HEXB/HS6ST1/HSPG2/HYAL3/IDUA/NUP50/PAPSS2/PFKL/PGD/PGM2L1/PYGB/SDC3/SDC4/SLC37A2/ST3GAL6/TKT/UBC	37
R-HSA-6798695	Neutrophil degranulation	55/851	479/11214	0.114823	1.51307	3.2887	0.00123239	0.0477633	0.0434052	ACLY/ADGRE5/AGPAT2/ALDOC/B2M/BIN2/C3/C3AR1/CAB39/CD59/CD63/CD68/CST3/CTSS/CYBB/CYFIP1/DDX3X/EEF1A1/FTL/GAA/GRN/GSN/HEXB/HLA-B/HLA-C/HVCN1/IDH1/LAMP2/LCN2/MMP25/MVP/NEU1/OLR1/PDXK/PFKL/PLAUR/PSAP/PSEN1/PTX3/PYGB/QPCT/RAB5B/SIRPB1/SLC2A3/SLC44A2/SLCO4C1/STK10/STK11IP/TCN1/TIMP2/TMBIM1/TNFRSF1B/TSPAN14/VAT1/YPEL5	55

## Sheet: Enriched in WM115 3D
ID	Description	GeneRatio	BgRatio	RichFactor	FoldEnrichment	zScore	pvalue	p.adjust	qvalue	geneID	Count
R-HSA-6785807	Interleukin-4 and Interleukin-13 signaling	43/1759	108/11214	0.398148	2.53828	6.92837	1.13079e-09	1.80587e-06	1.70094e-06	ALOX5/BCL6/CDKN1A/CEBPD/COL1A2/CXCL8/F13A1/FOS/GATA3/HMOX1/HSP90AA1/ICAM1/IL13RA1/IL13RA2/IL18/IL1A/IL1B/IL4R/IL6R/ITGB2/JAK1/JAK2/JAK3/JUNB/LAMA5/LCN2/LIF/MMP3/MMP9/MUC1/NOS2/PIM1/PTGS2/RORA/SAA1/SOX2/STAT1/STAT3/TIMP1/TNF/TNFRSF1B/VEGFA/ZEB1	43
R-HSA-1474244	Extracellular matrix organization	86/1759	321/11214	0.267913	1.708	5.55106	1.67988e-07	0.000134139	0.000126345	A2M/ACTA2/ADAM17/ADAMTS1/ADAMTS2/ADAMTS4/ADAMTS5/AGRN/ASPN/BGN/BMP2/BMP7/CAPN3/CAPN5/CAPN7/CASP3/CAST/CD47/CDH1/CEACAM1/COL10A1/COL11A1/COL11A2/COL12A1/COL17A1/COL19A1/COL1A1/COL1A2/COL24A1/COL28A1/COL2A1/COL6A3/COL7A1/COL9A1/COL9A3/CTSL/CTSS/CTSV/DCN/DDR1/DST/EFEMP1/F11R/FBLN1/FBLN5/FBN3/FURIN/HAPLN1/IBSP/ICAM1/ICAM5/ITGA10/ITGA2/ITGA5/ITGA7/ITGB2/ITGB4/JAM2/LAMA3/LAMA4/LAMA5/LAMB3/LAMC2/LOX/LOX…	86
R-HSA-2022090	Assembly of collagen fibrils and other multimeric structures	26/1759	61/11214	0.42623	2.7173	5.80069	4.50915e-07	0.000240037	0.000226091	COL10A1/COL11A1/COL11A2/COL12A1/COL17A1/COL1A1/COL1A2/COL24A1/COL2A1/COL6A3/COL7A1/COL9A1/COL9A3/CTSL/CTSS/CTSV/DST/ITGB4/LAMA3/LAMB3/LAMC2/LOX/LOXL1/MMP3/MMP9/PXDN	26
R-HSA-9734767	Developmental Cell Lineages	40/1759	120/11214	0.333333	2.12507	5.34428	1.1939e-06	0.000476665	0.00044897	ABCG2/ANXA3/AQP1/AQP3/BHLHA15/CALML5/CFTR/COL11A1/COL11A2/COL1A1/COL1A2/COL24A1/COL2A1/CSPG4/CXCR4/DMKN/FABP5/FLG/GJB3/GP2/ITGB4/KRT14/KRT15/KRT17/KRT19/KRT23/KRT5/KRT7/LAMA3/LAMA4/LAMA5/LAMB3/LAMC2/LGALS7/LGALS7B/PROM1/RNASE1/SOX9/SPINK5/SPRR2A	40
R-HSA-1500931	Cell-Cell communication	46/1759	153/11214	0.300654	1.91673	4.9244	5.00272e-06	0.00159787	0.00150503	ACTN2/AGO1/AGO2/ANGPTL4/CADM3/CD2AP/CD47/CDH1/CDH11/CDH19/CDH3/CLDN1/CLDN18/CLDN2/CLDN3/CLDN4/CLDN7/CLDN8/CLDN9/COL17A1/CRB3/DST/F11R/FYB1/IQGAP1/ITGB4/JUP/KRT14/KRT5/LAMA3/LAMB3/LAMC2/LIMS1/NECTIN1/NECTIN4/PARD6A/PARD6B/PIK3CB/PRKCI/PTK2/PTPN6/SIRPA/TESK1/TYROBP/WASL/ZC3H12A	46
R-HSA-909733	Interferon alpha/beta signaling	28/1759	77/11214	0.363636	2.31826	5.0064	7.24458e-06	0.00192827	0.00181623	BST2/EGR1/GBP2/HLA-C/HLA-E/IFI27/IFI6/IFIT2/IFIT3/IFITM1/IFITM2/IRF2/IRF3/IRF5/IRF6/IRF7/ISG15/ISG20/JAK1/MX1/MX2/OAS1/OAS2/PTPN6/RSAD2/STAT1/USP18/XAF1	28
R-HSA-1474290	Collagen formation	31/1759	90/11214	0.344444	2.19591	4.91305	8.70783e-06	0.00198663	0.0018712	ADAMTS2/COL10A1/COL11A1/COL11A2/COL12A1/COL17A1/COL19A1/COL1A1/COL1A2/COL24A1/COL28A1/COL2A1/COL6A3/COL7A1/COL9A1/COL9A3/CTSL/CTSS/CTSV/DST/ITGB4/LAMA3/LAMB3/LAMC2/LOX/LOXL1/MMP3/MMP9/P4HA2/PCOLCE2/PXDN	31
R-HSA-9925563	Developmental Lineage of Pancreatic Ductal Cells	20/1759	48/11214	0.416667	2.65634	4.96003	1.43702e-05	0.00286865	0.00270197	ANXA3/AQP1/CFTR/COL11A1/COL11A2/COL1A1/COL1A2/COL24A1/COL2A1/KRT17/KRT19/KRT23/KRT7/LAMA3/LAMA4/LAMA5/LAMB3/LAMC2/PROM1/SOX9	20
R-HSA-351906	Apoptotic cleavage of cell adhesion proteins	8/1759	11/11214	0.727273	4.63652	5.20449	3.81302e-05	0.00566548	0.0053363	CASP3/CDH1/DSG2/DSG3/DSP/OCLN/PKP1/TJP1	8
R-HSA-446107	Type I hemidesmosome assembly	8/1759	11/11214	0.727273	4.63652	5.20449	3.81302e-05	0.00566548	0.0053363	COL17A1/DST/ITGB4/KRT14/KRT5/LAMA3/LAMB3/LAMC2	8
R-HSA-6783783	Interleukin-10 signaling	19/1759	47/11214	0.404255	2.57721	4.67341	3.90233e-05	0.00566548	0.0053363	CCL3/CCL3L1/CCL5/CCR1/CXCL10/CXCL2/CXCL8/ICAM1/IL18/IL1A/IL1B/IL1R1/JAK1/LIF/PTGS2/STAT3/TIMP1/TNF/TNFRSF1B	19
R-HSA-9725554	Differentiation of Keratinocytes in Interfollicular Epidermis in Mammalian Skin	17/1759	40/11214	0.425	2.70947	4.67142	4.63085e-05	0.00607282	0.00571998	ABCG2/AQP3/CALML5/CSPG4/DMKN/FABP5/FLG/GJB3/ITGB4/KRT14/KRT15/KRT19/KRT5/LGALS7/LGALS7B/SPINK5/SPRR2A	17
R-HSA-446728	Cell junction organization	35/1759	115/11214	0.304348	1.94028	4.37148	4.94344e-05	0.00607282	0.00571998	AGO1/AGO2/ANGPTL4/CADM3/CDH1/CDH11/CDH19/CDH3/CLDN1/CLDN18/CLDN2/CLDN3/CLDN4/CLDN7/CLDN8/CLDN9/COL17A1/CRB3/DST/F11R/ITGB4/JUP/KRT14/KRT5/LAMA3/LAMB3/LAMC2/LIMS1/NECTIN1/NECTIN4/PARD6A/PARD6B/PRKCI/TESK1/ZC3H12A	35
R-HSA-8874081	MET activates PTK2 signaling	14/1759	30/11214	0.466667	2.9751	4.67212	6.24332e-05	0.00712185	0.00670805	COL11A1/COL11A2/COL1A1/COL1A2/COL24A1/COL2A1/ITGA2/LAMA3/LAMA4/LAMA5/LAMB3/LAMC2/MET/PTK2	14
R-HSA-1474228	Degradation of the extracellular matrix	40/1759	140/11214	0.285714	1.82149	4.21868	7.30267e-05	0.00777491	0.00732317	A2M/ADAM17/ADAMTS1/ADAMTS4/ADAMTS5/CAPN3/CAPN5/CAPN7/CASP3/CAST/CDH1/COL10A1/COL11A1/COL11A2/COL12A1/COL17A1/COL19A1/COL1A1/COL1A2/COL2A1/COL6A3/COL7A1/COL9A1/COL9A3/CTSL/CTSS/CTSV/DCN/FBN3/FURIN/LAMA3/LAMA5/LAMB3/LAMC2/MMP10/MMP11/MMP3/MMP9/PSEN1/TIMP1	40
R-HSA-9024446	NR1H2 and NR1H3-mediated signaling	18/1759	47/11214	0.382979	2.44157	4.27149	0.000142625	0.0142357	0.0134086	ABCA1/AGO1/AGO2/APOC1/APOD/APOE/EEPD1/EP300/FABP6/KDM1A/KDM3A/NCOA1/NCOR1/NR1H3/NRIP1/PLTP/SCD/TBL1X	18
R-HSA-449147	Signaling by Interleukins	101/1759	460/11214	0.219565	1.39978	3.77635	0.000183745	0.0168336	0.0158556	ALOX5/ALPK1/BCL6/BRWD1/BTRC/CASP3/CCL3/CCL3L1/CCL5/CCR1/CD4/CDKN1A/CEBPD/CISH/CLCF1/COL1A2/CRLF1/CSF1R/CXCL10/CXCL2/CXCL8/F13A1/FOS/GATA3/HMOX1/HSP90AA1/HSPA9/ICAM1/IL11/IL12RB1/IL13RA1/IL13RA2/IL16/IL17RA/IL17RB/IL18/IL1A/IL1B/IL1R1/IL1RL1/IL24/IL27RA/IL32/IL34/IL4R/IL6R/IRAK2/ITGB2/JAK1/JAK2/JAK3/JUN/JUNB/LAMA5/LCN2/LCP1/LIF/LYN/MAP2K1/MAPKAPK2/MAPKAPK3/MEF2A/MMP3/MMP9/MUC1/NFKB2/NFKBIA/NKIRAS1…	101
R-HSA-420029	Tight junction interactions	13/1759	29/11214	0.448276	2.85785	4.32072	0.000189734	0.0168336	0.0158556	CLDN1/CLDN18/CLDN2/CLDN3/CLDN4/CLDN7/CLDN8/CLDN9/CRB3/F11R/PARD6A/PARD6B/PRKCI	13
R-HSA-9029569	NR1H3 & NR1H2 regulate gene expression linked to cholesterol transport and efflux	15/1759	37/11214	0.405405	2.58455	4.16396	0.000243139	0.0204365	0.0192491	ABCA1/AGO1/AGO2/APOC1/APOD/APOE/EEPD1/EP300/KDM1A/KDM3A/NCOA1/NCOR1/NR1H3/PLTP/TBL1X	15
R-HSA-3560782	Diseases associated with glycosaminoglycan metabolism	16/1759	41/11214	0.390244	2.48789	4.11662	0.000256898	0.0205133	0.0193214	AGRN/B4GALT1/BGN/CSPG4/CSPG5/DCN/GPC1/GPC5/LUM/NCAN/OGN/OMD/PAPSS2/PRELP/SDC1/SDC4	16
R-HSA-112409	RAF-independent MAPK1/3 activation	11/1759	23/11214	0.478261	3.04902	4.24265	0.000296012	0.022511	0.0212031	DUSP1/DUSP10/DUSP16/DUSP2/DUSP5/DUSP8/DUSP9/IL6R/JAK1/JAK2/MAP2K1	11
R-HSA-2173782	Binding and Uptake of Ligands by Scavenger Receptors	16/1759	42/11214	0.380952	2.42865	4.00082	0.000355197	0.0227728	0.0214496	APOA1/APOE/APOL1/CD163/COL1A1/COL1A2/FTH1/FTL/HBA1/HBA2/HSP90AA1/HSPH1/MSR1/SAA1/SCARA5/SSC5D	16
R-HSA-3560783	Defective B4GALT7 causes EDS, progeroid type	10/1759	20/11214	0.5	3.18761	4.22333	0.000356493	0.0227728	0.0214496	AGRN/BGN/CSPG4/CSPG5/DCN/GPC1/GPC5/NCAN/SDC1/SDC4	10
R-HSA-3560801	Defective B3GAT3 causes JDSSDHD	10/1759	20/11214	0.5	3.18761	4.22333	0.000356493	0.0227728	0.0214496	AGRN/BGN/CSPG4/CSPG5/DCN/GPC1/GPC5/NCAN/SDC1/SDC4	10
R-HSA-4420332	Defective B3GALT6 causes EDSP2 and SEMDJL1	10/1759	20/11214	0.5	3.18761	4.22333	0.000356493	0.0227728	0.0214496	AGRN/BGN/CSPG4/CSPG5/DCN/GPC1/GPC5/NCAN/SDC1/SDC4	10
R-HSA-3371568	Attenuation phase	8/1759	14/11214	0.571429	3.64298	4.26788	0.000444844	0.0273087	0.025722	DNAJB1/EP300/FKBP4/HSF1/HSP90AA1/HSPA1A/HSPA1B/HSPA1L	8
R-HSA-425410	Metal ion SLC transporters	11/1759	24/11214	0.458333	2.92197	4.06538	0.000469483	0.0273087	0.025722	CP/SLC11A2/SLC30A1/SLC30A3/SLC30A5/SLC31A1/SLC39A10/SLC39A4/SLC39A6/SLC40A1/SLC41A2	11
R-HSA-9031628	NGF-stimulated transcription	15/1759	39/11214	0.384615	2.45201	3.91778	0.0004788	0.0273087	0.025722	ARC/EGR1/EGR2/EGR3/EP300/FOS/FOSB/ID2/ID4/JUNB/JUND/REST/RRAD/TRIB1/VGF	15
R-HSA-6809371	Formation of the cornified envelope	35/1759	129/11214	0.271318	1.72971	3.59534	0.000585895	0.0322646	0.03039	DSC2/DSC3/DSG2/DSG3/DSP/FLG/FURIN/JUP/KRT14/KRT15/KRT16/KRT17/KRT18/KRT19/KRT23/KRT5/KRT6B/KRT6C/KRT7/KRT79/KRT8/KRT81/LCE1F/PCSK6/PERP/PI3/PKP1/PKP3/PPL/PRSS8/SPINK5/SPRR2A/SPRR2D/ST14/TGM1	35
R-HSA-9707616	Heme signaling	17/1759	48/11214	0.354167	2.25789	3.76684	0.000634656	0.0337849	0.0318219	APOA1/CLEC1B/CRTC1/EP300/HBA1/HBA2/HELZ2/HMOX1/NCOA1/NCOR1/NR1D1/NRIP1/PPARA/RORA/SLC46A1/TBL1X/TGS1	17
R-HSA-192105	Synthesis of bile acids and bile salts	13/1759	33/11214	0.393939	2.51145	3.75036	0.000867036	0.0430335	0.0405332	ACOX2/AKR1C1/AKR1C2/AKR1C3/AKR1C4/HSD3B7/NCOA1/OSBP/OSBPL3/OSBPL6/OSBPL9/SLC27A2/SLC27A5	13
R-HSA-9926550	Regulation of MITF-M-dependent genes involved in extracellular matrix, focal adhesion and epithelial-to-mesenchymal transition	7/1759	12/11214	0.583333	3.71887	4.06439	0.000881438	0.0430335	0.0405332	CDH1/EDIL3/ITGA2/PXDN/SERPINE1/SOX2/ZEB1	7
R-HSA-111465	Apoptotic cleavage of cellular proteins	14/1759	37/11214	0.378378	2.41224	3.71117	0.000889234	0.0430335	0.0405332	CASP3/CASP6/CDH1/DSG2/DSG3/DSP/OCLN/PKP1/PRKCD/PTK2/ROCK1/STK24/STK26/TJP1	14
R-HSA-9006931	Signaling by Nuclear Receptors	67/1759	296/11214	0.226351	1.44304	3.3318	0.000932011	0.0437771	0.0412335	ABCA1/AGO1/AGO2/AKR1C3/APOC1/APOD/APOE/AREG/CCNT1/CDKN1B/CHD1/CRABP1/CRABP2/EEPD1/EGFR/EP300/ESR1/FABP5/FABP6/FKBP4/FOS/FOSB/FOXA1/GATA3/GNG4/GREB1/GTF2F1/H2AC18/H2AC19/H2AC20/H2BC21/H2BC5/H2BC6/H4C1/H4C14/H4C15/HBEGF/HSP90AA1/JUN/JUND/KCTD6/KDM1A/KDM3A/KDM4B/MMP3/MMP9/MYB/NCOA1/NCOA3/NCOR1/NR1H3/NRIP1/PDK3/PDK4/PIK3R3/PLTP/PTK2/RDH10/RUNX1/RXRG/SCD/SPHK1/TBL1X/TFF1/TFF3/YY1/ZNF217	67
