# Supplementary material for: Melanoma stem cells drive macrophage reprogramming to a hybrid phenotype, modulating melanoma stemness and compromising NK cell-mediated immunity
Source: Front Immunol. 2026 Jun 2;17:1698412. doi: 10.3389/fimmu.2026.1698412 (PMC13269258; doi:10.3389/fimmu.2026.1698412)
Supplement: Supplementary Table 3 — Differentially expressed genes and pathway enrichment analyses in macrophages exposed to melanoma SC-conditioned media. Lists of differentially expressed genes and significantly enriched pathways identified in macrophages exposed to melanoma SC-CM compared with M0 macrophages. [file Table3.xlsx]

## Sheet: Macr. A375 SC-CMvsM0
gene	baseMean	log2FoldChange	lfcSE	stat	pvalue	padj
IL1A	371.945	10.6718	1.01125	10.5531	4.91422e-26	2.59372e-24			Up-modulated gene
CCL1	5016.87	10.1114	0.247655	40.8285	0	0			Down-modulated gene
IL36G	63.8912	9.56929	1.0615	9.01484	1.97159e-19	7.31069e-18
ADGRE3	83.3496	8.50746	1.0303	8.2573	1.49002e-16	4.56348e-15
EBI3	3011.71	7.98485	0.177383	45.0149	0	0
CXCL8	21948.7	7.85057	0.113593	69.1116	0	0
GP1BA	16.075	7.57792	1.16181	6.52249	6.9148e-11	1.34106e-09
IL23A	3197.64	7.55104	0.527356	14.3187	1.6729e-46	1.8981e-44
CSF2	15.1389	7.48642	1.18405	6.32273	2.56983e-10	4.70011e-09
LINC01539	21.6109	7.27609	1.12846	6.44778	1.135e-10	2.15276e-09
MAP3K5-AS1	20.5249	7.20305	1.14396	6.29659	3.04263e-10	5.52749e-09
CD207	11.9391	7.14455	1.22201	5.84654	5.01904e-09	7.99353e-08
CCL20	5696.98	7.09021	0.384879	18.4219	8.76703e-76	2.02583e-73
TFPI2	1904.32	7.06953	0.171398	41.2462	0	0
ARMC12	10.3177	6.93359	1.27052	5.45728	4.83475e-08	6.91909e-07
ADRA1B	8.81208	6.70702	1.32673	5.0553	4.29708e-07	5.37788e-06
SERPINA9	14.489	6.69715	1.2348	5.42367	5.83868e-08	8.19492e-07
CXCL13	644.281	6.65855	0.455124	14.6302	1.80225e-48	2.1751e-46
EPS15P1	70.7196	6.64969	0.677987	9.80799	1.04018e-22	4.68156e-21
CXCL1	921.657	6.63748	0.199028	33.3495	7.39756e-244	8.76056e-241
TAC3	8.32242	6.62608	1.33696	4.95608	7.19302e-07	8.74236e-06
SLC7A2	201.592	6.58687	0.402854	16.3505	4.31261e-60	7.04443e-58
TREML3P	8.0892	6.58684	1.41474	4.65586	3.22638e-06	3.55426e-05
IL33	304.474	6.53877	0.923411	7.08111	1.43007e-12	3.20675e-11
IL18RAP	7.7612	6.52372	1.32374	4.92826	8.29641e-07	9.97464e-06
EREG	149.096	6.5036	0.917426	7.08896	1.35123e-12	3.04435e-11
PIK3R6	12.5639	6.48863	1.2708	5.10595	3.29132e-07	4.20553e-06
CFAP58-DT	11.4452	6.34997	1.2612	5.03486	4.78202e-07	5.94162e-06
MMP8	1237.92	6.3461	0.204006	31.1074	1.91119e-212	1.90596e-209
INHBE	18.4226	6.30795	1.15772	5.44859	5.07698e-08	7.22212e-07
WNT11	6.14467	6.19178	1.54294	4.01297	5.99602e-05	0.000529416
CCL4	1752.89	6.18085	0.162874	37.9487	4.04901e-301	6.39339e-298
CXCL2	260.643	6.17741	0.631725	9.77863	1.39081e-22	6.20071e-21
IDO2	6.08065	6.17635	1.4372	4.29749	1.72746e-05	0.000167598
OFCC1	6.01461	6.15885	1.36761	4.50335	6.68894e-06	6.98303e-05
LINC02562	5.94551	6.14036	1.37431	4.46794	7.8975e-06	8.16338e-05
CXCL5	164.404	5.97832	0.887786	6.73396	1.65107e-11	3.34593e-10
CSF3	5.19287	5.95136	1.43134	4.1579	3.21193e-05	0.000296732
CCL4L2	1092.08	5.93428	0.44633	13.2957	2.45138e-40	2.2769e-38
S100A12	13.3271	5.82996	1.1974	4.86887	1.1224e-06	1.32424e-05
CXCL3	921.459	5.81433	0.241245	24.1013	2.41975e-128	1.11828e-125
HCAR2	4.61055	5.76937	1.55742	3.70444	0.00021186	0.00164724
RNU6-667P	4.5562	5.76508	1.54712	3.72633	0.00019429	0.00152313
HCAR3	4.2764	5.65928	1.81249	3.12238	0.00179394	0.0108842
RASL11A	4.24155	5.65108	1.55033	3.64508	0.000267307	0.00201932
SEMA6D	79.4767	5.61923	0.498421	11.2741	1.76222e-29	1.12049e-27
GIMAP8	763.108	5.59772	0.204025	27.4364	1.01047e-165	7.36403e-163
CCR7	82.618	5.59114	0.471713	11.8528	2.08029e-32	1.50448e-30
GBP7	4.06319	5.58388	1.63159	3.42236	0.000620808	0.0042978
IL18R1	84.5144	5.58218	0.508397	10.98	4.77136e-28	2.73963e-26
DAZL	10.5906	5.49725	1.24565	4.41316	1.01874e-05	0.000102786
MMP10	126.531	5.49547	0.789009	6.96503	3.28328e-12	7.13435e-11
BMPER	3.72759	5.45994	1.88029	2.90378	0.0036869	0.0205047
RGS16	16371.8	5.42394	0.120411	45.0453	0	0
CCL2	1227.52	5.37079	0.171568	31.3042	4.08929e-215	4.30466e-212
PAICSP7	3.40715	5.3426	1.74975	3.05336	0.00226296	0.0133288
MYO1A	5.61809	5.29944	1.38843	3.81686	0.000135159	0.0011015
GPR35	155.35	5.27806	0.337795	15.625	4.91655e-55	7.05748e-53
MMP2-AS1	5.49262	5.27805	1.4918	3.53805	0.000403093	0.00290522
CYP3A5	3.1555	5.23999	1.76934	2.96156	0.00306088	0.0174167
IL1B	73153.7	5.23666	0.148364	35.2959	6.78583e-273	9.18414e-270
MROH3P	5.31539	5.21942	1.38833	3.7595	0.00017025	0.00135372
ABCA4	17.3396	5.20348	1.01933	5.10481	3.31127e-07	4.22505e-06
DIO3	5.08314	5.15299	1.64769	3.12739	0.00176363	0.0107486
CD80	28.5481	5.08521	0.710808	7.15413	8.42067e-13	1.92932e-11
ST18	4.7141	5.04947	1.66568	3.03147	0.00243363	0.0142191
AK8	60.5846	5.04259	0.57865	8.7144	2.92306e-18	1.0144e-16
CCL3L1	2075.15	5.01517	0.12633	39.6991	0	0
TREML4	4.5595	5.01085	1.6911	2.96308	0.00304578	0.0173412
SNAP25	767.762	4.91702	0.190788	25.7722	1.81756e-146	1.04361e-143
CXCL6	128.894	4.89449	1.35707	3.60665	0.00031017	0.00230204
MYCT1	4.15737	4.85977	1.71494	2.83379	0.00459992	0.024726
RRAD	48.5286	4.81467	0.570601	8.4379	3.23084e-17	1.05005e-15
P3H2	787.867	4.76294	0.178748	26.6461	1.9867e-156	1.39422e-153
HS3ST5	16.4368	4.7511	0.894348	5.31236	1.08214e-07	1.4762e-06
TNFSF15	679.374	4.7494	0.202402	23.4652	9.25805e-122	3.98685e-119
TNFAIP6	433.968	4.7492	0.790466	6.0081	1.87707e-09	3.13916e-08
KDM4D	6.24012	4.68949	1.44484	3.24568	0.00117169	0.0074928
ALPK2	65.935	4.68751	0.579873	8.08369	6.28363e-16	1.86618e-14
SERPINB4	9.05127	4.66954	1.16414	4.01114	6.04256e-05	0.000532532
CLEC4E	122.941	4.62051	0.327523	14.1074	3.41726e-45	3.63766e-43
CCL3	3399.46	4.61368	0.0999785	46.1467	0	0
IL1RL2	5.94911	4.61192	1.46717	3.14341	0.00166992	0.0102599
IRAK2	498.91	4.51502	0.226158	19.9641	1.1315e-88	3.2984e-86
INSM1	8.20372	4.50076	1.17163	3.84144	0.000122315	0.00100766
USP12-DT	5.29492	4.4491	1.38871	3.20376	0.00135644	0.00853601
LINC01215	13.1388	4.44899	0.923054	4.81986	1.4366e-06	1.67512e-05
PRO1804	8.08852	4.42984	1.20704	3.67	0.000242555	0.00185619
LRRC4C	10.8061	4.39122	1.15371	3.80618	0.000141128	0.00114571
FAM177B	15.0996	4.37858	0.841348	5.20425	1.94783e-07	2.5648e-06
FAM87B	9.74934	4.32261	1.12164	3.85385	0.000116275	0.000962504
MMP9	15787.5	4.28389	0.112606	38.0433	1.11217e-302	1.91576e-299
TNIP3	29.3239	4.26658	0.719493	5.92998	3.02978e-09	4.92353e-08
AREG	1796.66	4.25004	0.108524	39.1623	0	0
SLC7A11	5200.37	4.22966	0.107169	39.4673	0	0
DUSP29	7.2502	4.2172	1.27967	3.29553	0.000982347	0.00641845
TNF	1706.8	4.21481	0.145635	28.941	3.64657e-184	3.14069e-181
SRC	667.646	4.19634	0.161745	25.9442	2.11467e-148	1.29254e-145
IL1RN	12722.8	4.18268	0.138248	30.2549	4.4921e-201	4.25581e-198
HS3ST3B1	868.369	4.16049	0.455708	9.12973	6.86677e-20	2.64454e-18
CEACAM16-AS1	6.4914	4.14281	1.53057	2.70671	0.00679535	0.0342534
PTGS2	335.93	4.13873	0.307666	13.452	2.99549e-41	2.83792e-39
AMZ1	26.3787	4.12154	0.761425	5.41293	6.20033e-08	8.67039e-07
PHF24	8.33491	4.11805	1.01754	4.04707	5.18625e-05	0.000463096
CD40	844.745	4.11508	0.161049	25.5517	5.25395e-144	2.928e-141
CD1A	41.3789	4.11254	0.476058	8.63874	5.68387e-18	1.94401e-16
IL1R2	71.1906	4.08662	0.425132	9.61261	7.07344e-22	3.09533e-20
SOD2	10318.6	4.08366	0.102008	40.0327	0	0
CLEC5A	134.326	4.06544	0.328597	12.3721	3.70069e-35	2.88563e-33
IGFBP3	12352.8	4.04639	0.117488	34.4408	6.18543e-260	7.81344e-257
HMGN1P5	4.01614	4.03422	1.41934	2.84232	0.00447866	0.0241565
LINC02733	10.6883	4.02848	1.21621	3.31232	0.000925263	0.00609685
S100A8	194.312	4.02616	0.370013	10.8811	1.41786e-27	7.99573e-26
TNFSF11	17.7976	4.01145	0.792779	5.05998	4.19298e-07	5.25599e-06
LINC00996	39.8367	3.99896	1.31998	3.02957	0.002449	0.0142912
TMEM200A	91.9462	3.97877	0.481623	8.26118	1.44241e-16	4.42963e-15
ZC3H12A	1341.41	3.92925	0.197398	19.9052	3.66518e-88	1.03653e-85
UNC13C	75.2901	3.92294	0.491451	7.98237	1.43552e-15	4.13378e-14
MMP7	464.505	3.91363	0.193679	20.2068	8.52564e-91	2.73803e-88
ARHGEF33	7.50089	3.89324	1.07619	3.6176	0.000297348	0.00221905
KL	18.7517	3.89148	0.77327	5.0325	4.84123e-07	6.00338e-06
IRF4	35.1289	3.87812	0.568589	6.8206	9.06635e-12	1.88987e-10
OSM	93.4919	3.86203	0.417647	9.24711	2.30634e-20	9.0665e-19
CSF1	792.593	3.84536	0.132665	28.9854	1.00491e-184	9.06713e-182
EBF1	476.355	3.83477	0.226624	16.9213	3.13568e-64	6.00151e-62
POPDC3	189.218	3.81996	0.33362	11.45	2.35083e-30	1.57956e-28
CD1E	27.9573	3.80493	0.774181	4.91478	8.88826e-07	1.06255e-05
LINC01619	29.7523	3.78635	0.591689	6.39922	1.56177e-10	2.92127e-09
GNG11	325.401	3.78456	0.209355	18.0772	4.81618e-73	1.07361e-70
AMPD3	1918.99	3.76543	0.134895	27.9139	1.81013e-171	1.49123e-168
KMO	145.131	3.73815	0.268235	13.9361	3.82045e-44	3.87111e-42
CCL22	394.092	3.71532	0.23315	15.9353	3.60386e-57	5.50693e-55
NRG1	1222.85	3.70131	0.141795	26.1032	3.35088e-150	2.11642e-147
BHLHE41	1608.37	3.70112	0.140867	26.2739	3.80979e-152	2.48924e-149
GPRACR	10.4423	3.67141	1.12552	3.26197	0.00110642	0.00712836
CCDC175	25.518	3.67116	0.650077	5.64726	1.63022e-08	2.47512e-07
LINC00460	6.58024	3.65969	1.17572	3.11273	0.00185364	0.0112035
IL12B	25.278	3.65335	0.729028	5.01126	5.40748e-07	6.68369e-06
SNAI1	893.57	3.62837	0.237708	15.264	1.3289e-52	1.76083e-50
MIR3142HG	110.927	3.5769	0.35517	10.0709	7.42623e-24	3.51963e-22
LINC00622	230.143	3.57414	0.288351	12.3951	2.77726e-35	2.18355e-33
FTH1P1	13.2768	3.565	0.929096	3.83706	0.000124516	0.00102357
CDYLP1	8.98375	3.54356	0.964064	3.67564	0.000237252	0.00182075
GZMB	30.5187	3.54299	0.604951	5.85665	4.72286e-09	7.57096e-08
ACHE	8.96362	3.52426	1.06248	3.31702	0.000909838	0.00600683
ICAM1	2817.27	3.52175	0.160135	21.9924	3.40661e-107	1.29097e-104
KCNA2	8.84752	3.52143	0.928085	3.79429	0.000148065	0.00119334
CRLF2	36.0975	3.50747	1.27755	2.74547	0.00604251	0.0310449
ITGA1	1197.56	3.5025	0.233202	15.0192	5.49798e-51	6.99165e-49
CXCR5	50.3206	3.4996	0.504659	6.93459	4.07414e-12	8.77236e-11
EHD1	3510	3.49614	0.109086	32.0494	2.23969e-225	2.49633e-222
TAMALIN	76.1535	3.48796	0.456873	7.6344	2.26866e-14	5.90474e-13
LINC00158	16.5734	3.48336	1.0406	3.34744	0.000815605	0.00545695
LINC01282	40.7912	3.43619	0.617745	5.56247	2.65975e-08	3.93112e-07
TRAF1	657.329	3.38495	0.168591	20.0779	1.15084e-89	3.57478e-87
CLEC17A	16.535	3.36895	0.633674	5.31653	1.05763e-07	1.44687e-06
GCNT1P3	17.8653	3.33809	0.855893	3.90013	9.61429e-05	0.000806783
DLL4	68.7717	3.33632	0.436516	7.64307	2.12102e-14	5.54333e-13
IL24	33.214	3.33442	0.577421	5.77467	7.71021e-09	1.2036e-07
HS3ST3A1	723.726	3.33158	0.204034	16.3285	6.18649e-60	1.00189e-57
SIGLEC17P	250.903	3.32072	0.264351	12.5618	3.42571e-36	2.79786e-34
LRFN5	51.5315	3.30458	0.674587	4.89868	9.64837e-07	1.14691e-05
CCL24	284.509	3.30305	0.221995	14.879	4.51499e-50	5.59151e-48
VEGFC	62.3564	3.29253	0.412317	7.98544	1.40023e-15	4.03828e-14
MET	128.214	3.28331	0.325562	10.0851	6.43317e-24	3.06271e-22
IL6	7.51001	3.27675	1.20059	2.72927	0.00634743	0.0324093
SLAMF1	55.8267	3.26693	0.427489	7.64213	2.13654e-14	5.57618e-13
ETV3L	60.2905	3.26547	0.395186	8.2631	1.41937e-16	4.36594e-15
RORB	51.4477	3.26088	0.414765	7.86201	3.7802e-15	1.04413e-13
MAS1	20.1205	3.24273	0.602715	5.3802	7.44028e-08	1.03813e-06
IL4I1	2587.94	3.23628	0.160324	20.1859	1.30265e-90	4.11376e-88
PSD	26.5695	3.20955	0.572768	5.60357	2.09979e-08	3.1452e-07
DCSTAMP	310.23	3.20885	0.263837	12.1623	4.9379e-34	3.71283e-32
CELA1	14.6343	3.20575	0.789	4.06305	4.84358e-05	0.000434828
GPR157	405.589	3.20563	0.16407	19.5382	5.19584e-85	1.33042e-82
G0S2	1847.43	3.20525	0.13526	23.697	3.87175e-124	1.74671e-121
PTGIR	54.5935	3.2	0.504928	6.33753	2.33478e-10	4.28677e-09
TGM2	742.805	3.19924	0.129253	24.7517	2.97106e-135	1.48146e-132
NECTIN3	558.869	3.18004	0.22404	14.194	9.9729e-46	1.09864e-43
PARM1	844.704	3.1781	0.120596	26.3534	4.69516e-153	3.17728e-150
PCDH17	353.439	3.17516	0.233068	13.6233	2.90929e-42	2.81251e-40
GPR68	717.34	3.16592	0.11509	27.5082	1.40084e-166	1.06172e-163
ITGB3	516.436	3.16175	0.175902	17.9745	3.08443e-72	6.79579e-70
LINC02392	7.99864	3.15718	0.971938	3.24834	0.00116082	0.0074308
LINC01050	104.388	3.14395	0.302859	10.3809	3.02976e-25	1.53909e-23
MSC	1348.54	3.10478	0.191226	16.2362	2.79897e-59	4.45672e-57
RASL10A	26.9782	3.09602	0.53614	5.77465	7.7115e-09	1.2036e-07
LPXN	1351.42	3.09101	0.121347	25.4725	3.97386e-143	2.15133e-140
KYNU	2299.62	3.08552	0.143599	21.487	2.06108e-102	7.36854e-100
B3GAT2	12.2066	3.07327	1.12939	2.72119	0.00650481	0.033026
ASTL	9.6804	3.0685	0.916918	3.34653	0.000818289	0.00546911
STAT4	62.8333	3.05384	1.1455	2.66595	0.00767713	0.0378424
DUSP2	827.102	3.04748	0.158409	19.238	1.78018e-82	4.49745e-80
CHST2	507.727	3.04164	0.179952	16.9025	4.31213e-64	8.17062e-62
SLC2A6	363.398	3.03142	0.183774	16.4953	3.9651e-61	6.64873e-59
LAMP3	163.442	3.01512	0.347583	8.67454	4.1523e-18	1.42791e-16
SYTL3	595.79	2.99414	0.174063	17.2015	2.58792e-66	5.16168e-64
PILRA	222.042	2.9843	0.250742	11.9019	1.15688e-32	8.3987e-31
ACKR3	449.727	2.9763	0.16187	18.387	1.6708e-75	3.81425e-73
MGLL	736.2	2.9703	0.208316	14.2586	3.96196e-46	4.41596e-44
NCF1C	1663.09	2.95085	0.130241	22.6569	1.19321e-113	4.91499e-111
TREM1	49.6727	2.94974	0.474226	6.2201	4.96822e-10	8.82267e-09
CAMK2A	51.7873	2.94384	0.68026	4.32753	1.50792e-05	0.000148195
CD1B	12.4218	2.93568	0.86272	3.40282	0.000666935	0.00458031
TNFAIP8	1725.53	2.92883	0.117292	24.9705	1.27893e-137	6.73144e-135
RTN1	372.626	2.92411	0.28356	10.3122	6.20904e-25	3.11241e-23
NCF1B	1146.69	2.91729	0.145359	20.0696	1.36082e-89	4.15884e-87
TDRD6	13.0195	2.91313	0.796547	3.6572	0.000254987	0.00193414
ERMN	10.2484	2.91129	0.87182	3.33932	0.000839836	0.00560127
KLF3P1	8.93903	2.91073	0.959959	3.03214	0.00242828	0.0141965
MMP1	2146.43	2.90829	0.155137	18.7466	2.0635e-78	5.07782e-76
SYT4	19.6241	2.90094	0.688509	4.21337	2.51594e-05	0.000236938
RFTN1	2988.54	2.89874	0.174174	16.6427	3.41743e-62	5.88668e-60
IER3	5387.18	2.89324	0.14703	19.6779	3.33417e-86	9.15593e-84
STX11	182.303	2.88894	0.252567	11.4383	2.68991e-30	1.78211e-28
PID1	51.8031	2.86863	0.431165	6.6532	2.86781e-11	5.71391e-10
TNFRSF18	42.0183	2.85184	0.469626	6.07259	1.25864e-09	2.14468e-08
LINC01010	317.692	2.84912	0.231487	12.3079	8.20819e-35	6.29672e-33
CRIP3	11.3236	2.84855	0.92497	3.07961	0.00207273	0.0123312
VEGFA	3328.95	2.84674	0.20239	14.0657	6.17324e-45	6.49837e-43
CCL7	41.0608	2.84172	0.702973	4.04243	5.28991e-05	0.00047213
S100A9	277.765	2.83912	0.226118	12.5559	3.68729e-36	2.98576e-34
NCF1	1311.18	2.82857	0.147428	19.1861	4.83596e-82	1.20568e-79
GAL	1377.28	2.82713	0.193733	14.5929	3.11457e-48	3.73512e-46
CCL17	8.77781	2.82651	1.09494	2.58143	0.00983918	0.0463648
MMP12	130.116	2.82362	0.313135	9.01727	1.92842e-19	7.17873e-18
MAPK10	122.285	2.81816	0.254441	11.0759	1.64275e-28	9.69681e-27
PTAFR	618.67	2.8174	0.159874	17.6227	1.65014e-69	3.51313e-67
RASL12	47.4225	2.77328	0.61737	4.49209	7.05279e-06	7.33862e-05
TNFRSF9	852.87	2.7667	0.159986	17.2934	5.27323e-67	1.06295e-64
SLC17A7	669.493	2.75889	0.210739	13.0915	3.68209e-39	3.18576e-37
UPP1	2308.68	2.74538	0.137488	19.9681	1.04362e-88	3.08977e-86
HBEGF	7748.21	2.74536	0.128408	21.3799	2.05679e-101	7.21706e-99
SMIM24	64.4223	2.74455	0.372141	7.37503	1.64309e-13	3.96098e-12
POU2F2	6777.03	2.70386	0.176744	15.2982	7.85808e-53	1.05599e-50
PPARD	2081.79	2.70359	0.187651	14.4075	4.639e-47	5.39263e-45
CYP27B1	63.8959	2.70188	0.443308	6.0948	1.09571e-09	1.87887e-08
FLT1	280.174	2.69314	0.27689	9.72638	2.32737e-22	1.03276e-20
PTX3	136.989	2.67836	0.252105	10.624	2.30515e-26	1.24085e-24
FEZ1	247.646	2.6684	0.203751	13.0963	3.45522e-39	3.00319e-37
IGDCC4	33.8203	2.6666	0.481991	5.53246	3.15769e-08	4.59891e-07
ADPRHL1	234.849	2.66585	0.192791	13.8277	1.73537e-43	1.71259e-41
RUNX3	7134.23	2.663	0.136227	19.5482	4.27048e-85	1.10845e-82
ARHGAP24	32.2086	2.66268	0.644128	4.13377	3.56866e-05	0.000327136
UNC5B	2040.54	2.6594	0.117659	22.6027	4.08078e-113	1.64516e-110
AACSP1	13.9676	2.64522	0.962417	2.74852	0.00598658	0.0307993
VPS9D1-AS1	13.7589	2.6396	0.970133	2.72086	0.00651121	0.0330408
PDPN	472.521	2.6382	0.165158	15.9738	1.94594e-57	2.9977e-55
SLC24A4	29.4051	2.62622	0.57635	4.55665	5.19759e-06	5.52582e-05
IDO1	262.764	2.62588	0.291892	8.99605	2.3398e-19	8.57534e-18
MGAM	14.7864	2.62383	0.860285	3.04995	0.00228878	0.0134446
ATP2B1-AS1	103.95	2.62275	0.326069	8.04354	8.72826e-16	2.57606e-14
PIM2	1117.17	2.59961	0.130442	19.9292	2.27165e-88	6.52171e-86
BCL2A1	3911.65	2.59454	0.154772	16.7637	4.49795e-63	8.11687e-61
REL	1675.9	2.59241	0.162129	15.9898	1.50444e-57	2.33657e-55
EPSTI1	512.076	2.59149	0.272745	9.50151	2.06865e-21	8.8281e-20
RHOH	82.2754	2.59137	0.330131	7.84952	4.17629e-15	1.14717e-13
BHLHE40-AS1	21.7349	2.5838	0.799503	3.23175	0.00123034	0.00782035
STRA6	10.6252	2.5786	0.904051	2.85227	0.00434085	0.0235068
PXDC1	584.877	2.57665	0.126958	20.2952	1.41637e-91	4.62713e-89
HCK	944.824	2.57095	0.1282	20.0542	1.85632e-89	5.58311e-87
CCL19	24.0916	2.56914	0.639876	4.01506	5.9431e-05	0.000525232
ANKRD30B	12.9158	2.56799	0.698099	3.67856	0.000234559	0.00180228
MMP3	33.4904	2.5602	0.59718	4.28715	1.80983e-05	0.000174873
FMNL1-DT	370.413	2.54835	0.205864	12.3788	3.40286e-35	2.66435e-33
FKBP5	1356.49	2.54633	0.125328	20.3174	9.03157e-92	3.00228e-89
GLIS3	802.432	2.54599	0.232922	10.9307	8.22276e-28	4.66482e-26
INHBA	6132.1	2.54358	0.207744	12.2438	1.81367e-34	1.38013e-32
GALNT18	87.3914	2.54155	0.478781	5.30837	1.10607e-07	1.50559e-06
SLC16A10	162.176	2.52669	0.385169	6.55996	5.38232e-11	1.05247e-09
LINC01283	119.573	2.52196	0.318213	7.9254	2.2742e-15	6.44118e-14
MGAT4C	56.0709	2.5207	0.426206	5.91428	3.33332e-09	5.41214e-08
EML2-AS1	11.4037	2.49864	0.962247	2.59668	0.00941308	0.0447913
FAM225A	220.171	2.49637	0.23013	10.8477	2.04602e-27	1.14024e-25
ICAM4	40.8036	2.49345	0.428444	5.81978	5.89252e-09	9.28881e-08
FCAR	12.4372	2.49329	0.770939	3.23409	0.00122031	0.00776706
HECW2	154.644	2.48381	0.233525	10.6362	2.02316e-26	1.09216e-24
AICDA	29.7407	2.47527	0.484272	5.11132	3.19913e-07	4.10567e-06
ATP2B1	4916.37	2.47403	0.0890385	27.7861	6.38652e-170	5.04216e-167
SLA	718.935	2.46384	0.132467	18.5996	3.23475e-77	7.75849e-75
LHX2	371.457	2.45742	0.147316	16.6812	1.79449e-62	3.14833e-60
MSC-AS1	758.601	2.45606	0.198597	12.3671	3.93958e-35	3.05931e-33
AOC1	42.4941	2.4552	0.70456	3.48472	0.000492643	0.00347399
ROR1-AS1	19.6678	2.44952	0.612225	4.00102	6.30709e-05	0.000554041
MSANTD3P1	9.75722	2.44265	0.874645	2.79274	0.00522641	0.0275543
BEAN1	35.2469	2.43371	0.61154	3.97964	6.90209e-05	0.000600463
DTX4	399.851	2.43212	0.193652	12.5592	3.53697e-36	2.87633e-34
RASGEF1B	771.642	2.42352	0.130961	18.5057	1.85622e-76	4.34218e-74
XIRP1	159.499	2.42279	0.247139	9.80336	1.08901e-22	4.88969e-21
GUCY1A1	191.676	2.42224	0.361754	6.69582	2.14461e-11	4.31381e-10
ARHGAP22	162.832	2.40447	0.316547	7.59594	3.05573e-14	7.84553e-13
BCL11A	632.452	2.38259	0.16874	14.1199	2.86451e-45	3.06648e-43
CEBPB	3181.46	2.37974	0.100857	23.5951	4.32771e-123	1.90701e-120
BMP6	261.902	2.37259	0.219748	10.7969	3.56191e-27	1.97342e-25
BIRC3	578.614	2.37132	0.245538	9.65764	4.56258e-22	2.00584e-20
MALT1	1187.76	2.3539	0.148993	15.7987	3.17479e-56	4.66325e-54
GRIK2	99.1601	2.35245	0.333836	7.04671	1.83203e-12	4.07434e-11
PLA2G7	229.769	2.35155	0.252078	9.32869	1.07186e-20	4.34895e-19
PIK3R5	434.037	2.35112	0.27984	8.40167	4.40188e-17	1.41608e-15
CTSW	208.861	2.34936	0.282467	8.3173	8.9987e-17	2.81365e-15
BTG2	3878.94	2.34853	0.0967012	24.2864	2.72852e-130	1.32564e-127
PPIF	11654.6	2.33914	0.13442	17.4017	8.0102e-68	1.66788e-65
SLC43A2	1312.06	2.33726	0.205944	11.349	7.50133e-30	4.83453e-28
TNFRSF4	17.3636	2.33474	0.845691	2.76075	0.00576694	0.0298069
NBPF22P	18.2486	2.33365	0.664812	3.51024	0.000447706	0.00319034
CLDN11	19.3406	2.32415	0.83091	2.79711	0.00515616	0.027237
RIMS1	84.059	2.32252	0.305782	7.59533	3.07021e-14	7.86139e-13
RNF19B	258.604	2.31505	0.18139	12.7628	2.64368e-37	2.22634e-35
ICAM5	92.5606	2.31306	0.313142	7.38662	1.50611e-13	3.64586e-12
NFKBIZ	784.267	2.30561	0.145455	15.851	1.38346e-56	2.0971e-54
LINC02458	53.3297	2.29738	0.371271	6.18787	6.0981e-10	1.06988e-08
FTH1P5	491.262	2.297	0.187032	12.2813	1.14182e-34	8.72389e-33
MYEOV	81.0802	2.29179	0.459644	4.98601	6.16388e-07	7.56433e-06
DOCK4	535.756	2.28984	0.135719	16.872	7.23344e-64	1.35702e-61
MIX23P1	7.90651	2.27543	0.891007	2.55377	0.0106563	0.0496838
MARCKS	4269.49	2.27473	0.101892	22.3249	2.1192e-110	8.36554e-108
LINC01127	12.8496	2.2651	0.860189	2.63326	0.00845687	0.0410558
CD226	93.4702	2.26373	0.369208	6.13131	8.71581e-10	1.50682e-08
ESPL1	229.365	2.26219	0.236981	9.54587	1.34965e-21	5.83862e-20
NFKB1	3009.57	2.25617	0.127498	17.6958	4.51886e-70	9.84177e-68
PNPLA1	15.7832	2.2517	0.81234	2.77187	0.00557358	0.0289814
TNFSF4	37.3812	2.25029	0.601793	3.7393	0.000184531	0.00145566
XKRX	16.7396	2.24995	0.846329	2.65848	0.0078493	0.0385907
RAB17	154.196	2.2494	0.290221	7.75065	9.14217e-15	2.45363e-13
CD83	1415.54	2.24854	0.0988421	22.7488	1.47607e-114	6.21523e-112
VSNL1	181.388	2.24466	0.21382	10.4979	8.82994e-26	4.54646e-24
HK2	593.223	2.24433	0.133252	16.8428	1.18562e-63	2.20247e-61
CACNA1E	1392.5	2.2426	0.129045	17.3784	1.20295e-67	2.47755e-65
PDE4A	990.308	2.23291	0.170067	13.1296	2.22817e-39	1.97286e-37
NFKBIA	10891.9	2.23065	0.113524	19.6493	5.86702e-86	1.58812e-83
MOB3B	241.026	2.22965	0.16219	13.7472	5.29465e-43	5.19808e-41
ADAMDEC1	466.216	2.22239	0.168353	13.2008	8.67874e-40	7.8307e-38
LACC1	2774.92	2.21819	0.148628	14.9244	2.28751e-50	2.85156e-48
SGK1	2760.02	2.20916	0.139568	15.8286	1.97698e-56	2.9496e-54
PLCL1	64.4203	2.20849	0.475089	4.64858	3.3422e-06	3.67332e-05
GSG1L	34.273	2.20498	0.462019	4.77249	1.81958e-06	2.09335e-05
IL15RA	88.3108	2.20048	0.37058	5.93792	2.88655e-09	4.71096e-08
CD14	2427.76	2.19771	0.0882232	24.9108	5.68931e-137	2.91354e-134
BCL3	1177.79	2.19355	0.154641	14.1848	1.13766e-45	1.24603e-43
OLR1	665.36	2.19355	0.128928	17.0137	6.49501e-65	1.26874e-62
TGFB3	52.4703	2.19253	0.401349	5.46289	4.6845e-08	6.71929e-07
GPR84	459.353	2.17934	0.155145	14.047	8.03111e-45	8.36118e-43
CACNA2D3	43.662	2.17885	0.372675	5.8465	5.02021e-09	7.99353e-08
SEMA7A	1225.81	2.17042	0.117075	18.5387	1.00589e-76	2.38245e-74
DNAI3	59.4167	2.16988	0.372118	5.83115	5.50468e-09	8.72096e-08
SLC9A7P1	72.3773	2.15831	0.363427	5.93878	2.87147e-09	4.69041e-08
IL7R	2638.57	2.15697	0.129544	16.6504	3.0045e-62	5.22287e-60
MEP1A	26.8767	2.15569	0.549001	3.92657	8.61652e-05	0.000730822
MCOLN2	725.95	2.15471	0.203899	10.5676	4.21342e-26	2.23005e-24
KDM6B	641.629	2.14668	0.121776	17.6282	1.49688e-69	3.22306e-67
NFKB2	353.173	2.14247	0.200621	10.6792	1.2742e-26	6.93782e-25
PLK3	680.48	2.13917	0.175047	12.2205	2.41509e-34	1.8257e-32
FTH1P8	1378.29	2.13591	0.139746	15.2843	9.73568e-53	1.2991e-50
QPCT	728.119	2.13485	0.1907	11.1948	4.32375e-29	2.64279e-27
SLC22A4	53.7969	2.13322	0.56875	3.75071	0.000176337	0.001398
CPM	4458.83	2.12991	0.0984251	21.6399	7.56097e-104	2.80912e-101
SERPINB9	65.7776	2.12742	0.326028	6.52528	6.78749e-11	1.31907e-09
NRCAM	73.2836	2.12691	0.510494	4.16637	3.09495e-05	0.000286763
ANKRD1	53.2345	2.12463	0.387838	5.47815	4.29807e-08	6.18374e-07
GSAP	576.862	2.12275	0.164067	12.9383	2.73765e-38	2.34719e-36
LTA	28.5029	2.12114	0.59452	3.56782	0.000359966	0.00262332
TTC29	31.5855	2.1211	0.555977	3.81509	0.000136134	0.00110802
TNFAIP3	2344.91	2.12007	0.108131	19.6064	1.36215e-85	3.63522e-83
MATK	416.726	2.10642	0.189247	11.1305	8.91151e-29	5.29327e-27
ECE1	1200.63	2.10447	0.220822	9.53016	1.57035e-21	6.74717e-20
SMAD7	602.301	2.10104	0.136042	15.4441	8.27247e-54	1.15255e-51
BDNF	24.431	2.10027	0.504148	4.16599	3.10011e-05	0.000287101
CLEC7A	103.178	2.08141	0.263893	7.88731	3.08759e-15	8.60349e-14
LINC02244	108.973	2.07685	0.287861	7.21475	5.4035e-13	1.25626e-11
FTH1P15	103.337	2.06528	0.377783	5.46683	4.58166e-08	6.57677e-07
MIR210HG	31.995	2.06369	0.690543	2.9885	0.00280353	0.0161023
ALOX5AP	4148.93	2.06191	0.0930237	22.1654	7.40686e-109	2.86419e-106
CD48	25.345	2.06108	0.570291	3.61409	0.000301406	0.00224667
PCDH9	220.916	2.04499	0.235707	8.67596	4.10085e-18	1.41278e-16
PPP1R16B	126.101	2.03948	0.275041	7.41516	1.21474e-13	2.97377e-12
COL22A1	556.824	2.036	0.199653	10.1977	2.03092e-24	9.86716e-23
NAMPTP1	801.848	2.03437	0.155171	13.1105	2.86793e-39	2.51581e-37
FTH1P13	70.3526	2.03416	0.45707	4.45044	8.56935e-06	8.78637e-05
FTH1	249873	2.02643	0.0837623	24.1926	2.65965e-129	1.25987e-126
NBPF4	149.524	2.02475	0.231034	8.76389	1.88625e-18	6.64323e-17
STXBP5-AS1	332.741	2.02392	0.252445	8.01727	1.08119e-15	3.15175e-14
ROBO2	19.2444	2.02307	0.791817	2.55498	0.0106194	0.0495243
LTB	174.07	2.02126	0.231852	8.71786	2.83517e-18	9.85704e-17
MAMLD1	399.952	2.02076	0.178765	11.304	1.25362e-29	8.05206e-28
SAMSN1	241.141	2.01563	0.221961	9.08101	1.07568e-19	4.0521e-18
MAILR	199.439	2.00842	0.293065	6.85316	7.22362e-12	1.5276e-10
RIN3	249.997	2.00755	0.197803	10.1492	3.34041e-24	1.61877e-22
LINC01686	38.6937	2.00464	0.439273	4.56353	5.03014e-06	5.36058e-05
ZNF697	699.859	2.00203	0.159044	12.5879	2.46088e-36	2.03619e-34
NT5E	692.865	2.00167	0.117525	17.0319	4.76395e-65	9.40285e-63
FTH1P10	111673	2.00167	0.0929272	21.5402	6.54775e-103	2.3859e-100
SLC11A1	423.943	1.99956	0.187102	10.687	1.17076e-26	6.39295e-25
NFKBIE	833.581	1.99371	0.182159	10.9449	7.03129e-28	4.00087e-26
PDE4B	304.132	1.99275	0.243522	8.18303	2.76803e-16	8.36501e-15
SSTR2	380.961	1.98885	0.188106	10.573	3.97471e-26	2.1096e-24
MAFF	1478.71	1.98145	0.129079	15.3507	3.50529e-53	4.77829e-51
FTH1P20	3715.5	1.97794	0.129863	15.2309	2.20373e-52	2.87974e-50
EPB41L3	270.4	1.97756	0.352586	5.60874	2.03806e-08	3.05757e-07
LUCAT1	1182.31	1.97164	0.148422	13.284	2.86665e-40	2.63676e-38
CETP	18.2762	1.96875	0.63422	3.1042	0.00190793	0.0114876
PMEPA1	1246.9	1.96529	0.138726	14.1667	1.47356e-45	1.59549e-43
HEY1	15.5363	1.95739	0.599073	3.26737	0.00108552	0.00701758
SMOX	386.855	1.95505	0.148156	13.1959	9.26769e-40	8.32248e-38
CASP5	22.8427	1.95486	0.581032	3.36446	0.000766924	0.00517866
NEPRO-AS1	16.6043	1.95416	0.744906	2.62336	0.00870671	0.0420014
IFITM10	48.8886	1.95239	0.353459	5.52367	3.31999e-08	4.82417e-07
BASP1	6378.1	1.95153	0.119802	16.2896	1.1692e-59	1.87746e-57
OGFRL1	5172.1	1.94992	0.116823	16.6912	1.5176e-62	2.68743e-60
SOCS3	904.334	1.94665	0.176689	11.0174	3.14971e-28	1.8307e-26
FTH1P3	643.842	1.94479	0.174677	11.1336	8.60495e-29	5.12725e-27
PDE3A	26.8719	1.94061	0.47196	4.1118	3.92582e-05	0.000357455
SCAT1	73.5244	1.93384	0.376051	5.14249	2.71127e-07	3.50359e-06
RHOQ	4516.43	1.91294	0.0934768	20.4644	4.47553e-93	1.51433e-90
SLAMF8	1961.76	1.90419	0.157117	12.1195	8.32211e-34	6.20816e-32
SYT12	69.6639	1.89404	0.290969	6.50942	7.54408e-11	1.45714e-09
IL1RAP	490.078	1.89363	0.200498	9.44464	3.56613e-21	1.49163e-19
SCN1B	45.5641	1.8889	0.411986	4.58487	4.54267e-06	4.86846e-05
FMNL3	985.627	1.87266	0.135126	13.8586	1.12851e-43	1.13137e-41
NPL	891.119	1.86978	0.118225	15.8155	2.43307e-56	3.60171e-54
SKIL	1679.98	1.86852	0.113843	16.4131	1.54119e-60	2.56161e-58
DMPK	68.9612	1.86768	0.370176	5.04538	4.52633e-07	5.64614e-06
NAMPT	2379.93	1.86755	0.13325	14.0154	1.25421e-44	1.28459e-42
SUSD6	2596.28	1.86466	0.140283	13.2921	2.57347e-40	2.37864e-38
FTH1P16	494.576	1.8637	0.204072	9.13257	6.68922e-20	2.58668e-18
EVA1A	98.0164	1.86201	0.327079	5.69284	1.24943e-08	1.91693e-07
RASSF8-AS1	302.376	1.86092	0.184782	10.0709	7.43008e-24	3.51963e-22
NBPF6	92.1857	1.85811	0.316921	5.86303	4.54505e-09	7.29828e-08
PIEZO2	259.124	1.85726	0.165709	11.208	3.72569e-29	2.29949e-27
STARD5	271.256	1.85641	0.201814	9.19864	3.62507e-20	1.41917e-18
SAT1	4680.78	1.85437	0.138	13.4375	3.64619e-41	3.43722e-39
BHLHE40	1031.52	1.85263	0.130678	14.177	1.27143e-45	1.38454e-43
MB21D2	55.022	1.85258	0.665611	2.78328	0.00538119	0.0282302
RPS6P3	11.2819	1.85079	0.660017	2.80416	0.0050448	0.0267307
TLR8	62.3666	1.84493	0.412605	4.47141	7.77065e-06	8.04141e-05
COL19A1	35.8906	1.84483	0.51817	3.56027	0.000370473	0.00269174
EFNA5	162.396	1.84336	0.219383	8.40245	4.37248e-17	1.40901e-15
TRIM36	151.083	1.84076	0.2462	7.47668	7.62237e-14	1.89788e-12
GCLM	1207.02	1.82999	0.109992	16.6375	3.7276e-62	6.36311e-60
OLIG2	559.345	1.82182	0.198132	9.19499	3.75037e-20	1.46218e-18
N4BP3	63.5735	1.82175	0.402535	4.52569	6.02e-06	6.33002e-05
TDO2	2270.89	1.81794	0.133514	13.616	3.21559e-42	3.07722e-40
TBX15	105.941	1.81615	0.276768	6.56199	5.30952e-11	1.03931e-09
C1QTNF1	144.988	1.80657	0.456119	3.96074	7.47187e-05	0.000644704
FTH1P7	3554.76	1.80407	0.130041	13.8731	9.21772e-44	9.29029e-42
GLI1	17.3737	1.80003	0.544688	3.3047	0.000950785	0.00624021
ST3GAL2	882.156	1.79739	0.197393	9.1056	8.57925e-20	3.25119e-18
RGSL1	58.888	1.79648	0.35924	5.00076	5.71037e-07	7.03969e-06
SNORA19	46.5963	1.79001	0.380469	4.70473	2.54202e-06	2.8463e-05
ASAP1-IT2	48.003	1.78437	0.376877	4.73462	2.19467e-06	2.4901e-05
CISH	147.261	1.78153	0.38253	4.65722	3.20501e-06	3.53484e-05
LINC01128	401.478	1.77879	0.144035	12.3497	4.88805e-35	3.78036e-33
SH3BP5	1934.62	1.77777	0.104546	17.0047	7.57472e-65	1.46455e-62
IGSF6	1086.01	1.77597	0.124351	14.2819	2.83865e-46	3.20159e-44
FTH1P12	603.434	1.7537	0.153658	11.413	3.6002e-30	2.34421e-28
NCF2	1817.53	1.75338	0.140555	12.4748	1.02521e-35	8.16206e-34
AIM2	57.8583	1.7531	0.34587	5.06867	4.00604e-07	5.05706e-06
NKD1	121.657	1.7523	0.305068	5.74397	9.24815e-09	1.43282e-07
BCL6	3049.56	1.74915	0.0820574	21.3161	8.04375e-101	2.77115e-98
FAM124A	162.377	1.74818	0.219281	7.97235	1.55691e-15	4.46974e-14
RASSF8	463.233	1.74656	0.19151	9.11991	7.51836e-20	2.87213e-18
STAT5A	413.56	1.74599	0.187589	9.30752	1.30846e-20	5.28628e-19
CCDC194	14.9569	1.74263	0.638413	2.72963	0.00634045	0.0323844
RELB	1025.96	1.73917	0.126901	13.7049	9.49073e-43	9.26961e-41
LST1	1865.04	1.7388	0.150751	11.5342	8.86844e-31	6.04458e-29
EFNB2	184.63	1.73796	0.248733	6.98728	2.80271e-12	6.1394e-11
TOX2	680.027	1.737	0.180272	9.63545	5.66428e-22	2.48442e-20
COL24A1	35.4582	1.73624	0.411546	4.21883	2.4557e-05	0.000232189
RSPO3	103.379	1.73586	0.279401	6.21279	5.20527e-10	9.21771e-09
STK17A	916.987	1.73487	0.115248	15.0534	3.27842e-51	4.19726e-49
PELATON	43.9054	1.73285	0.441345	3.92628	8.6268e-05	0.000731367
NAV1	785.348	1.72765	0.164226	10.5199	6.99179e-26	3.65968e-24
ASAP1	10162.5	1.72571	0.0882378	19.5576	3.55754e-85	9.36227e-83
MREG	71.5001	1.72495	0.322319	5.3517	8.71333e-08	1.20335e-06
NINJ1	2506.97	1.72229	0.131451	13.1021	3.2027e-39	2.79653e-37
SH2D2A	84.3601	1.72149	0.317493	5.42215	5.88871e-08	8.25901e-07
ABL2	1285.06	1.72142	0.11832	14.5489	5.93877e-48	7.03298e-46
ROBO1	357.744	1.71843	0.18546	9.26581	1.936e-20	7.69043e-19
DNAJB5	234.196	1.71817	0.179342	9.58044	9.66365e-22	4.20935e-20
DUSP5	1007.52	1.71705	0.14877	11.5416	8.13516e-31	5.5648e-29
TNFAIP2	1692.65	1.7087	0.113023	15.1182	1.22945e-51	1.58473e-49
ABCA6	34.6071	1.70797	0.565905	3.01812	0.00254344	0.0147786
NTRK1	45.2306	1.70519	0.662835	2.57257	0.0100948	0.0474159
NAV3	174.254	1.70295	0.32647	5.21624	1.82588e-07	2.41093e-06
MAP3K4-AS1	369.439	1.70253	0.168809	10.0856	6.40006e-24	3.05462e-22
CTSH	5687.11	1.70185	0.101486	16.7694	4.08749e-63	7.4471e-61
MFSD2A	7992.69	1.69932	0.132873	12.7891	1.88728e-37	1.59643e-35
PBX4	46.5529	1.69526	0.494539	3.42795	0.000608147	0.00422094
TNFSF10	415.886	1.69469	0.128014	13.2384	5.26828e-40	4.7992e-38
PSTPIP2	257.225	1.68789	0.174509	9.67221	3.95729e-22	1.74379e-20
CD58	935.399	1.6855	0.139387	12.0922	1.16092e-33	8.59265e-32
FANCE	569.092	1.6847	0.142507	11.8219	3.00896e-32	2.15961e-30
LINC02611	41.0217	1.68452	0.414236	4.06657	4.77096e-05	0.000428843
SNX9	4851.3	1.68447	0.114433	14.7202	4.78395e-49	5.81065e-47
WNT5A	84.3263	1.68114	0.448537	3.74805	0.000178214	0.00140993
PTGER2	47.0588	1.66948	0.424443	3.93333	8.37769e-05	0.000713761
SNORA80A	16.2543	1.66418	0.599344	2.77666	0.00549201	0.0286674
FTH1P23	2222.6	1.66318	0.158255	10.5095	7.81114e-26	4.04386e-24
SPATA9	22.2137	1.6615	0.604291	2.7495	0.00596863	0.0307152
ZSWIM4	203.526	1.66133	0.214058	7.7611	8.41941e-15	2.26607e-13
PROCR	101.566	1.6587	0.317106	5.23073	1.68839e-07	2.24115e-06
NMRAL2P	25.808	1.65323	0.51148	3.23224	0.00122823	0.00780959
NAP1L5	39.4665	1.65215	0.585925	2.81973	0.00480634	0.0256682
NKG7	92.8447	1.65162	0.298185	5.53891	3.04366e-08	4.44651e-07
RHOQP3	669.043	1.65046	0.181057	9.11566	7.81898e-20	2.97498e-18
CFLAR	3635.02	1.64919	0.10687	15.4318	1.00005e-53	1.38313e-51
PLEKHF1	294.599	1.64876	0.172797	9.54161	1.40634e-21	6.07e-20
LINC02454	107.52	1.64686	0.364635	4.51646	6.28809e-06	6.59362e-05
HGD	147.928	1.64668	0.412993	3.98719	6.68613e-05	0.00058355
FTH1P4	70.5418	1.64538	0.3363	4.8926	9.95141e-07	1.18145e-05
DUSP10	870.947	1.64204	0.23562	6.96903	3.19129e-12	6.94242e-11
ELL2	1116.68	1.64203	0.116797	14.0588	6.80216e-45	7.12085e-43
CSF2RB	307.916	1.64027	0.160038	10.2492	1.19267e-24	5.90044e-23
GEM	239.71	1.63483	0.204493	7.99456	1.30039e-15	3.77333e-14
PRKD3	1158.77	1.6342	0.129354	12.6335	1.37936e-36	1.14632e-34
SAMD9L	463.151	1.62525	0.183879	8.8387	9.68393e-19	3.4818e-17
TNFSF14	232.046	1.62467	0.243148	6.68181	2.36007e-11	4.72883e-10
CBLN3	29.407	1.62378	0.532106	3.0516	0.00227624	0.0133889
MX2	220.335	1.62215	0.211623	7.66529	1.78425e-14	4.68254e-13
RNU7-195P	23.2886	1.62001	0.600663	2.69703	0.00699611	0.0350052
DUSP1	439.201	1.61114	0.140691	11.4517	2.30636e-30	1.55519e-28
ARHGAP20	36.1167	1.6111	0.418153	3.85289	0.000116731	0.000965859
SLC1A3	1520.57	1.60813	0.137289	11.7135	1.08656e-31	7.65357e-30
CD274	34.3151	1.60478	0.604896	2.65298	0.00797855	0.0391449
FTH1P2	1406	1.60118	0.168874	9.4815	2.50659e-21	1.06015e-19
HMGA2	1011.69	1.60058	0.162539	9.84733	7.03901e-23	3.20613e-21
LINC00499	42.7084	1.59855	0.378847	4.2195	2.44842e-05	0.000231732
CYRIA	279.435	1.59788	0.208813	7.65221	1.97552e-14	5.17735e-13
CXCL10	48.9988	1.59404	0.376906	4.22928	2.34437e-05	0.000222551
LFNG	356.265	1.59218	0.221237	7.19671	6.1683e-13	1.42707e-11
JAM2	28.7109	1.5899	0.406626	3.90997	9.23062e-05	0.000776996
SALL4	31.0876	1.58915	0.49955	3.18116	0.00146687	0.00914282
RHOQP2	547.898	1.58908	0.166821	9.52565	1.64006e-21	7.03074e-20
A4GALT	120.782	1.58861	0.286959	5.53602	3.09415e-08	4.50985e-07
LACTB	1468.4	1.58783	0.150868	10.5246	6.65338e-26	3.49219e-24
NEMP1	782.458	1.58457	0.138515	11.4397	2.64791e-30	1.76664e-28
ZFYVE16	1074.13	1.57913	0.140198	11.2636	1.98449e-29	1.2534e-27
CYB561A3	1557.69	1.57886	0.14828	10.6478	1.7847e-26	9.66183e-25
PKIG	239.175	1.57483	0.268522	5.86481	4.49659e-09	7.22658e-08
SLC15A3	1550.87	1.57381	0.153022	10.2849	8.24259e-25	4.11001e-23
PLXNC1	636.072	1.57237	0.144625	10.8721	1.5659e-27	8.80435e-26
TBX2	230.534	1.57151	0.220836	7.11616	1.10972e-12	2.51819e-11
BCAR1	584.489	1.56238	0.181834	8.59233	8.52225e-18	2.88872e-16
IFI30	53.7276	1.55867	0.532017	2.92974	0.00339244	0.0190855
CPAMD8	47.1773	1.55738	0.33206	4.69005	2.73133e-06	3.0461e-05
NMB	1651	1.55586	0.0892636	17.43	4.88687e-68	1.02885e-65
PDE4DIPP2	163.987	1.55325	0.316873	4.9018	9.49628e-07	1.13096e-05
LNMICC	19.7621	1.55288	0.561621	2.765	0.00569236	0.029509
LCP2	3154.69	1.54951	0.113694	13.6287	2.70208e-42	2.62559e-40
C22orf42	94.2713	1.54948	0.272305	5.69025	1.26856e-08	1.94157e-07
F3	131.254	1.54948	0.254601	6.08591	1.15835e-09	1.97911e-08
FAM225B	94.1379	1.54919	0.281719	5.49907	3.81801e-08	5.51821e-07
C3	495.011	1.54907	0.137577	11.2596	2.07651e-29	1.30716e-27
ARHGAP31	1139.69	1.54827	0.141927	10.909	1.04449e-27	5.90778e-26
LIF	59.1221	1.54806	0.418082	3.70278	0.000213251	0.00165738
ELL2P1	55.3381	1.5476	0.443553	3.4891	0.000484643	0.00342394
APOO	249.455	1.54618	0.183115	8.44381	3.0717e-17	1.00176e-15
HOMER1	1055.9	1.54539	0.137952	11.2023	3.9719e-29	2.44349e-27
CORO2B	167.558	1.54536	0.201055	7.68625	1.51512e-14	4.00957e-13
CEACAM19	48.0481	1.54475	0.359729	4.2942	1.75325e-05	0.00016984
AMPD2	530.748	1.54167	0.182791	8.43404	3.33932e-17	1.08345e-15
TEAD1	926.06	1.54145	0.111315	13.8477	1.31433e-43	1.31073e-41
JAG1	795.352	1.53713	0.146158	10.5169	7.22115e-26	3.75897e-24
OAS2	458.089	1.53606	0.14578	10.5368	5.84361e-26	3.07569e-24
DPYS	31.6153	1.5346	0.470309	3.26296	0.00110255	0.00710825
SERPINA1	161.811	1.53106	0.190385	8.0419	8.84584e-16	2.60265e-14
REC8	135.226	1.52579	0.199885	7.63336	2.28721e-14	5.94485e-13
RAI14	2524.64	1.52367	0.129427	11.7724	5.41721e-32	3.85884e-30
CD1C	65.2047	1.52337	0.381198	3.99626	6.43516e-05	0.000563463
GUCY1B1	236.839	1.52197	0.195376	7.78996	6.70317e-15	1.81445e-13
ERICD	62.7612	1.51763	0.434684	3.49133	0.00048062	0.0034006
PLAUR	23591	1.51401	0.154732	9.78477	1.30886e-22	5.86297e-21
MARCKSL1	1772.22	1.51118	0.134158	11.2642	1.97122e-29	1.24918e-27
MAP3K14-AS1	143.665	1.51012	0.221219	6.82635	8.71013e-12	1.82163e-10
PLAGL1	328.624	1.50753	0.189324	7.9627	1.6833e-15	4.81072e-14
CACNA1G	27.1748	1.49633	0.571047	2.62034	0.00878432	0.0422987
CT75	27.8285	1.49582	0.531861	2.81242	0.00491696	0.0261851
MCTP1	376.586	1.4937	0.188941	7.90563	2.66582e-15	7.47218e-14
RCAN2	67.9136	1.49328	0.302562	4.93546	7.99604e-07	9.6564e-06
ACVR2A	495.807	1.49058	0.20272	7.35293	1.93911e-13	4.65681e-12
DUSP5-DT	19.7151	1.49047	0.529693	2.81384	0.00489541	0.0260923
USP12	1307.11	1.49031	0.113069	13.1805	1.13582e-39	1.0104e-37
S1PR3	165.714	1.48817	0.239681	6.20896	5.33353e-10	9.42721e-09
RHBDF2	1634.93	1.4865	0.15813	9.40046	5.43239e-21	2.23767e-19
GPRIN3	685.201	1.48342	0.139746	10.6151	2.53569e-26	1.36109e-24
ALAS1	3931.07	1.48195	0.12507	11.8489	2.17918e-32	1.57001e-30
FADS3	850.934	1.48156	0.187302	7.90996	2.57474e-15	7.23829e-14
CASP1	400.483	1.48079	0.263474	5.62025	1.90681e-08	2.87203e-07
SYT2	40.6053	1.47875	0.474003	3.11971	0.00181029	0.0109694
PFKFB4	264.489	1.47869	0.15892	9.3046	1.34494e-20	5.42213e-19
BMERB1	606.655	1.47353	0.128814	11.4392	2.66377e-30	1.77099e-28
CYP1B1	4015.16	1.47235	0.073999	19.8969	4.32506e-88	1.20516e-85
MAP1LC3A	520.842	1.4691	0.2503	5.86935	4.37514e-09	7.03736e-08
ADAM19	69.7119	1.46736	0.419738	3.4959	0.00047246	0.00334661
INAVA	717.332	1.46259	0.135506	10.7936	3.69193e-27	2.0395e-25
IL3RA	246.157	1.46005	0.215525	6.77437	1.24951e-11	2.56787e-10
UXS1	4470.44	1.45594	0.124781	11.668	1.85846e-31	1.29941e-29
DNAJC19P5	19.1298	1.45587	0.539263	2.69974	0.00693937	0.034785
ANKDD1A	51.6768	1.45272	0.43571	3.33416	0.000855582	0.00569426
TSPAN18	54.0733	1.44981	0.377761	3.83791	0.000124085	0.00102047
FTH1P11	899.013	1.44905	0.183892	7.87991	3.2762e-15	9.08894e-14
DMXL2	645.148	1.4432	0.130483	11.0605	1.95075e-28	1.14791e-26
NPTN-IT1	189.487	1.44145	0.225989	6.37838	1.7897e-10	3.3279e-09
MSANTD3	571.847	1.44093	0.135946	10.5993	3.00274e-26	1.6027e-24
ZC3H12C	1143.03	1.44047	0.145296	9.91402	3.61786e-23	1.67198e-21
SLC31A2	835.702	1.4394	0.222889	6.45793	1.06144e-10	2.02132e-09
MTF1	2378.95	1.43798	0.100811	14.2641	3.66313e-46	4.10705e-44
PLSCR1	1067.33	1.43738	0.122947	11.6911	1.41546e-31	9.93337e-30
FGF2	340.904	1.43652	0.17397	8.25724	1.49081e-16	4.56348e-15
ALCAM	15842	1.43436	0.137773	10.411	2.20825e-25	1.12478e-23
RASSF5	3144.99	1.43251	0.181698	7.88402	3.17022e-15	8.82076e-14
DCUN1D3	205.546	1.42917	0.216692	6.59541	4.24096e-11	8.34453e-10
HOPX	231.15	1.42808	0.199284	7.16606	7.71856e-13	1.77248e-11
LILRB3	70.4734	1.42787	0.32441	4.40144	1.07534e-05	0.000108036
ELFN1	76.107	1.42597	0.343518	4.15107	3.30921e-05	0.000305421
ACOX1	1967.42	1.4205	0.101225	14.0331	9.7738e-45	1.00649e-42
COL13A1	37.0693	1.42039	0.384527	3.69387	0.000220867	0.00171305
CD82	3643.2	1.41955	0.112986	12.564	3.33265e-36	2.74552e-34
SCIRT	36.0576	1.41932	0.393166	3.60996	0.000306242	0.00227824
CEMIP	521.493	1.41813	0.162617	8.72067	2.76561e-18	9.6506e-17
ITGA11	189.634	1.41421	0.217133	6.51309	7.36202e-11	1.42342e-09
CFAP58	135.306	1.4128	0.357879	3.94771	7.8902e-05	0.000675874
TFAP2A-AS1	36.052	1.40781	0.456466	3.08415	0.00204137	0.0121788
HIF1A	2822.42	1.40158	0.120194	11.661	2.01693e-31	1.40503e-29
AKAP13	2683.85	1.39911	0.091828	15.2362	2.03388e-52	2.67625e-50
LNCAROD	192.952	1.39822	0.235683	5.93264	2.98109e-09	4.84891e-08
ST20	613.65	1.39766	0.224001	6.23953	4.38902e-10	7.84557e-09
TMEM123	6678.93	1.39737	0.0970883	14.3927	5.74859e-47	6.64172e-45
PRR32	26.6666	1.39671	0.458179	3.0484	0.00230064	0.0135045
SLC16A6	67.2732	1.3923	0.453419	3.07066	0.00213587	0.0126787
AKT1S1	417.735	1.39162	0.199085	6.99009	2.74705e-12	6.02443e-11
LPAR1	283.538	1.39157	0.180069	7.728	1.09253e-14	2.91978e-13
NR2F1-AS1	119.851	1.38756	0.220225	6.30062	2.96458e-10	5.39086e-09
COL23A1	139.639	1.38716	0.211932	6.54534	5.93596e-11	1.15953e-09
EGR2	654.364	1.38363	0.113925	12.1451	6.08989e-34	4.56092e-32
GPR132	303.349	1.38238	0.154074	8.97223	2.90578e-19	1.06086e-17
IER5	1276.39	1.38125	0.1142	12.0949	1.12331e-33	8.34688e-32
ICOSLG	2242.32	1.37924	0.120679	11.429	2.99526e-30	1.97063e-28
CSRNP1	715.1	1.37712	0.126981	10.8451	2.10392e-27	1.16906e-25
NRP1	2655.55	1.37535	0.164641	8.35366	6.61776e-17	2.10039e-15
TNFRSF19	36.4629	1.37265	0.503917	2.72397	0.00645026	0.0328282
AGPAT4	563.704	1.37139	0.169961	8.06889	7.09405e-16	2.09701e-14
RAB27B	166.727	1.36921	0.341927	4.00438	6.21799e-05	0.000546722
PDE4DIP	559.603	1.36832	0.19085	7.1696	7.52187e-13	1.73177e-11
NFE2L2	5323.05	1.36766	0.097393	14.0427	8.53955e-45	8.84194e-43
TENM3	51.3859	1.36685	0.390927	3.49643	0.00047152	0.0033412
TNIP1	1450.29	1.36632	0.104177	13.1153	2.69122e-39	2.37178e-37
SERPINE2	3230.96	1.36483	0.0949368	14.3762	7.30462e-47	8.38836e-45
LYN	4777.01	1.3644	0.149566	9.12239	7.34824e-20	2.81282e-18
TYMP	363.446	1.36334	0.161278	8.45336	2.8303e-17	9.26226e-16
KREMEN1	525.668	1.35639	0.208547	6.50403	7.81979e-11	1.50885e-09
IRF7	227.329	1.35567	0.227552	5.95764	2.55901e-09	4.20904e-08
BMP1	381.37	1.35567	0.205152	6.60811	3.8926e-11	7.67503e-10
MOB3C	158.692	1.35524	0.267321	5.06971	3.98423e-07	5.03288e-06
ATF5	2425.54	1.35004	0.091336	14.781	1.94184e-49	2.37381e-47
CCL8	64.4613	1.34714	0.40017	3.36642	0.000761499	0.00514766
BCAT1	3670.51	1.34664	0.149578	9.00296	2.19722e-19	8.06838e-18
MMP19	116.097	1.34598	0.257414	5.22885	1.70571e-07	2.26171e-06
F2RL3	87.8297	1.3433	0.258735	5.19179	2.08285e-07	2.73688e-06
DUSP8	224.612	1.34026	0.254154	5.27341	1.33914e-07	1.80214e-06
NANOS1	178.651	1.33775	0.250667	5.33674	9.46305e-08	1.30026e-06
ARSI	38.33	1.33728	0.506519	2.64015	0.00828703	0.0403969
ENOX1	115.925	1.33506	0.313709	4.25573	2.08366e-05	0.000199299
SSPN	471.108	1.33474	0.171252	7.79403	6.49077e-15	1.75947e-13
CD44	6584.93	1.3322	0.0860091	15.489	4.11367e-54	5.77377e-52
IGSF8	856.128	1.33194	0.14965	8.90039	5.56526e-19	2.02013e-17
EPOP	247.107	1.32972	0.208647	6.37307	1.85276e-10	3.43504e-09
GADD45G	107.855	1.32842	0.269998	4.92012	8.64914e-07	1.03658e-05
TMCC3	108.421	1.32833	0.49459	2.68573	0.00723722	0.0359829
SLC16A3	2745.44	1.32668	0.119055	11.1434	7.71566e-29	4.62647e-27
CLCF1	30.1543	1.32633	0.496147	2.67326	0.0075118	0.0371434
KCNJ2	642.102	1.32631	0.160257	8.27615	1.27223e-16	3.9325e-15
ST20-AS1	198.899	1.32531	0.193751	6.84027	7.9046e-12	1.66233e-10
SPACA6	55.4673	1.32514	0.314017	4.21996	2.44347e-05	0.000231378
OCSTAMP	449.778	1.32414	0.193764	6.8338	8.26955e-12	1.73437e-10
LRP12	1700.57	1.32245	0.105269	12.5626	3.39019e-36	2.78084e-34
RN7SL368P	23.5803	1.31943	0.515003	2.56198	0.0104077	0.0486444
ZNF585B	58.4864	1.31886	0.409044	3.22426	0.00126298	0.00801441
PRDM1	1430.06	1.31873	0.192974	6.83371	8.27462e-12	1.73437e-10
SLC39A14	1925.53	1.31824	0.0848368	15.5386	1.90236e-54	2.68999e-52
ATP6V0D2	113.572	1.317	0.259232	5.0804	3.76646e-07	4.77052e-06
NUP153-AS1	20.9915	1.31624	0.507924	2.59141	0.00955825	0.0453682
KITLG	326.392	1.31427	0.203902	6.44558	1.15157e-10	2.18199e-09
S1PR2	361.973	1.3116	0.152872	8.57977	9.50604e-18	3.20499e-16
SHISAL1	41.3137	1.31032	0.425479	3.07964	0.00207251	0.0123312
PRR16	367.614	1.30976	0.195782	6.68985	2.23393e-11	4.48872e-10
THBD	748.784	1.30922	0.143495	9.12384	7.25055e-20	2.78104e-18
CCDC102B	91.4248	1.3078	0.469072	2.78806	0.00530249	0.0278952
C1orf122	1233.15	1.30285	0.101816	12.7962	1.72157e-37	1.4628e-35
PRDX1	13660.1	1.30005	0.0869011	14.9601	1.33749e-50	1.68952e-48
IFIT1	134.897	1.29669	0.309978	4.18316	2.87486e-05	0.000268207
CSF2RA	101.917	1.29616	0.295221	4.39047	1.13106e-05	0.000113273
CD86	78.3115	1.29298	0.284502	4.54471	5.50109e-06	5.82316e-05
ACSL5	424.689	1.29263	0.181141	7.13606	9.60462e-13	2.18999e-11
OAS3	580.898	1.28947	0.170904	7.54499	4.52329e-14	1.13776e-12
MYO10	2298.57	1.28833	0.112681	11.4334	2.84577e-30	1.8788e-28
ALOX5	57.9635	1.2876	0.443621	2.90248	0.00370218	0.0205716
DENND3-AS1	367.962	1.28399	0.164345	7.81281	5.59267e-15	1.52037e-13
SIGLEC7	37.2406	1.28399	0.489582	2.62262	0.00872571	0.0420699
JUNB	2985.31	1.27957	0.116203	11.0115	3.36397e-28	1.94925e-26
ADGRE2	981.927	1.27872	0.180144	7.09833	1.26271e-12	2.85512e-11
CREM	640.178	1.2756	0.124882	10.2144	1.70971e-24	8.39265e-23
APLF	100.213	1.27511	0.371965	3.42803	0.000607988	0.00422094
RUNX1T1	47.0952	1.27185	0.495678	2.56588	0.0102916	0.0481851
PLGRKT	412.991	1.26615	0.164718	7.68674	1.50932e-14	3.99981e-13
RHOF	101.668	1.26372	0.288877	4.3746	1.21654e-05	0.000121385
NPIPB8	72.0158	1.26372	0.445966	2.83366	0.00460181	0.0247292
MAN2B1	45.5235	1.2636	0.376909	3.35254	0.00080073	0.0053669
METTL1P1	40.831	1.26103	0.433285	2.91039	0.00360978	0.0201348
PLA2G4C	314.084	1.26001	0.208102	6.05476	1.40626e-09	2.38121e-08
CRIM1	902.268	1.25515	0.152541	8.22828	1.89922e-16	5.7949e-15
TFEC	1189.75	1.25508	0.128866	9.73946	2.04648e-22	9.1025e-21
DENND5A	355.953	1.25329	0.169915	7.37599	1.63124e-13	3.93741e-12
SLC39A13	1488.32	1.25042	0.134518	9.29554	1.46456e-20	5.89182e-19
DLEU1	267.914	1.24978	0.172563	7.24244	4.40675e-13	1.03213e-11
ACSL4	3029.22	1.24927	0.164266	7.60515	2.84578e-14	7.32634e-13
RNU7-40P	23.0717	1.24924	0.488845	2.55549	0.0106037	0.0494754
NR4A3	114.496	1.24845	0.385992	3.23441	0.00121895	0.00776358
VSIG10L	37.822	1.24701	0.446665	2.79183	0.00524106	0.0276238
GLIS2	69.6969	1.24575	0.318737	3.90839	9.29116e-05	0.000781744
POU6F1	84.4449	1.24407	0.315325	3.94537	7.96772e-05	0.000682207
ITPRIP	680.708	1.24362	0.155579	7.9935	1.31159e-15	3.8e-14
AHR	397.304	1.24349	0.14581	8.52813	1.48729e-17	4.97021e-16
MB	388.524	1.23831	0.143807	8.61091	7.24819e-18	2.46127e-16
SLC6A6	700.206	1.23793	0.180475	6.85929	6.92014e-12	1.4667e-10
PLEK	6351.89	1.23789	0.157858	7.84179	4.4418e-15	1.21799e-13
ABCA1	2211.87	1.23521	0.185973	6.64187	3.09719e-11	6.15798e-10
SEMA3A	74.1967	1.23453	0.324649	3.80267	0.000143146	0.00115862
WDFY4	1903.13	1.23399	0.129892	9.50011	2.09662e-21	8.92734e-20
SIGLEC9	53.3208	1.22731	0.363662	3.37487	0.000738508	0.00501011
AMIGO2	122.549	1.22693	0.247052	4.96627	6.82518e-07	8.32197e-06
P2RX7	115.331	1.22293	0.220587	5.54398	2.95668e-08	4.33616e-07
FGFRL1	1103.27	1.22287	0.198558	6.15876	7.33146e-10	1.27777e-08
CLDN1	1180.37	1.22192	0.424655	2.87744	0.00400916	0.0219871
PPP1R3F	38.3636	1.21977	0.403782	3.02087	0.00252047	0.0146497
LINC01426	77.2242	1.21843	0.270522	4.50399	6.66879e-06	6.96583e-05
TRAF3	740.613	1.21755	0.138727	8.77655	1.68569e-18	5.95904e-17
TMEM52B	48.7744	1.21639	0.464381	2.61938	0.00880904	0.0423962
GPR3	40.0551	1.21538	0.450244	2.69937	0.00694703	0.0348141
TBXAS1	122.897	1.21163	0.309782	3.91124	9.1824e-05	0.00077328
EYA3	868.166	1.20998	0.134728	8.98086	2.68657e-19	9.82726e-18
CEP135	698.247	1.20395	0.177265	6.79181	1.10736e-11	2.28565e-10
EMP3	1235.22	1.20196	0.139915	8.59066	8.64699e-18	2.92577e-16
BID	2123.17	1.20022	0.146006	8.22035	2.02911e-16	6.16147e-15
FSD1L	89.964	1.19699	0.253119	4.72895	2.25689e-06	2.55916e-05
SH3PXD2B	1178.14	1.19656	0.194007	6.16762	6.93254e-10	1.21067e-08
NFKBIB	397.174	1.19555	0.13058	9.15567	5.40192e-20	2.09316e-18
SMAP2	23804.4	1.19553	0.155319	7.69729	1.38984e-14	3.69051e-13
FMNL1	1742.79	1.19438	0.170468	7.0065	2.44355e-12	5.37752e-11
ADGRL1-AS1	85.3412	1.1942	0.38082	3.13585	0.00171354	0.0104871
OTUD1	323.323	1.19321	0.199976	5.96679	2.4196e-09	3.99361e-08
TMEM138	695.217	1.19173	0.143264	8.31845	8.91237e-17	2.79127e-15
MXD1	678.352	1.19066	0.154331	7.71493	1.21044e-14	3.23034e-13
TEX9	247.102	1.18374	0.239314	4.94638	7.56046e-07	9.17129e-06
PTPN6	702.632	1.18355	0.14715	8.04314	8.75659e-16	2.5804e-14
SESN2	766.733	1.18031	0.125782	9.38375	6.36677e-21	2.6112e-19
CCND1	5041.5	1.1744	0.113833	10.3169	5.90973e-25	2.97023e-23
KCTD7	114.789	1.17397	0.301208	3.89755	9.717e-05	0.00081468
CDH2	517.887	1.1732	0.164311	7.14008	9.32754e-13	2.12938e-11
ANKRD33B	656.459	1.16941	0.149184	7.83869	4.55263e-15	1.24478e-13
VASH1	646.933	1.16653	0.16942	6.88544	5.7611e-12	1.22653e-10
MIR155HG	287.474	1.16621	0.261551	4.45881	8.24158e-06	8.47782e-05
AXL	177.14	1.16258	0.22444	5.17992	2.21987e-07	2.90974e-06
TSC22D1	5203.99	1.16139	0.0820122	14.1611	1.59407e-45	1.71616e-43
ZNNT1	99.5794	1.1583	0.30324	3.81974	0.000133591	0.0010906
GCH1	116.727	1.15806	0.302788	3.82467	0.000130949	0.00107181
COX10-DT	68.0079	1.15738	0.446937	2.58958	0.0096094	0.0455425
ACVR1	280.264	1.15638	0.203087	5.69401	1.24093e-08	1.90544e-07
RASGRF1	266.011	1.1563	0.261079	4.42894	9.46976e-06	9.62108e-05
DPF3	335.463	1.15502	0.253486	4.55656	5.19977e-06	5.52582e-05
FUT8-AS1	53.0002	1.15344	0.369529	3.12139	0.00180002	0.0109177
C10orf95-AS1	104.586	1.15187	0.254153	4.53219	5.83765e-06	6.14851e-05
CHIT1	122.269	1.1493	0.225503	5.09663	3.45745e-07	4.39845e-06
SLC12A5	156.886	1.14831	0.23244	4.94026	7.80175e-07	9.42999e-06
RASD2	85.8983	1.14704	0.274331	4.18122	2.89944e-05	0.000270367
NUMB	2635.58	1.14389	0.129925	8.80425	1.31725e-18	4.70929e-17
IFIT3	391.035	1.14355	0.179894	6.35683	2.05961e-10	3.80365e-09
METTL1	379.921	1.1428	0.143687	7.9534	1.81457e-15	5.16253e-14
NPIPB6	82.1513	1.14261	0.410819	2.78129	0.00541428	0.0283554
TFEB	396.254	1.14088	0.159715	7.1432	9.11798e-13	2.08405e-11
LINC00926	144.869	1.13914	0.230923	4.93301	8.09739e-07	9.76014e-06
ENC1	1064.39	1.13749	0.171303	6.64019	3.13282e-11	6.2223e-10
NPIPB9	76.4978	1.13341	0.410895	2.7584	0.00580851	0.0299972
ARL4A	860.633	1.13202	0.142884	7.92267	2.32472e-15	6.57444e-14
PVR	591.61	1.13042	0.141385	7.99535	1.2921e-15	3.75501e-14
PEA15	5013.88	1.12898	0.128238	8.8038	1.32256e-18	4.71937e-17
SLC25A24P1	75.8293	1.12877	0.258329	4.36953	1.24516e-05	0.00012381
IL32	298.727	1.1264	0.228527	4.92897	8.26657e-07	9.94507e-06
NOTCH1	2539.44	1.12432	0.125457	8.96177	3.19521e-19	1.16429e-17
IL16	246.84	1.12414	0.174863	6.42868	1.28715e-10	2.42677e-09
ARAP1	1669.01	1.1215	0.159614	7.02631	2.1207e-12	4.69977e-11
IL2RG	239.198	1.12099	0.282143	3.97314	7.09301e-05	0.000615095
TANK	1240.58	1.11942	0.129634	8.63528	5.85818e-18	1.99642e-16
RNU7-45P	77.1116	1.11802	0.252795	4.42262	9.75089e-06	9.88549e-05
UBE2E2	751.434	1.1136	0.130972	8.5026	1.85393e-17	6.16284e-16
LINC01719	61.0455	1.11218	0.331958	3.35038	0.000807019	0.00540714
LIMD2	687.903	1.11186	0.126766	8.77097	1.77141e-18	6.2504e-17
MAP2K3	1837.33	1.11091	0.126253	8.79911	1.37907e-18	4.91176e-17
PSD3	1626.46	1.10968	0.118351	9.37615	6.84275e-21	2.80035e-19
TRIM22	66.971	1.1091	0.421665	2.63029	0.00853128	0.0413429
MLPH	97.2392	1.10832	0.238859	4.64004	3.48339e-06	3.80861e-05
CCDC57	261.197	1.10608	0.146029	7.57441	3.60761e-14	9.17543e-13
TRIB1	2514.67	1.10559	0.133665	8.27135	1.32453e-16	4.08748e-15
TNFRSF10D	271.61	1.10538	0.212151	5.21036	1.88478e-07	2.48524e-06
PLXNA1	661.359	1.10262	0.138495	7.96145	1.7004e-15	4.85228e-14
PPARGC1B	397.621	1.10254	0.180269	6.11612	9.58837e-10	1.65314e-08
KCNA3	79.7976	1.1005	0.254327	4.32711	1.51081e-05	0.000148402
CYLD	872.852	1.09399	0.129387	8.45521	2.78596e-17	9.13295e-16
PTPN12	3744.39	1.0916	0.092633	11.7841	4.71352e-32	3.37026e-30
TPRA1	626.317	1.09149	0.178783	6.10513	1.02715e-09	1.76609e-08
MYO1B	727.658	1.09102	0.114382	9.53841	1.45042e-21	6.24603e-20
JPH1	49.5726	1.08991	0.335983	3.24396	0.00117881	0.00753576
SLC9A1	679.612	1.08972	0.133907	8.13788	4.02247e-16	1.20981e-14
IQGAP2	916.727	1.08736	0.104376	10.4176	2.06027e-25	1.05224e-23
SRPX2	54.2077	1.08131	0.375322	2.88102	0.00396385	0.0217891
IFNGR2	3567.17	1.08126	0.09851	10.9762	4.97547e-28	2.84819e-26
AGAP3	1482.47	1.08087	0.163375	6.61591	3.69266e-11	7.29599e-10
ARFGAP3	1645.69	1.08002	0.119498	9.03799	1.59583e-19	5.96405e-18
GPR183	494.092	1.07863	0.216513	4.98182	6.29884e-07	7.71993e-06
SELPLG	82.1698	1.07569	0.341633	3.14866	0.00164019	0.0100937
PSTPIP1	203.611	1.07547	0.195344	5.5055	3.68116e-08	5.32854e-07
CHM	391.126	1.07085	0.175708	6.0945	1.09781e-09	1.88076e-08
CCL5	23522.6	1.07043	0.144546	7.40546	1.30698e-13	3.18722e-12
BCL9L	812.739	1.06822	0.115169	9.27526	1.77183e-20	7.06791e-19
SNHG15	357.061	1.06818	0.226129	4.72375	2.31537e-06	2.61608e-05
PPFIA2	290.345	1.06678	0.306869	3.47633	0.000508322	0.00357656
ZFAND4	73.1491	1.06587	0.316414	3.36859	0.000755542	0.00511835
C5AR1	1644.37	1.06578	0.144286	7.38657	1.5066e-13	3.64586e-12
TYK2	1044.53	1.06287	0.104814	10.1406	3.64982e-24	1.7642e-22
LINC03009	70.9151	1.06271	0.313958	3.38488	0.000712098	0.00485179
IFIH1	580.597	1.06184	0.113342	9.36845	7.36053e-21	3.00576e-19
MXRA7	993.378	1.06085	0.10955	9.68378	3.53416e-22	1.56096e-20
FCHSD2	516.598	1.06003	0.140345	7.553	4.25332e-14	1.0717e-12
RAP2C	647.206	1.05764	0.145459	7.27106	3.56682e-13	8.41646e-12
SIPA1L1	594.074	1.05683	0.156526	6.75181	1.46014e-11	2.98134e-10
SERPINE1	151.138	1.05654	0.214104	4.9347	8.02721e-07	9.68787e-06
KCNC3	134.47	1.05611	0.212435	4.97147	6.64473e-07	8.12286e-06
HES4	154.051	1.05568	0.282062	3.74273	0.000182029	0.00143772
G6PD	878.988	1.05561	0.161791	6.52454	6.82121e-11	1.32427e-09
ZNF318	1312.96	1.05198	0.125118	8.4079	4.1741e-17	1.34737e-15
PHACTR2	2002.78	1.05182	0.114409	9.19353	3.80169e-20	1.47915e-18
PALD1	204.205	1.05174	0.173636	6.05718	1.3853e-09	2.34992e-08
TBX3	1073.88	1.05123	0.206113	5.10025	3.39208e-07	4.31943e-06
MGAT3	32.4144	1.04721	0.399912	2.61859	0.00882931	0.0424721
IKBKE	570.75	1.0467	0.11613	9.01322	2.00088e-19	7.4048e-18
ZFP69B	297.229	1.04453	0.192041	5.43908	5.35579e-08	7.59024e-07
RILP	111.272	1.04279	0.254811	4.09238	4.2696e-05	0.000386529
PADI2	485.432	1.04275	0.206305	5.05439	4.31773e-07	5.40015e-06
PRKCD	3684.96	1.04256	0.149848	6.95749	3.46384e-12	7.50947e-11
COL7A1	122.106	1.04237	0.233318	4.46758	7.91107e-06	8.16888e-05
NOC3L	725.935	1.04162	0.12484	8.34363	7.2046e-17	2.27143e-15
CEP170P1	584.867	1.03903	0.171496	6.05865	1.37265e-09	2.33473e-08
ZNF267	1887.59	1.0388	0.137482	7.55586	4.16116e-14	1.05268e-12
ATP13A3	4281.55	1.03694	0.118529	8.74846	2.16279e-18	7.60306e-17
HIVEP3	1276.11	1.03629	0.171296	6.04969	1.45123e-09	2.45079e-08
NR4A2	218.081	1.03496	0.214304	4.82939	1.36953e-06	1.60283e-05
ZBTB1	831.781	1.03444	0.126405	8.1835	2.75718e-16	8.34554e-15
FPR1	54.6806	1.03352	0.365009	2.8315	0.00463298	0.0248685
CEP170	2676.42	1.03297	0.118333	8.72936	2.56114e-18	8.97014e-17
MAP3K4	1144.62	1.03155	0.100925	10.221	1.59746e-24	7.86201e-23
FCGR2A	355.513	1.0313	0.151415	6.81105	9.68901e-12	2.00642e-10
MSANTD2	98.4167	1.02889	0.244022	4.21639	2.4824e-05	0.000234479
HLA-F	306.156	1.02883	0.194089	5.30084	1.15269e-07	1.56516e-06
LINC-PINT	247.202	1.02844	0.217949	4.7187	2.37351e-06	2.67438e-05
GNA15	1556.17	1.02811	0.147664	6.9625	3.34282e-12	7.25541e-11
NOTCH2NLC	1061.81	1.02484	0.10351	9.90083	4.12819e-23	1.90318e-21
KSR1	116.784	1.02418	0.279258	3.66751	0.000244923	0.0018728
TNFRSF14	249.035	1.02304	0.165845	6.16865	6.88768e-10	1.20395e-08
PANX2	127.373	1.02216	0.22808	4.48157	7.40952e-06	7.68029e-05
DSE	490.976	1.0184	0.139898	7.27961	3.34789e-13	7.90971e-12
GLRX	409.6	1.01825	0.143302	7.10564	1.19762e-12	2.71117e-11
RND3	2677.01	1.01794	0.0891906	11.4131	3.59535e-30	2.34421e-28
PDE8A	248.647	1.01764	0.185894	5.4743	4.39236e-08	6.31461e-07
RAB8B	880.909	1.01674	0.157829	6.44205	1.17867e-10	2.23111e-09
ARAP3	241.883	1.01504	0.185497	5.47202	4.44942e-08	6.39178e-07
NEDD4	291.427	1.01258	0.186973	5.41565	6.10667e-08	8.55837e-07
PRXL2B	193.852	1.01174	0.328446	3.08039	0.00206732	0.0123143
EFHD2	2720.8	1.01101	0.157481	6.41984	1.36418e-10	2.56434e-09
APBA3	284.934	1.01055	0.214196	4.71785	2.38348e-06	2.68343e-05
SNHG3	562.599	1.00725	0.149304	6.74632	1.51637e-11	3.08948e-10
LZTS3	45.8774	1.00549	0.370199	2.71607	0.00660614	0.033433
IFIT2	157.396	1.00285	0.225282	4.45154	8.52562e-06	8.751e-05
IFI44	211.916	1.0028	0.317908	3.15436	0.00160851	0.00991798
SPHK1	643.44	1.0003	0.22539	4.43808	9.07654e-06	9.25631e-05
PDGFRA	251.565	1.00028	0.188336	5.31115	1.08938e-07	1.485e-06
OAZ2	1681.94	0.99925	0.090896	10.9933	4.11428e-28	2.36953e-26
PLEC	1626.69	0.998347	0.0931591	10.7166	8.50865e-27	4.6731e-25
ZNF513	248.202	0.997262	0.196819	5.0669	4.0435e-07	5.10095e-06
MS4A14	242.143	0.996506	0.242843	4.10351	4.06933e-05	0.00036928
LINC00324	136.63	0.995592	0.214451	4.64251	3.44201e-06	3.77208e-05
SERPINB8	355.548	0.995065	0.15477	6.42932	1.2818e-10	2.41908e-09
USP53	2300.74	0.99459	0.107242	9.27427	1.78846e-20	7.11927e-19
STC1	731.34	0.993225	0.24828	4.00042	6.32305e-05	0.000555186
MROCKI	80.3649	0.991212	0.291795	3.39694	0.000681439	0.00466302
SLC4A8	183.523	0.990486	0.185557	5.3379	9.40293e-08	1.29388e-06
SSH1	1076.75	0.989225	0.0978299	10.1117	4.90353e-24	2.35817e-22
DRAM1	237.291	0.987199	0.16991	5.81014	6.24201e-09	9.8071e-08
VHL	2157.07	0.98631	0.0989464	9.96812	2.10162e-23	9.83247e-22
NCS1	1278.9	0.986095	0.122639	8.04065	8.93629e-16	2.62519e-14
BTG3	879.082	0.985884	0.17647	5.58669	2.3144e-08	3.4503e-07
PC	147.176	0.98515	0.234768	4.19628	2.71337e-05	0.000253891
RHOG	2447.65	0.983213	0.118138	8.3226	8.60579e-17	2.69971e-15
MIRLET7IHG	132.074	0.979547	0.222433	4.40379	1.06376e-05	0.000107099
IRF2BPL	2565.48	0.979112	0.161703	6.055	1.40418e-09	2.37982e-08
YRDC	922.217	0.979005	0.138706	7.05815	1.68728e-12	3.76779e-11
DMWD	399.155	0.976644	0.141202	6.91665	4.62458e-12	9.9013e-11
TNFRSF10B	357.095	0.976515	0.186118	5.24677	1.54793e-07	2.0728e-06
ZCCHC2	1562.53	0.976105	0.122233	7.98563	1.39803e-15	4.03809e-14
PPP3CC	405.629	0.976053	0.179621	5.43397	5.51151e-08	7.77603e-07
NFIC	3493.08	0.975008	0.128543	7.5851	3.32231e-14	8.46118e-13
TTC7B	264.285	0.974943	0.25058	3.89074	9.99381e-05	0.000835301
S100A11	14438	0.974739	0.0784871	12.4191	2.05881e-35	1.63223e-33
MKLN1	1173.02	0.973621	0.131359	7.41193	1.24471e-13	3.03928e-12
KLF8	52.0927	0.9733	0.351451	2.76938	0.00561639	0.02918
SHB	252.078	0.972651	0.161227	6.03281	1.61129e-09	2.70903e-08
SPI1	1661.94	0.972442	0.194935	4.98855	6.08329e-07	7.47996e-06
ARL4AP2	142.881	0.971868	0.248454	3.91166	9.16635e-05	0.000772272
CD101	47.5791	0.968641	0.370731	2.61279	0.00898069	0.0430284
AFAP1	435.716	0.968469	0.144838	6.68657	2.28458e-11	4.58562e-10
SLCO3A1	930.609	0.967535	0.122039	7.92808	2.22557e-15	6.31289e-14
N4BP2L1	249.21	0.966108	0.169002	5.71654	1.08713e-08	1.67336e-07
SPRY4	124.323	0.96544	0.290042	3.32862	0.000872789	0.00578845
TBC1D12	476.276	0.964458	0.163728	5.89061	3.84767e-09	6.21552e-08
SOX5	239.733	0.963046	0.220419	4.36917	1.24721e-05	0.000123923
ZBTB25	183.562	0.958727	0.196239	4.8855	1.03165e-06	1.22402e-05
CFAP70	52.9414	0.957674	0.365935	2.61706	0.00886908	0.0426202
MTHFD2L	247.284	0.954801	0.168221	5.67586	1.3799e-08	2.10519e-07
SLC11A2	944.952	0.954564	0.109994	8.67835	4.01547e-18	1.38589e-16
STARD4	961.096	0.954393	0.141452	6.7471	1.5083e-11	3.07634e-10
FGFR1	1828.66	0.95378	0.113107	8.43251	3.38315e-17	1.09579e-15
ETS2	1108.55	0.953256	0.132215	7.20989	5.59976e-13	1.3003e-11
NRSN1	142.81	0.952316	0.320012	2.97588	0.00292148	0.0167037
MRAS	621.186	0.950929	0.118346	8.03514	9.34752e-16	2.73751e-14
RFX7	493.604	0.949988	0.143607	6.6152	3.71039e-11	7.32338e-10
CIDECP1	277.028	0.944015	0.157596	5.9901	2.09709e-09	3.47643e-08
RPS6KA3	1727.52	0.943597	0.151994	6.20813	5.36197e-10	9.45103e-09
SAMD8	228.268	0.942247	0.190384	4.94919	7.45233e-07	9.04591e-06
ISG15	730.245	0.941753	0.231256	4.07233	4.6545e-05	0.00041917
MLLT6	882.507	0.941752	0.112274	8.38795	4.94683e-17	1.586e-15
CYTIP	1565.13	0.941746	0.14944	6.30182	2.94167e-10	5.35435e-09
STX1A	216.56	0.940671	0.163257	5.76189	8.31759e-09	1.29288e-07
PTPRG	920.687	0.937678	0.10037	9.34219	9.43661e-21	3.83702e-19
OPN3	359.638	0.936401	0.132234	7.08142	1.42689e-12	3.20341e-11
ACSF2	69.0968	0.936326	0.366178	2.55703	0.0105571	0.0492701
OTUD4	1081.62	0.933856	0.13137	7.10858	1.17243e-12	2.65732e-11
PARP14	1389.08	0.93217	0.147356	6.32597	2.51642e-10	4.60688e-09
RASGRP1	152.17	0.926467	0.294871	3.14194	0.00167834	0.010305
IL27RA	253.932	0.925339	0.192338	4.811	1.5018e-06	1.74363e-05
SQOR	3764.71	0.924134	0.0979311	9.43658	3.85156e-21	1.60394e-19
LRCH1	631.282	0.922543	0.245764	3.75378	0.000174189	0.00138271
STXBP1	412.876	0.92086	0.13616	6.76306	1.35111e-11	2.77365e-10
TLR2	1056.61	0.919754	0.136513	6.73751	1.61128e-11	3.2723e-10
ME1	686.549	0.919531	0.139629	6.58554	4.53243e-11	8.89031e-10
MINDY3	357.374	0.91945	0.150428	6.11221	9.82608e-10	1.69105e-08
NOTCH2NLA	1136.38	0.918148	0.105581	8.69612	3.43414e-18	1.18741e-16
SLC3A2	3059.79	0.916059	0.112641	8.13256	4.20326e-16	1.26218e-14
ZCCHC24	1413.99	0.91551	0.164985	5.54904	2.87243e-08	4.22568e-07
TFAP2A	2179.39	0.914689	0.15915	5.74734	9.06592e-09	1.40574e-07
RIT1	867.47	0.914286	0.124666	7.33386	2.23611e-13	5.34297e-12
NLRC5	291.539	0.913764	0.211555	4.31928	1.5654e-05	0.000153526
ERGIC1	3182.07	0.911566	0.0812565	11.2184	3.31306e-29	2.0515e-27
SDK1	223.06	0.911137	0.213835	4.26094	2.03567e-05	0.000194817
SPRY1	89.4064	0.910054	0.291227	3.1249	0.00177867	0.0108194
TNFRSF1B	5731.71	0.909672	0.142134	6.40009	1.55286e-10	2.90747e-09
TNFAIP8L1	346.142	0.908721	0.166388	5.46145	4.72261e-08	6.76884e-07
CASC9	148.926	0.907538	0.243402	3.72856	0.000192575	0.00151156
NPTX2	121.565	0.905245	0.307074	2.94797	0.00319867	0.0181076
AP1S2	12696.3	0.905235	0.114361	7.91558	2.46102e-15	6.93921e-14
GLA	959.404	0.903825	0.157466	5.7398	9.47878e-09	1.46735e-07
SYNJ2	1471.75	0.903155	0.114428	7.89276	2.9558e-15	8.24839e-14
TTC28	246.219	0.90224	0.237089	3.80549	0.000141521	0.00114841
JMJD6	596.067	0.900199	0.153803	5.85293	4.82976e-09	7.71621e-08
HMGN3	2028.66	0.898881	0.120604	7.45318	9.11203e-14	2.25692e-12
SGTB	374.912	0.894521	0.171015	5.23066	1.68902e-07	2.24115e-06
ZMIZ2	592.574	0.894324	0.132358	6.75686	1.41015e-11	2.89171e-10
LPAR4	225.152	0.892676	0.308076	2.89758	0.00376054	0.020853
L1CAM	59.8447	0.891907	0.347226	2.56866	0.0102092	0.0478661
SGCB	189.757	0.889841	0.220979	4.02681	5.65393e-05	0.00050199
IFI35	187.606	0.888645	0.253917	3.49974	0.000465712	0.00330251
STK17B	1364.97	0.885233	0.140789	6.28764	3.22322e-10	5.8332e-09
QPCTL	153.695	0.885224	0.27923	3.17023	0.00152318	0.00944581
ADO	777.589	0.884708	0.129618	6.82548	8.76307e-12	1.83068e-10
EPB41L2	3035.31	0.884688	0.0862345	10.2591	1.07709e-24	5.34261e-23
SLC1A1	46.1712	0.8834	0.338854	2.60702	0.00913337	0.0436357
PLCB1	106.632	0.882566	0.302268	2.91981	0.00350248	0.0196404
SH2B3	1709.44	0.881719	0.11888	7.41687	1.19925e-13	2.94011e-12
STAT2	508.177	0.881484	0.12262	7.18872	6.53993e-13	1.5112e-11
VIM	28733.2	0.880624	0.0856286	10.2842	8.30029e-25	4.12792e-23
GRK3	168.199	0.879761	0.200659	4.38436	1.16327e-05	0.000116314
HEXIM1	901.356	0.879146	0.118231	7.43586	1.03893e-13	2.56324e-12
CARD16	173.879	0.87803	0.292261	3.00427	0.0026622	0.0154119
UBTD2	689.51	0.875266	0.150372	5.82067	5.86119e-09	9.24711e-08
IFI6	276.859	0.874772	0.278342	3.14279	0.00167344	0.0102782
PARD6G-AS1	46.9609	0.87464	0.33801	2.58761	0.00966431	0.0457341
DYRK3	134.754	0.871862	0.236839	3.68124	0.000232099	0.00178627
DNAJB6	3973.8	0.871588	0.0941986	9.25266	2.18971e-20	8.6439e-19
ZNF597	80.3173	0.870707	0.310557	2.80369	0.00505207	0.0267578
IRGQ	834.16	0.870658	0.158537	5.49183	3.97793e-08	5.73621e-07
LNX1	61.3038	0.865498	0.31252	2.76942	0.00561567	0.02918
PIM1	2834.3	0.864653	0.109283	7.91208	2.53133e-15	7.12683e-14
WTAP	2804.68	0.864351	0.102425	8.43884	3.20509e-17	1.04347e-15
SLC36A4	626.966	0.863441	0.128385	6.72538	1.75134e-11	3.53859e-10
ACTBL2	52.3853	0.861726	0.300423	2.86838	0.00412585	0.0224969
ANXA2	6418.02	0.860773	0.116452	7.39166	1.45011e-13	3.52266e-12
SPATA13	272.555	0.86074	0.259323	3.31919	0.000902803	0.00596454
PKM	12952.9	0.860273	0.0942158	9.13088	6.79463e-20	2.62209e-18
RASA4	1207.79	0.859941	0.160515	5.35739	8.44325e-08	1.16861e-06
LYRM4	382.746	0.85965	0.169746	5.06432	4.09862e-07	5.16361e-06
PROCA1	69.7776	0.858294	0.278465	3.08223	0.00205456	0.0122434
OAS1	404.929	0.857745	0.176399	4.86253	1.15894e-06	1.3648e-05
C3AR1	323.888	0.857023	0.211648	4.04929	5.13726e-05	0.000459371
GPR65	360.674	0.85647	0.18053	4.7442	2.0933e-06	2.38651e-05
ADGRE5	1313.72	0.855651	0.105493	8.111	5.02036e-16	1.49804e-14
CLN8-AS1	788.75	0.850492	0.147471	5.76718	8.06092e-09	1.25607e-07
PTPN1	4148.51	0.847625	0.0972111	8.71942	2.7962e-18	9.7394e-17
B4GALT1	3178.52	0.844931	0.109191	7.73807	1.00938e-14	2.7052e-13
SRD5A1	453.817	0.844695	0.172249	4.90392	9.39408e-07	1.11949e-05
MTSS1	3345.71	0.844596	0.125212	6.74535	1.52663e-11	3.10705e-10
NCAM1	3072.68	0.844252	0.113459	7.44102	9.99108e-14	2.47142e-12
PCNX1	886.818	0.843522	0.143135	5.89319	3.78808e-09	6.13999e-08
MYCL	635.218	0.843408	0.165527	5.09528	3.48225e-07	4.42236e-06
CCDC86	216.062	0.843192	0.196864	4.28311	1.84297e-05	0.00017781
TGFBI	1442.1	0.841337	0.160553	5.24023	1.60376e-07	2.13525e-06
NOTCH2NLR	191.525	0.841134	0.261734	3.2137	0.00131036	0.00827784
AP5B1	847.141	0.841066	0.110765	7.59321	3.12069e-14	7.96912e-13
PPRC1	337.259	0.840147	0.178006	4.71977	2.36117e-06	2.66306e-05
RASA4B	1384.35	0.839907	0.157936	5.31801	1.04907e-07	1.43625e-06
NIBAN2	6479.14	0.838454	0.0750578	11.1708	5.66811e-29	3.45335e-27
EGR3	316.105	0.837848	0.156484	5.35419	8.59402e-08	1.18861e-06
NFKBID	179.235	0.836718	0.215419	3.88414	0.000102694	0.00085645
EIF4A1	77.761	0.836337	0.318869	2.62282	0.00872045	0.0420553
MEI1	117.293	0.83596	0.280697	2.97816	0.00289981	0.0165849
GNA12	1501.15	0.834541	0.136729	6.10363	1.03683e-09	1.78113e-08
MTHFD2	3940.1	0.834487	0.141658	5.89088	3.84155e-09	6.21552e-08
HMGXB3	644.858	0.833717	0.164715	5.06158	4.15786e-07	5.22457e-06
ZNF385D	293.255	0.83351	0.176496	4.72255	2.32907e-06	2.62999e-05
JUND	7890.8	0.832734	0.0766148	10.8691	1.61784e-27	9.0695e-26
FDX1	784.144	0.832631	0.119267	6.98121	2.92658e-12	6.39594e-11
MAP2K1	735.946	0.831551	0.127911	6.50099	7.97919e-11	1.53804e-09
ZNF804A	332.615	0.831451	0.161113	5.16066	2.46076e-07	3.20898e-06
FYN	2067.83	0.831376	0.10177	8.16919	3.10463e-16	9.36727e-15
DDX21	6198.48	0.83091	0.105085	7.90701	2.63638e-15	7.40061e-14
PNKD	787.265	0.829823	0.130552	6.35627	2.06716e-10	3.81388e-09
PIK3AP1	1316.64	0.829037	0.154591	5.36277	8.19537e-08	1.13679e-06
TRAF2	153.247	0.828743	0.227156	3.64835	0.000263933	0.0019972
HSPH1	5246.99	0.825327	0.108245	7.62459	2.44811e-14	6.34567e-13
IL13RA1	1416.75	0.825022	0.108024	7.63743	2.21605e-14	5.77575e-13
ELAPOR2	131.774	0.823824	0.212151	3.8832	0.000103092	0.000859383
SIK3	489.007	0.823713	0.132042	6.23825	4.42494e-10	7.89489e-09
TXLNB	186.229	0.823391	0.199167	4.13417	3.56245e-05	0.000326724
BET1	272.772	0.822381	0.170419	4.82564	1.39557e-06	1.63129e-05
SLC12A4	183.103	0.820256	0.210797	3.89122	9.97406e-05	0.000834018
TAPBP	5189.17	0.819859	0.0959706	8.54282	1.30989e-17	4.38513e-16
HTR7	232.246	0.81923	0.220736	3.71136	0.00020615	0.00160617
SERF1A	238.899	0.819124	0.156168	5.24514	1.56166e-07	2.08676e-06
SERF1B	238.899	0.819124	0.156168	5.24514	1.56166e-07	2.08676e-06
DPY19L1	307.117	0.818919	0.177837	4.60488	4.12703e-06	4.46087e-05
PPP1R18	1916.44	0.818878	0.104173	7.86075	3.81846e-15	1.05316e-13
SLC25A40	466.802	0.817635	0.204582	3.99661	6.42572e-05	0.000562896
TCF7L2	2824.05	0.817061	0.107592	7.59404	3.10087e-14	7.92919e-13
DIRAS2	300.065	0.816953	0.202964	4.02511	5.69479e-05	0.000504936
PSME2	1149.46	0.815009	0.111639	7.30037	2.86972e-13	6.82251e-12
MRTO4	1209.41	0.814418	0.112523	7.23777	4.5611e-13	1.06696e-11
DCLRE1B	229.689	0.814183	0.199586	4.07935	4.51609e-05	0.000407869
PXYLP1	117.871	0.81293	0.289105	2.81188	0.00492522	0.0262143
NDST1	1620.71	0.812791	0.131375	6.18679	6.14033e-10	1.0753e-08
ZFP69	681.65	0.811569	0.180575	4.49437	6.97757e-06	7.26833e-05
PTPRE	4198.4	0.810035	0.153673	5.27116	1.35562e-07	1.82301e-06
NUP62	1724.42	0.809904	0.105146	7.7027	1.3322e-14	3.55029e-13
DCAF4	265.405	0.808294	0.185465	4.35819	1.31142e-05	0.000129758
RCN1	1276.81	0.806188	0.131472	6.13202	8.67691e-10	1.50146e-08
SEMA4A	200.465	0.806035	0.225058	3.58146	0.000341679	0.00251032
ITGA5	2198.65	0.805981	0.154401	5.22005	1.78878e-07	2.36689e-06
PHLDA2	2303.3	0.805602	0.100293	8.03252	9.54896e-16	2.79219e-14
ITGA6	3963.01	0.804444	0.150509	5.34481	9.05096e-08	1.24726e-06
SULF2	120.794	0.803923	0.296617	2.7103	0.00672215	0.0339385
XAF1	703.03	0.803759	0.171683	4.68166	2.84567e-06	3.1643e-05
PRMT9	171.901	0.803453	0.307885	2.60959	0.00906508	0.0433751
ZNF771	81.8884	0.800752	0.30942	2.58792	0.00965579	0.0457166
MINPP1	312.431	0.800311	0.169891	4.71072	2.46839e-06	2.77244e-05
ARID3B	171.475	0.799245	0.251849	3.1735	0.00150611	0.00935051
MIR22HG	283.154	0.7991	0.23397	3.4154	0.000636889	0.00439147
RAP2A	682.36	0.798866	0.150795	5.29769	1.1728e-07	1.58957e-06
GABARAPL1	332.439	0.798392	0.163548	4.8817	1.05177e-06	1.24634e-05
TXNP1	532.675	0.797614	0.155106	5.1424	2.71257e-07	3.50359e-06
GDI1	842.021	0.794362	0.14921	5.32378	1.01634e-07	1.39246e-06
MMD	237.853	0.790251	0.205387	3.84762	0.000119273	0.00098517
MAGEB2	72.2362	0.790122	0.264286	2.98965	0.00279298	0.0160465
P4HA2	815.988	0.789122	0.169739	4.64902	3.33508e-06	3.66762e-05
PCSK5	149.376	0.788395	0.280845	2.80723	0.00499703	0.0265221
PTPRK	613.027	0.7877	0.152841	5.15372	2.55368e-07	3.31419e-06
CAMK1D	590.204	0.786601	0.144735	5.43478	5.48654e-08	7.75234e-07
ADAM28	142.093	0.786475	0.206737	3.80423	0.000142245	0.0011528
CD70	1090.26	0.786455	0.105748	7.4371	1.02923e-13	2.5426e-12
SGK3	768.598	0.785733	0.144844	5.42466	5.80634e-08	8.15557e-07
PTPN2	1074.78	0.785573	0.0938278	8.3725	5.64094e-17	1.80159e-15
SBNO2	647.93	0.784599	0.120085	6.53372	6.41566e-11	1.25066e-09
THAP2	108.651	0.783749	0.227761	3.4411	0.000579356	0.00403589
PRKAR1B-AS1	270.23	0.781568	0.197804	3.95123	7.77509e-05	0.000667217
AFF2	98.4983	0.781321	0.289269	2.70102	0.00691277	0.0346969
PEDS1	700.842	0.781087	0.157263	4.96676	6.80822e-07	8.30664e-06
DUSP6	11021.6	0.780831	0.161911	4.82259	1.41709e-06	1.65441e-05
CTNNAL1	595.497	0.779872	0.278048	2.80481	0.00503464	0.0266843
FAN1	246.407	0.77958	0.199475	3.90816	9.30008e-05	0.000782148
CD53	3602.46	0.778425	0.133724	5.82114	5.84491e-09	9.22912e-08
NEIL2	98.2404	0.777908	0.240589	3.23335	0.00122346	0.00778185
TTLL4	251.086	0.775521	0.169914	4.56421	5.01381e-06	5.34618e-05
SAV1	658.071	0.775365	0.138658	5.59192	2.24578e-08	3.35592e-07
KCNG1	154.45	0.774483	0.273635	2.83035	0.00464966	0.0249368
ITGAV	1087.29	0.7737	0.121595	6.36295	1.97917e-10	3.66582e-09
ELOA	1019.76	0.773008	0.128843	5.99961	1.97797e-09	3.29337e-08
MAP3K2	2556.15	0.772894	0.11224	6.88608	5.73492e-12	1.22233e-10
NOP16	557.519	0.771706	0.161239	4.78611	1.70045e-06	1.96345e-05
FBRS	1390.89	0.768151	0.105991	7.24731	4.25129e-13	9.98184e-12
PLEKHO2	1483.8	0.76771	0.145566	5.27398	1.33499e-07	1.79783e-06
HSCB	105.953	0.766469	0.270252	2.83613	0.00456641	0.0245732
SOWAHC	131.533	0.766465	0.28527	2.6868	0.00721396	0.035905
CPEB4	1209.12	0.765951	0.137587	5.56704	2.59098e-08	3.84146e-07
ABTB1	174.127	0.765742	0.281419	2.721	0.00650847	0.0330357
ANKRD37	77.9986	0.765707	0.291174	2.62973	0.00854533	0.0413898
LTV1	1459.26	0.76544	0.101736	7.52377	5.32189e-14	1.33385e-12
ABCC3	322.671	0.764751	0.180641	4.23353	2.30047e-05	0.000218602
MAP3K5	807.014	0.764373	0.162534	4.70285	2.5655e-06	2.86961e-05
VRK2	807.527	0.764005	0.10989	6.95245	3.58997e-12	7.77402e-11
CEP85L	368.187	0.763481	0.168198	4.53918	5.64747e-06	5.95814e-05
ZNF274	150.36	0.762928	0.199388	3.82635	0.000130055	0.00106633
WARS2	236.521	0.76079	0.185086	4.11046	3.94864e-05	0.000359361
ZNF382	68.2431	0.758638	0.266064	2.85134	0.0043535	0.0235417
VAC14	249.127	0.758224	0.226827	3.34274	0.000829544	0.00553653
PARP9	586.162	0.757441	0.226333	3.34658	0.000818148	0.00546911
RPLP0P2	490.184	0.756898	0.151669	4.99045	6.02402e-07	7.41189e-06
TRIT1	1055.26	0.75681	0.188184	4.02164	5.77932e-05	0.000511952
TAP1	1226.66	0.756662	0.1262	5.99574	2.02564e-09	3.36094e-08
ZMIZ1	4081.4	0.755514	0.116754	6.47098	9.73687e-11	1.86358e-09
KRI1	302.295	0.754722	0.214629	3.5164	0.000437444	0.00312663
PRDM2	909.709	0.75393	0.104236	7.23288	4.72856e-13	1.10477e-11
ZNF615	95.8552	0.7537	0.242601	3.10674	0.00189161	0.0114147
PCGF5	555.2	0.752788	0.120268	6.25928	3.86761e-10	6.96611e-09
SH3BP2	669.158	0.752616	0.131318	5.73125	9.96927e-09	1.54076e-07
CSTA	778.29	0.750697	0.182811	4.10642	4.01839e-05	0.000365007
SLC2A3	540.361	0.749367	0.161519	4.6395	3.4925e-06	3.81638e-05
PTGER4	3468.87	0.748958	0.16969	4.4137	1.01621e-05	0.000102585
SLC25A28	216.767	0.747825	0.191728	3.90044	9.60164e-05	0.000806078
TGIF2	616.322	0.747335	0.188458	3.96553	7.32335e-05	0.000633043
HRH1	627.571	0.747053	0.16895	4.42174	9.79113e-06	9.91568e-05
PEX13	348.943	0.746098	0.233544	3.19468	0.00139986	0.00878006
TFRC	1786.43	0.743202	0.108093	6.87557	6.17418e-12	1.313e-10
DBF4P1	110.441	0.742038	0.227235	3.26551	0.00109266	0.00705647
TMEM184B	656.02	0.740337	0.191314	3.86975	0.000108947	0.000905801
WDR74	165.089	0.740178	0.229993	3.21826	0.0012897	0.00816752
TFPI	108.065	0.739019	0.263683	2.80268	0.00506795	0.0268266
RPL22L1	794.95	0.738236	0.122896	6.00699	1.89002e-09	3.15589e-08
RASA4CP	199.506	0.737722	0.197374	3.73769	0.000185717	0.00146268
HELZ2	1063.87	0.736697	0.149777	4.91863	8.7152e-07	1.04384e-05
EXOG	136.821	0.735991	0.267939	2.74686	0.00601693	0.0309386
TBC1D25	227.781	0.735656	0.195325	3.76632	0.000165669	0.0013195
FAM135A	227.984	0.73535	0.180775	4.06777	4.74653e-05	0.00042685
IFI44L	387.765	0.734681	0.246942	2.97512	0.00292875	0.0167402
CCNL1	2753.68	0.734057	0.0972923	7.54487	4.52752e-14	1.13776e-12
FER	370.97	0.733451	0.192779	3.80463	0.000142016	0.00115144
RAPGEF1	4329.5	0.731897	0.144136	5.07783	3.8178e-07	4.82908e-06
SLC17A9	517.76	0.731227	0.193866	3.77181	0.000162065	0.00129461
BCOR	1325.04	0.730957	0.135014	5.41393	6.16577e-08	8.62844e-07
SMURF1	350.65	0.730523	0.183747	3.9757	7.01717e-05	0.000609355
AKR1A1	957.807	0.729712	0.104146	7.00663	2.44124e-12	5.37752e-11
MAP4K3-DT	171.114	0.72953	0.230352	3.16703	0.00154005	0.00953626
EIF1B	946.663	0.729265	0.121976	5.97874	2.24876e-09	3.72135e-08
FAM157A	392.481	0.729094	0.188989	3.85786	0.000114386	0.000948112
ARL6IP5	3630.81	0.72879	0.0915774	7.95819	1.74576e-15	4.97423e-14
ACSL1	1037.69	0.727967	0.157151	4.63228	3.61653e-06	3.93601e-05
RIPK2	411.205	0.727444	0.201994	3.60132	0.000316604	0.00234519
AGAP1	525.356	0.726646	0.116324	6.24674	4.19109e-10	7.50593e-09
SLC25A12	81.4246	0.726556	0.276623	2.62652	0.00862638	0.0416971
HERC1	1531.84	0.72468	0.1504	4.81834	1.44755e-06	1.68685e-05
MIR23AHG	211.221	0.723742	0.177909	4.06804	4.74098e-05	0.000426553
NQO1	3695.87	0.723682	0.0849102	8.52291	1.55599e-17	5.19064e-16
PPP1R15A	2747.75	0.723444	0.0802405	9.01595	1.95171e-19	7.25119e-18
TNFRSF12A	540.809	0.721697	0.177988	4.05476	5.01862e-05	0.000449398
TXN	7892.54	0.721392	0.106831	6.75263	1.45194e-11	2.96778e-10
GK	402.81	0.721282	0.185653	3.8851	0.000102289	0.000853746
MANBAL	323.607	0.720942	0.150954	4.77591	1.78898e-06	2.05939e-05
TRAF3IP2	624.855	0.718074	0.229016	3.13548	0.00171572	0.0104903
PNMA1	371.226	0.715848	0.16411	4.36201	1.28875e-05	0.000127582
SND1-IT1	174.95	0.715095	0.238359	3.00007	0.00269915	0.0155838
PPME1	776.53	0.714027	0.181892	3.92554	8.65343e-05	0.000733297
NAF1	225.796	0.712851	0.1786	3.99133	6.57032e-05	0.000574236
RPGR	201.92	0.712831	0.196476	3.62808	0.000285542	0.00214275
ALG14	134.63	0.711228	0.229145	3.10384	0.00191026	0.0114945
NPTN	2947.85	0.710217	0.120673	5.88548	3.96904e-09	6.40045e-08
WARS1	1763.55	0.709379	0.164997	4.29934	1.7131e-05	0.000166376
EXOSC4	682.676	0.708568	0.126455	5.60334	2.10264e-08	3.14699e-07
BRD2	5144.63	0.707465	0.121687	5.81379	6.10755e-09	9.61178e-08
CSF1R	3099.94	0.70744	0.137118	5.15936	2.47801e-07	3.22703e-06
CAMSAP2	954.725	0.707439	0.125848	5.62139	1.89428e-08	2.85771e-07
USP11	1033.75	0.707387	0.151813	4.65961	3.16811e-06	3.49617e-05
FLRT2	307.908	0.707091	0.202325	3.49483	0.000474369	0.00335887
ANXA5	4319.23	0.705964	0.0803002	8.79155	1.47506e-18	5.24381e-17
PFDN1	2072.82	0.705022	0.113381	6.21814	5.03078e-10	8.9254e-09
WDR4	298.823	0.704551	0.212001	3.32333	0.000889482	0.0058866
SLC5A6	499.466	0.703946	0.125013	5.63096	1.79205e-08	2.7078e-07
TRIP10	503.536	0.703716	0.175456	4.01079	6.05152e-05	0.000533074
MS4A7	5926.02	0.703559	0.168513	4.1751	2.97858e-05	0.000277473
SQSTM1	6810.53	0.703505	0.0741518	9.48737	2.36932e-21	1.00659e-19
SERTAD1	404.572	0.703339	0.136482	5.15336	2.55858e-07	3.31601e-06
TCOF1	630.662	0.702817	0.159644	4.40239	1.07064e-05	0.000107677
ZNF593	308.047	0.702668	0.169805	4.13808	3.50225e-05	0.000321671
CHST11	4157.23	0.701084	0.136603	5.13226	2.86286e-07	3.69268e-06
CHMP7	516.512	0.697533	0.148398	4.70042	2.59625e-06	2.90229e-05
METRNL	3763.33	0.697415	0.107627	6.47996	9.17485e-11	1.76135e-09
PDCD11	917.446	0.697268	0.142313	4.89954	9.6059e-07	1.14258e-05
CPNE8	747.596	0.696785	0.158951	4.38363	1.16716e-05	0.000116642
C19orf12	356.405	0.694536	0.189863	3.6581	0.000254093	0.00192968
C1orf21	2966.33	0.6927	0.185179	3.74071	0.000183503	0.00144816
ARHGEF40	375.963	0.692319	0.166669	4.15387	3.26904e-05	0.000301861
PNPT1	521.198	0.691888	0.133573	5.17986	2.22054e-07	2.90974e-06
ADSS2	963.867	0.691736	0.113703	6.08369	1.17448e-09	2.00487e-08
N4BP1	907.86	0.691205	0.113066	6.11331	9.75882e-10	1.681e-08
NR3C1	5752.02	0.690994	0.127135	5.43513	5.47559e-08	7.74265e-07
FST	116.305	0.688891	0.255574	2.69547	0.00702896	0.0351503
PTPN14	1181.99	0.688584	0.159714	4.31137	1.62246e-05	0.000158548
HERC6	136.302	0.687953	0.219191	3.1386	0.00169757	0.0103961
DNAJB6P1	522.177	0.68616	0.185003	3.70892	0.000208145	0.00162096
POMGNT1	531.831	0.685525	0.138748	4.94079	7.78068e-07	9.41432e-06
STX6	841.817	0.685077	0.110193	6.21707	5.06532e-10	8.97827e-09
MAPK11	103.09	0.683272	0.247112	2.76503	0.00569171	0.029509
POLR1G	279.014	0.682605	0.177256	3.85096	0.000117656	0.000972665
LTO1	168.918	0.682349	0.225184	3.03019	0.00244401	0.0142665
TP53INP2	255.53	0.682238	0.161859	4.21501	2.49768e-05	0.000235571
ELK1	334.081	0.681	0.133162	5.11408	3.15278e-07	4.05009e-06
CPEB2	1108.08	0.680625	0.165305	4.11739	3.83185e-05	0.000349403
LINC01001	344.555	0.680067	0.201199	3.38007	0.00072468	0.00492512
NBPF9	1450.08	0.679945	0.112203	6.05997	1.36145e-09	2.31777e-08
PFKFB3	1227.77	0.67934	0.133559	5.08646	3.64816e-07	4.62377e-06
TRMT10C	852.453	0.67872	0.122435	5.54353	2.96433e-08	4.34402e-07
HUWE1	2393.97	0.678374	0.0927494	7.31406	2.59196e-13	6.16991e-12
ABHD13	230.137	0.677649	0.243596	2.78186	0.00540486	0.0283244
ASMTL	159.541	0.677449	0.245123	2.76371	0.00571476	0.0295856
ISCU	1129.56	0.677042	0.128557	5.26648	1.39062e-07	1.86743e-06
STK35	246.905	0.676206	0.192766	3.50791	0.000451645	0.00321358
ITGB2-AS1	359.978	0.676009	0.220147	3.07071	0.0021355	0.0126787
SIRPA	2453.71	0.675961	0.145631	4.64162	3.45695e-06	3.78625e-05
TOE1	286.728	0.675627	0.155388	4.348	1.37384e-05	0.000135581
PHF1	368.222	0.675466	0.198699	3.39945	0.000675221	0.00462883
AFDN	859.901	0.674075	0.123618	5.45288	4.95608e-08	7.0754e-07
DUSP22	244.757	0.674022	0.189318	3.56026	0.00037049	0.00269174
ETV3	616.143	0.673711	0.196326	3.43159	0.000600055	0.00416936
TAB2	2071.48	0.673348	0.137004	4.91481	8.88686e-07	1.06255e-05
HOOK3	4357.61	0.67162	0.123788	5.42558	5.77673e-08	8.12601e-07
HIP1	371.158	0.671464	0.166109	4.04231	5.29263e-05	0.00047215
NBPF8	1439.23	0.671379	0.143838	4.6676	3.04742e-06	3.37873e-05
MRPL50	299.221	0.67021	0.183872	3.64499	0.000267401	0.00201932
ARL4AP5	187.78	0.668605	0.202474	3.30218	0.000959373	0.00629221
SBDSP1	656.808	0.668542	0.167464	3.99214	6.5479e-05	0.000572541
MEIS2	548.921	0.667631	0.179086	3.728	0.000193005	0.00151431
IL10RA	1296.66	0.66637	0.141614	4.70554	2.5319e-06	2.83705e-05
NRIP3	346.086	0.666266	0.236607	2.81592	0.00486385	0.0259533
KLHL5	1880.72	0.666256	0.136143	4.89381	9.89018e-07	1.17492e-05
RPS6KA1	3841.76	0.66498	0.137734	4.828	1.37913e-06	1.61307e-05
CES2	1350.65	0.664313	0.099635	6.66747	2.60245e-11	5.20161e-10
EED	402.66	0.663501	0.166252	3.99095	6.58099e-05	0.000574904
ABR	695.469	0.662808	0.129375	5.12316	3.00463e-07	3.87028e-06
FKBP15	1180.02	0.662638	0.13969	4.74362	2.09935e-06	2.39197e-05
CHORDC1P4	214.206	0.662594	0.223907	2.95924	0.00308401	0.0175115
LPP	2600.57	0.66127	0.096544	6.84941	7.41533e-12	1.56465e-10
RRN3P1	118.864	0.658996	0.221793	2.97122	0.00296622	0.0169289
STK38L	1798.05	0.657457	0.108737	6.04632	1.48195e-09	2.50044e-08
DOCK5	1239.66	0.657342	0.135493	4.85147	1.22549e-06	1.43959e-05
EGR1	3049.77	0.657195	0.0813689	8.07674	6.65238e-16	1.9726e-14
BICD1	384.133	0.656993	0.175506	3.74343	0.000181524	0.00143433
SPRYD7	432.856	0.656316	0.164727	3.98427	6.76867e-05	0.000589668
POGLUT1	580.248	0.655782	0.17556	3.73537	0.000187438	0.00147491
PIM3	4841.25	0.655539	0.132209	4.95834	7.10979e-07	8.65787e-06
RNF185	306.459	0.65474	0.189341	3.458	0.000544202	0.00380351
SEC22B4P	438.864	0.654352	0.188771	3.46638	0.000527517	0.003702
AVPI1	168.127	0.653094	0.22433	2.91131	0.00359916	0.0200933
MIER2	375.096	0.65252	0.173937	3.75147	0.000175801	0.00139493
CDKN1A	11885.9	0.65239	0.112072	5.82118	5.84345e-09	9.22912e-08
SLC20A1	8210.1	0.652282	0.156734	4.16171	3.15876e-05	0.00029239
ABCF2	487.768	0.651882	0.15778	4.13159	3.60259e-05	0.000329768
CUL9	189.795	0.6513	0.170126	3.82834	0.000129012	0.00105823
AHDC1	750.333	0.651227	0.125419	5.19242	2.07576e-07	2.72946e-06
PPP6R3	1332.57	0.651156	0.0938355	6.93933	3.93959e-12	8.4923e-11
ASCC3	810.187	0.65099	0.156528	4.15894	3.19722e-05	0.000295517
SLC35D1	534.957	0.650179	0.130514	4.9817	6.3029e-07	7.71993e-06
PAQR8	103.582	0.64934	0.251011	2.5869	0.00968449	0.0458182
NOTCH2	1402.68	0.647076	0.111975	5.77878	7.52454e-09	1.17636e-07
NOL6	322.397	0.646633	0.155092	4.16935	3.05466e-05	0.000283585
ATP6V1F	4441.64	0.646609	0.117028	5.52527	3.28972e-08	4.78386e-07
WNT5B	298.841	0.646124	0.184947	3.49357	0.000476612	0.00337349
DDB1	2472.95	0.644624	0.0928396	6.94342	3.82718e-12	8.25939e-11
NUP188	727.014	0.641743	0.106239	6.04056	1.53578e-09	2.58667e-08
GAS2L1	299.842	0.641491	0.142223	4.51046	6.46859e-06	6.76417e-05
PDK1	297.706	0.641461	0.16165	3.96822	7.2412e-05	0.000626799
TUBA4A	605.145	0.641301	0.133587	4.80062	1.58172e-06	1.83082e-05
MYC	462.885	0.640373	0.196096	3.26562	0.00109226	0.00705628
PLAU	1287.12	0.640221	0.137202	4.66625	3.06749e-06	3.39899e-05
PHLDB1	625.439	0.63998	0.139331	4.59325	4.36406e-06	4.69668e-05
AKAP8	1392.44	0.63902	0.1614	3.95923	7.51914e-05	0.000647898
OLIG1	246.332	0.638621	0.240774	2.65236	0.00799302	0.0391956
VDR	383.622	0.63838	0.228164	2.7979	0.00514367	0.0271817
HIPK2	4570.91	0.637974	0.100034	6.37759	1.79892e-10	3.34177e-09
KCNC4	112.944	0.637498	0.236342	2.69735	0.00698937	0.0349893
RAB31	13970.5	0.636619	0.140703	4.52455	6.05228e-06	6.3569e-05
DENND3	1548.59	0.636608	0.147741	4.30893	1.64045e-05	0.00016014
PAG1	2743.04	0.636308	0.107979	5.89291	3.79443e-09	6.14503e-08
SNHG1	689.853	0.635159	0.125375	5.06607	4.06118e-07	5.11985e-06
PANX1	422.673	0.635047	0.158803	3.99897	6.36194e-05	0.000558342
LMO4	7612.07	0.633467	0.131275	4.82551	1.39648e-06	1.63136e-05
SFXN1	335.803	0.63344	0.223506	2.83411	0.00459531	0.0247083
MLXIPL	182.186	0.632325	0.222189	2.84588	0.00442883	0.0239013
KCNN4	2458.38	0.631177	0.134332	4.69865	2.61885e-06	2.92583e-05
TNFSF13B	217.612	0.630402	0.222393	2.83464	0.0045878	0.0246749
HSPA1A	753.523	0.62945	0.115567	5.44662	5.13362e-08	7.28628e-07
CEP83	236.471	0.629426	0.239383	2.62937	0.00855425	0.0414118
PGD	4774.37	0.629115	0.105489	5.9638	2.46435e-09	4.0604e-08
DDIT3	435.825	0.628898	0.187767	3.34935	0.000810008	0.00542525
HSPE1P4	140.204	0.628868	0.220138	2.8567	0.00428075	0.0232412
LPAR2	228.795	0.628162	0.195101	3.21967	0.00128338	0.00813024
TECPR2	224.028	0.627952	0.216609	2.89902	0.00374335	0.0207637
CMSS1	384.827	0.627784	0.193616	3.24241	0.00118522	0.00756914
ZEB2	3252.03	0.627509	0.174403	3.59804	0.000320626	0.00236758
SYT11	285.821	0.626724	0.217898	2.87623	0.00402459	0.0220462
ZNF71	118.576	0.626668	0.229274	2.73327	0.00627088	0.0320877
NSF	1141.59	0.62651	0.160004	3.91559	9.01815e-05	0.00076114
ZNFX1	2151.09	0.625277	0.107899	5.79501	6.83163e-09	1.07157e-07
SIGLEC14	157.359	0.62516	0.226185	2.76393	0.00571102	0.0295743
TRAPPC12	393.091	0.624228	0.12976	4.81065	1.50444e-06	1.74563e-05
PHF11	661.22	0.624212	0.139455	4.47606	7.60314e-06	7.87668e-05
NBPF12	1575.01	0.62401	0.103901	6.00583	1.9036e-09	3.17513e-08
RDX	4085.32	0.623521	0.0735908	8.47281	2.3954e-17	7.89356e-16
XAGE1B	4936.91	0.623156	0.148349	4.2006	2.66208e-05	0.000249462
RBM47	1383.98	0.622874	0.116536	5.34491	9.04622e-08	1.24726e-06
QTRT2	381.435	0.62257	0.191109	3.25766	0.00112333	0.00722746
XAGE1A	4930.57	0.621822	0.148124	4.19797	2.69319e-05	0.000252252
SLAMF7	650.284	0.620547	0.171064	3.62758	0.000286092	0.00214603
AKT3	512.324	0.620493	0.194176	3.19551	0.00139582	0.00876052
ANKRD12	3713.46	0.62047	0.128269	4.83724	1.31657e-06	1.54276e-05
DNAJB2	369.941	0.619582	0.197602	3.1355	0.0017156	0.0104903
MFSD12	1872.32	0.619317	0.123551	5.01266	5.36836e-07	6.63967e-06
TXNRD1	2172.97	0.618882	0.107612	5.75103	8.87011e-09	1.3765e-07
INTS6	1195.98	0.618738	0.123523	5.00908	5.46902e-07	6.75534e-06
WWC2	1729.72	0.618414	0.185674	3.33065	0.000866441	0.00575441
SH3GL1	1039.27	0.617887	0.0911805	6.77652	1.23103e-11	2.53263e-10
RARA	478.249	0.617787	0.186167	3.31846	0.000905154	0.00597799
TMPO	1966.81	0.617753	0.168816	3.65933	0.000252871	0.00192426
SNAPC1	305.351	0.61576	0.180091	3.41917	0.000628134	0.00434375
NBPF15	1534.01	0.615674	0.145332	4.23632	2.2721e-05	0.000216015
GRINA	4213.16	0.615284	0.0953887	6.45029	1.11639e-10	2.1217e-09
IRF9	368.381	0.614948	0.1723	3.56906	0.000358263	0.00261292
PPWD1	313.021	0.614857	0.193696	3.17435	0.00150173	0.00932941
CHMP5	2327.1	0.614766	0.106671	5.76318	8.25453e-09	1.28413e-07
FBXO30	571.021	0.613851	0.135381	4.53425	5.78079e-06	6.09201e-05
PARP12	195.592	0.612098	0.210604	2.90639	0.00365621	0.0203459
DUSP4	4348.23	0.611802	0.119792	5.10719	3.26988e-07	4.1835e-06
DDI2	776.219	0.611795	0.157667	3.88029	0.000104331	0.000868948
ALDH2	215.124	0.611351	0.22375	2.7323	0.0062894	0.0321651
GTF2IRD1	230.771	0.6113	0.235333	2.59759	0.00938804	0.0446834
ZNF189	284.072	0.610901	0.170954	3.57348	0.000352274	0.00257419
DOK3	830.122	0.60974	0.197371	3.08931	0.00200621	0.0119917
B4GALT5	626.729	0.609637	0.132726	4.5932	4.36503e-06	4.69668e-05
SEPTIN11	2517.08	0.609184	0.0863125	7.05788	1.69057e-12	3.76857e-11
MPND	178.504	0.608007	0.222071	2.73789	0.00618342	0.0317172
SRA1	554.101	0.607154	0.118911	5.10594	3.29154e-07	4.20553e-06
OPA3	343.824	0.606975	0.186662	3.25172	0.00114707	0.00736023
NDUFAF4	667.59	0.606896	0.148112	4.09755	4.17544e-05	0.000378366
CTNS	111.482	0.606099	0.233428	2.59652	0.00941743	0.0448008
HERC4	923.082	0.605969	0.103688	5.84415	5.09157e-09	8.09354e-08
ATP8B2	306.066	0.604728	0.164616	3.67356	0.000239197	0.0018342
GPR137	182.625	0.602837	0.170792	3.52966	0.000416093	0.00298641
NDUFAF2	352.08	0.601222	0.214102	2.80811	0.00498337	0.0264718
GTF2IRD2	226.011	0.601138	0.187263	3.21014	0.00132672	0.00836285
NRP2	1895.18	0.60054	0.205709	2.91937	0.0035074	0.0196583
NBDY	677.318	0.600392	0.143946	4.17097	3.03312e-05	0.000281724
PITPNA	1013.44	0.600153	0.155209	3.86674	0.000110299	0.000916239
NOTCH2NLB	393.497	0.600088	0.190498	3.15011	0.00163211	0.0100472
LDHA	4657.89	0.599345	0.134055	4.4709	7.7891e-06	8.05611e-05
ZNF654	438.651	0.598897	0.152234	3.93406	8.35226e-05	0.000711914
ULBP2	212.929	0.596836	0.212593	2.80742	0.00499405	0.0265136
CEBPZ	1494.21	0.59615	0.120622	4.94229	7.72104e-07	9.34813e-06
RNASEL	590.173	0.595975	0.13391	4.45056	8.56481e-06	8.78637e-05
NBPF11	996.888	0.594523	0.119412	4.97876	6.3993e-07	7.83295e-06
IL1R1	231.083	0.594479	0.175493	3.38749	0.000705358	0.00481279
TAF13	1786.78	0.594371	0.130942	4.5392	5.64682e-06	5.95814e-05
RBM19	241.382	0.593875	0.182149	3.26038	0.00111262	0.00716098
STRIP1	737.948	0.592304	0.156722	3.77932	0.000157259	0.0012594
HSP90AB3P	811.721	0.592293	0.161939	3.65751	0.00025468	0.00193259
DNTTIP2	1799.57	0.591172	0.101288	5.83656	5.32889e-09	8.44953e-08
BNIP3L	2088.91	0.591128	0.0961229	6.14971	7.76249e-10	1.34939e-08
MRPS6	1283.84	0.590732	0.104755	5.63917	1.70874e-08	2.5881e-07
RAP1B	3881.4	0.590518	0.123935	4.76475	1.89086e-06	2.16353e-05
POLR3D	728.811	0.590423	0.136891	4.31308	1.60996e-05	0.000157488
CTNNBL1	714.317	0.589929	0.139049	4.2426	2.20949e-05	0.000210485
ALDH1B1	209.862	0.58878	0.173802	3.38765	0.000704931	0.00481161
SLC39A8	316.09	0.588288	0.175351	3.35493	0.000793858	0.00533216
KMT2E	2944.86	0.586649	0.132858	4.41561	1.00725e-05	0.000101788
ARRDC3	1042.02	0.585113	0.185692	3.15098	0.00162724	0.0100237
DHX34	148.47	0.583612	0.209795	2.78183	0.00540538	0.0283244
DDX10	614.37	0.583543	0.123574	4.72223	2.33269e-06	2.63251e-05
PGK1	4592.49	0.58352	0.0958712	6.0865	1.15404e-09	1.97353e-08
CTNND1	423.95	0.582642	0.188502	3.09091	0.00199545	0.0119387
CCDC88A	5340.7	0.581978	0.181047	3.21451	0.00130667	0.00826122
TMX3	1538.46	0.580074	0.0991975	5.84767	4.98504e-09	7.95089e-08
GTF3C6	1622.26	0.579909	0.119635	4.84731	1.25147e-06	1.4692e-05
DCTD	878.371	0.579864	0.159982	3.62457	0.000289446	0.00216492
UGDH	497.867	0.578726	0.132603	4.36435	1.27501e-05	0.000126288
DCBLD1	468.767	0.578103	0.198035	2.9192	0.00350929	0.0196611
PLXDC2	3511.64	0.578086	0.117322	4.92735	8.33506e-07	1.00128e-05
EIF2AK2	2850.99	0.577814	0.141806	4.07468	4.60777e-05	0.000415357
RNF121	188.533	0.577236	0.205609	2.80744	0.00499366	0.0265136
TMTC3	502.962	0.577159	0.15934	3.62219	0.000292122	0.00218176
PUM3	2001.37	0.577053	0.110729	5.21142	1.87405e-07	2.4728e-06
TLNRD1	741.6	0.576771	0.160443	3.59487	0.000324551	0.00239377
PRKACA	762.506	0.576563	0.146499	3.93562	8.29814e-05	0.00070762
PDCD5	835.498	0.57568	0.127778	4.50531	6.62752e-06	6.92655e-05
TNIP2	610.381	0.574835	0.130682	4.39873	1.08887e-05	0.000109279
TNNT1	785.468	0.574775	0.13393	4.29161	1.77385e-05	0.00017166
DUSP14	666.661	0.574664	0.177935	3.22964	0.00123946	0.00787571
TNIK	599.7	0.57454	0.196283	2.92711	0.0034213	0.0192308
FUT8	751.102	0.574031	0.160387	3.57904	0.000344853	0.00252875
TFE3	791.171	0.57279	0.151218	3.78785	0.000151956	0.0012221
FAM210A	348.177	0.572746	0.178892	3.20163	0.00136653	0.00859093
ZNF511	543.168	0.571161	0.125793	4.54047	5.613e-06	5.93169e-05
SLC4A2	465.813	0.570495	0.190104	3.00096	0.00269133	0.0155663
CDYL	854.402	0.570334	0.119516	4.77201	1.82396e-06	2.09711e-05
RALA	2273.79	0.569277	0.079906	7.12433	1.04585e-12	2.37896e-11
INSIG1	5373.14	0.568853	0.09588	5.93297	2.97504e-09	4.84704e-08
ERO1A	926.494	0.568798	0.135006	4.21314	2.51843e-05	0.000237055
NCDN	264.432	0.567278	0.178942	3.17018	0.00152345	0.00944581
UNC119	662.859	0.567247	0.122616	4.62622	3.72396e-06	4.04364e-05
SLC31A1	725.977	0.567047	0.153717	3.6889	0.000225223	0.00174185
MT-TI	643.385	0.566756	0.189491	2.99093	0.00278128	0.0159841
SCNM1	1290.86	0.565846	0.16281	3.4755	0.000509896	0.00358497
ILK	812.173	0.565729	0.157987	3.58086	0.000342463	0.00251414
CSGALNACT2	676.448	0.565219	0.117932	4.79275	1.64513e-06	1.90189e-05
PRMT1	2609.49	0.564778	0.0969968	5.82265	5.79215e-09	9.16108e-08
GSDME	182.361	0.564099	0.19377	2.91118	0.00360066	0.0200958
CLDND1	481.133	0.563331	0.142253	3.96007	7.49284e-05	0.000646219
ASB1	512.226	0.563274	0.181099	3.11031	0.00186894	0.0112887
MTFMT	185.453	0.56322	0.195312	2.88369	0.00393047	0.0216496
AGFG1	2027.18	0.562436	0.110873	5.0728	3.91998e-07	4.95503e-06
NOL4L	397.949	0.561827	0.21343	2.63237	0.00847906	0.041153
TOM1	662.044	0.561482	0.134954	4.16056	3.17473e-05	0.000293581
STAT6	1170.62	0.561329	0.134692	4.16751	3.07941e-05	0.000285463
TOMM40	607.972	0.561134	0.128318	4.37299	1.22554e-05	0.000122117
ATP6V1A	2191.03	0.55886	0.0817764	6.83399	8.25833e-12	1.73437e-10
AP4E1	416.559	0.558712	0.158146	3.53289	0.000411044	0.00295465
IFNAR1	1515.44	0.558374	0.100659	5.54718	2.90316e-08	4.26757e-07
OPTN	857.462	0.557705	0.13248	4.20973	2.55677e-05	0.000240544
RNF2	206.529	0.55727	0.203801	2.73439	0.00624966	0.0320137
TTC33	202.335	0.557136	0.163951	3.39819	0.000678327	0.00464844
GPR137B	337.574	0.556397	0.174612	3.18647	0.00144022	0.00900342
NIP7	506.958	0.556249	0.127303	4.36948	1.24542e-05	0.00012381
FEM1A	537.861	0.55619	0.15182	3.6635	0.000248795	0.00189782
PWWP2A	776.983	0.556181	0.119903	4.6386	3.5077e-06	3.83077e-05
GMIP	497.082	0.556112	0.168426	3.30181	0.000960623	0.00629674
RIOX1	433.936	0.55521	0.159349	3.48424	0.000493545	0.00347905
GPR107	609.23	0.553985	0.128702	4.3044	1.67442e-05	0.000162953
NBPF10	1563.82	0.553322	0.124453	4.44602	8.74742e-06	8.94958e-05
TWNK	195.581	0.553041	0.20959	2.63868	0.00832304	0.0405146
MPHOSPH10	897.384	0.552626	0.139683	3.95628	7.61265e-05	0.000655061
DAXX	1154.45	0.552313	0.0943438	5.85426	4.79141e-09	7.6614e-08
SLC39A11	738.103	0.552146	0.110294	5.00613	5.55363e-07	6.85092e-06
RLF	9431.29	0.55211	0.145639	3.79094	0.000150076	0.00120749
IPO11	133.031	0.551849	0.210225	2.62504	0.00866394	0.0418573
ZNF462	727.74	0.551518	0.214349	2.57299	0.0100825	0.0473698
DST	866.661	0.551028	0.13793	3.99498	6.46997e-05	0.000566249
NBPF26	1214.21	0.550756	0.173541	3.17363	0.00150544	0.0093494
HSPE1	1992.07	0.550528	0.0921503	5.97424	2.3117e-09	3.82218e-08
MBD2	2067.18	0.550281	0.111773	4.92321	8.5136e-07	1.02099e-05
CHORDC1	904.614	0.550273	0.147942	3.71953	0.000199597	0.00156151
UBE2D1	427.687	0.549526	0.165106	3.32833	0.000873693	0.00579242
MRPL32	495.268	0.548969	0.184256	2.97938	0.00288835	0.0165293
HPS5	599.712	0.548258	0.167083	3.28136	0.00103309	0.00670608
PDLIM4	1844.58	0.547732	0.165438	3.31079	0.000930322	0.006125
SPPL2A	2085.18	0.547407	0.144696	3.78316	0.000154852	0.00124381
DDX31	143.775	0.546184	0.186854	2.92306	0.00346614	0.0194597
DTX2	501.173	0.545715	0.13033	4.18718	2.82438e-05	0.000263887
AHCYL1	6796.96	0.545316	0.0772613	7.05808	1.68823e-12	3.76779e-11
ZBED5	443.792	0.545182	0.165904	3.28612	0.00101576	0.00660716
ARL15	165.354	0.544379	0.209518	2.59824	0.00937018	0.0446208
TTPAL	174.581	0.544277	0.209439	2.59873	0.00935687	0.044591
FAM117A	183.077	0.544018	0.199765	2.72329	0.00646348	0.0328795
HCCS	572.203	0.542867	0.171107	3.17267	0.00151046	0.00937444
STK26	616.216	0.542611	0.168716	3.21613	0.00129934	0.00822033
ARHGAP26	2623.17	0.542509	0.171899	3.15598	0.00159961	0.00986954
RELT	359.059	0.541562	0.162286	3.33709	0.000846611	0.0056405
RDH11	1529.46	0.5414	0.101008	5.35997	8.3234e-08	1.15286e-06
LIMK2	869.402	0.541358	0.20779	2.60531	0.00917903	0.0438285
PAK1	1105.1	0.541187	0.122141	4.43082	9.38744e-06	9.54256e-05
TMEM39A	248.228	0.541043	0.208589	2.59383	0.00949136	0.0450846
RHOBTB3	1448.33	0.540979	0.192764	2.80643	0.00500936	0.0265801
APOBR	567.554	0.540492	0.183695	2.94234	0.00325746	0.0183971
PDE3B	789.787	0.539779	0.169821	3.17852	0.00148029	0.00921436
MYCBP2	2996.08	0.539772	0.101131	5.33733	9.43255e-08	1.29701e-06
KLHL28	285.367	0.53963	0.135879	3.97141	7.14489e-05	0.000619311
NBPF20	1060.7	0.539146	0.161142	3.34578	0.000820503	0.00548005
MRPL52	1720.13	0.538746	0.124792	4.31715	1.5806e-05	0.000154776
MOB1B	544.567	0.538679	0.165451	3.25583	0.00113062	0.00726697
HARS1	681.287	0.538654	0.131137	4.10756	3.99855e-05	0.000363379
MAPK8	241.438	0.5386	0.193183	2.78804	0.00530285	0.0278952
LONRF1	971.789	0.538161	0.167504	3.21283	0.00131433	0.00829856
NOP56	1131.81	0.536711	0.119587	4.48803	7.18845e-06	7.46748e-05
CCDC71L	265.661	0.536624	0.178428	3.0075	0.00263404	0.0152629
ZNF430	449.94	0.536276	0.122159	4.38998	1.13359e-05	0.000113467
TPST1	367.518	0.536215	0.151137	3.54787	0.000388354	0.00281182
LINS1	209.568	0.535926	0.167702	3.1957	0.00139494	0.00875791
TAP2	1577.18	0.535716	0.129653	4.13192	3.59753e-05	0.000329623
CDC37L1	493.706	0.535571	0.154491	3.46669	0.000526903	0.00369906
SMG9	245.686	0.535565	0.170617	3.139	0.00169527	0.0103887
NMT2	334.264	0.535399	0.169321	3.16203	0.00156672	0.00968558
IDS	293.596	0.534959	0.161976	3.3027	0.00095758	0.00628262
TARBP1	455.101	0.534943	0.136956	3.90595	9.38546e-05	0.000788628
SLC35A4	523.556	0.533325	0.164312	3.24581	0.00117115	0.00749188
YIPF5	1621.95	0.532595	0.100512	5.29883	1.16549e-07	1.58079e-06
SNHG17	323.596	0.530471	0.176864	2.99933	0.00270578	0.0156166
BYSL	474.159	0.530383	0.183741	2.88659	0.00389444	0.0214885
CCNH	267.686	0.530374	0.190526	2.78374	0.00537366	0.0282206
RRS1	287.259	0.528455	0.177423	2.97851	0.00289652	0.016571
NFAT5	672.526	0.527374	0.16711	3.15585	0.00160031	0.00987065
EIF5	5842.12	0.527107	0.0855881	6.15864	7.33701e-10	1.27777e-08
PAPSS2	405.411	0.52603	0.15466	3.40121	0.000670885	0.0046041
IFRD1	294.73	0.525813	0.176058	2.98659	0.00282106	0.0161833
CREB3	435.038	0.525701	0.188854	2.78364	0.00537528	0.0282213
MYD88	339.539	0.525068	0.168043	3.12461	0.00178042	0.0108265
TMEM68	259.886	0.524131	0.174103	3.01046	0.00260853	0.0151336
CDC42SE1	4853.98	0.524074	0.0967761	5.41533	6.1177e-08	8.56749e-07
BCL10	472.556	0.52187	0.168052	3.10541	0.00190015	0.0114517
PHF20	993.149	0.520776	0.118664	4.38867	1.14045e-05	0.000114093
ZBTB22	303.7	0.519448	0.169013	3.07342	0.00211618	0.0125816
CMC2	597.58	0.518885	0.119285	4.34996	1.36165e-05	0.000134518
LINC00662	473.116	0.518858	0.137463	3.77452	0.000160314	0.00128245
AHI1	635.413	0.518436	0.137545	3.76921	0.000163764	0.00130708
MOB3A	1228.66	0.517832	0.172963	2.99389	0.00275446	0.0158541
ZMYND8	2496.17	0.517818	0.110769	4.67476	2.94293e-06	3.26862e-05
DCBLD2	439.408	0.517673	0.190359	2.71946	0.00653889	0.0331369
BLOC1S6	1378.57	0.517669	0.128319	4.03425	5.47769e-05	0.000486826
NACC1	620.41	0.517248	0.156263	3.31012	0.000932564	0.0061355
UEVLD	386.235	0.517039	0.132865	3.89147	9.96389e-05	0.000833535
MED14	430.842	0.515608	0.152374	3.38383	0.000714821	0.00486685
ZNF134	216.811	0.515341	0.2015	2.55753	0.0105419	0.0492231
STIM2	569.515	0.515245	0.135714	3.79655	0.000146723	0.00118403
PCNX4	663.074	0.515168	0.146017	3.52813	0.000418505	0.00300145
FLOT1	519.031	0.51481	0.134453	3.82892	0.000128705	0.00105617
SLC5A3	1070.8	0.514609	0.122099	4.2147	2.50113e-05	0.000235779
NT5C	243.654	0.514448	0.185563	2.77237	0.00556506	0.028945
POLR1C	457.556	0.514378	0.13762	3.73768	0.000185729	0.00146268
GORAB	275.182	0.513724	0.145513	3.53044	0.000414877	0.00298107
DNPH1	2560.15	0.513518	0.0864551	5.93971	2.85528e-09	4.66798e-08
DDX3Y	1219.29	0.512291	0.139012	3.68524	0.00022849	0.00176301
SAFB2	1575.21	0.512138	0.139974	3.6588	0.000253398	0.00192603
MASTL	253.083	0.51097	0.174781	2.92348	0.0034614	0.0194388
MAD2L1BP	709.24	0.510902	0.157985	3.23385	0.00122132	0.00777086
GTF2H3	857.651	0.510483	0.119958	4.25554	2.0855e-05	0.000199374
LAP3	953.567	0.510367	0.106576	4.78876	1.67819e-06	1.93892e-05
PHC2	874.186	0.510093	0.119675	4.2623	2.02331e-05	0.000193918
TMEM167B	832.363	0.510005	0.140241	3.63663	0.00027623	0.00208112
PML	429.57	0.509681	0.163084	3.12526	0.00177651	0.0108096
ATP11A	621.016	0.508368	0.126702	4.01231	6.01273e-05	0.00053015
LRCH3	457.627	0.506736	0.176045	2.87844	0.00399642	0.0219427
ABCE1	1722.88	0.505655	0.105819	4.7785	1.76605e-06	2.03424e-05
NSUN2	1741.73	0.505092	0.157874	3.19934	0.00137744	0.00865092
FOXN3	3833.72	0.504536	0.154388	3.26798	0.00108318	0.00701199
PDCD7	644.755	0.503996	0.132466	3.80474	0.000141955	0.00115144
MED19	899.195	0.498815	0.118126	4.22272	2.41366e-05	0.00022867
PTPRJ	1014.5	0.498518	0.1409	3.53809	0.000403026	0.00290522
STX12	1115.94	0.49822	0.0966773	5.15343	2.55766e-07	3.31601e-06
SERPINB6	278.799	0.49756	0.178393	2.78912	0.00528511	0.0278173
IPMK	350.477	0.497306	0.149786	3.3201	0.000899842	0.00594913
SAP30	592.335	0.49729	0.145787	3.41107	0.000647087	0.00445855
ALG2	622.939	0.497117	0.119151	4.17214	3.0175e-05	0.00028041
OSBPL8	6162.9	0.495674	0.13805	3.59053	0.000330003	0.00242926
ZSCAN32	256.414	0.49494	0.152764	3.23991	0.00119569	0.00762827
LIMD1	422.327	0.494859	0.144548	3.42349	0.000618215	0.00428297
NSRP1	1352.94	0.494272	0.106671	4.63362	3.59319e-06	3.91511e-05
DDX5	8367.12	0.492648	0.0926843	5.31534	1.0646e-07	1.45437e-06
AKAP11	1111.85	0.492584	0.124156	3.96745	7.2646e-05	0.00062825
DDX51	204.026	0.49224	0.186382	2.64103	0.00826544	0.0403228
PFDN2	2521.52	0.492203	0.0866071	5.68317	1.32219e-08	2.02038e-07
VOPP1	2676.62	0.492187	0.0902518	5.45349	4.93919e-08	7.05791e-07
RRAS	494.325	0.491996	0.154848	3.17728	0.00148663	0.00924778
GTPBP4	1697.49	0.491959	0.101637	4.84037	1.29598e-06	1.51957e-05
ITGAX	3508.72	0.491686	0.167467	2.93601	0.00332463	0.0187318
TBC1D23	628.191	0.490915	0.151337	3.24384	0.00117929	0.00753629
HMBS	184.13	0.49087	0.186014	2.63889	0.00831791	0.0405146
ING2	664.701	0.490661	0.122276	4.01274	6.00191e-05	0.000529689
VPS37C	1947.44	0.490221	0.136288	3.59696	0.00032196	0.00237651
ZBTB7A	6560.11	0.489745	0.131944	3.71177	0.000205815	0.00160485
TIMP1	10912.5	0.489291	0.0933271	5.24275	1.582e-07	2.11097e-06
PCF11	1627.22	0.488191	0.137919	3.5397	0.000400582	0.00289042
ARHGAP10	1496.72	0.487961	0.179047	2.72532	0.00642384	0.0327466
SMG1P5	877.418	0.487498	0.111566	4.36958	1.24485e-05	0.00012381
GLUL	2488.02	0.487337	0.107267	4.54322	5.54014e-06	5.86122e-05
SLC7A5	1994.99	0.4868	0.131063	3.71426	0.000203803	0.00159112
HERPUD2-AS1	212.7	0.485466	0.176796	2.74591	0.00603436	0.0310114
TLE3	759.497	0.485398	0.106521	4.55681	5.19369e-06	5.52555e-05
PGM2L1	196.348	0.484883	0.187239	2.58965	0.00960724	0.0455425
GPAT3	1951	0.484778	0.187545	2.58486	0.00974185	0.0459937
SLFN5	1843.58	0.483682	0.158357	3.05438	0.00225524	0.0132915
UAP1	293.317	0.482908	0.178509	2.70523	0.00682564	0.0343421
SIPA1L2	510.224	0.482475	0.165408	2.91688	0.0035355	0.0197788
GYS1	481.864	0.481742	0.151993	3.1695	0.00152699	0.00946467
ANKRD52	513.218	0.481505	0.144799	3.32533	0.000883144	0.00584894
ZFAND5	2480.33	0.481103	0.0827706	5.81249	6.1552e-09	9.67873e-08
NBPF25P	441.839	0.480219	0.158468	3.03038	0.00244247	0.0142619
APEX2	267.364	0.480154	0.174394	2.75327	0.00590026	0.03038
MCL1	9179.37	0.480034	0.07732	6.20841	5.35235e-10	9.44619e-09
CGAS	524.792	0.479411	0.125584	3.81745	0.000134839	0.00109937
JAZF1	238.171	0.478052	0.164994	2.89738	0.00376288	0.0208599
TM9SF4	896.981	0.477465	0.12937	3.69068	0.000223652	0.00173181
TRIM41	277.853	0.47743	0.164537	2.90165	0.00371205	0.0206203
MIX23	454.092	0.47704	0.137351	3.47315	0.000514378	0.00361247
NAA50	1349.42	0.47608	0.131188	3.62898	0.000284544	0.00213695
RHOU	427.976	0.475936	0.165467	2.87632	0.0040234	0.0220461
BZW1P2	627.821	0.475177	0.128836	3.68822	0.000225832	0.00174513
YWHAZP5	367.148	0.474099	0.147374	3.21698	0.0012955	0.00819876
SMG1P2	452.301	0.473764	0.135469	3.4972	0.00047017	0.00333288
TNKS1BP1	407.528	0.473729	0.14202	3.33565	0.000851006	0.0056658
TSC22D2	612.862	0.473502	0.128646	3.68066	0.00023263	0.00178964
SAFB	1098.32	0.473099	0.13485	3.50834	0.000450915	0.00320959
CENPBD1P	303.599	0.473049	0.161315	2.93246	0.00336292	0.018925
SLC25A37	719.831	0.473002	0.141746	3.33696	0.000846997	0.00564109
ABCC1	479.505	0.472716	0.163528	2.89074	0.00384334	0.0212438
RASA3	1478.9	0.47203	0.135614	3.48068	0.000500151	0.00352299
OTULIN	740.967	0.470511	0.172994	2.71981	0.00653199	0.0331108
SHFL	380.675	0.470511	0.149345	3.1505	0.00162991	0.0100369
NUP58	1053.89	0.470479	0.123545	3.80817	0.00014	0.00113704
ZMYM3	499.349	0.469963	0.144905	3.24326	0.00118171	0.00754921
SLC2A1	2818.25	0.469484	0.0930153	5.04738	4.47905e-07	5.59453e-06
NBEAL1	489.884	0.469451	0.162429	2.8902	0.00385002	0.0212745
C6orf62	2487.07	0.46834	0.0987979	4.74038	2.13318e-06	2.42614e-05
DRAP1	1007.41	0.468284	0.119617	3.91487	9.04545e-05	0.000763104
NBPF14	2155.31	0.467001	0.12346	3.7826	0.000155196	0.00124551
GNA13	1040.78	0.466562	0.121514	3.83958	0.000123247	0.00101446
WDR12	485.054	0.465899	0.134031	3.47606	0.000508847	0.00357893
GOLGA8A	770.334	0.465359	0.167841	2.77262	0.00556078	0.0289309
CHD1	1111.47	0.464943	0.124106	3.74634	0.000179432	0.00141839
TTYH3	4745.96	0.464677	0.145143	3.20151	0.0013671	0.00859167
TENT4A	533.139	0.463993	0.154976	2.99397	0.00275374	0.0158541
UBE2M	846.276	0.463846	0.164105	2.82652	0.00470572	0.0251894
RRP36	1000.61	0.4637	0.0978329	4.73972	2.14016e-06	2.43262e-05
NAB1	607.343	0.463254	0.144152	3.21365	0.00131061	0.00827784
DPH3	580.347	0.462222	0.163532	2.82649	0.00470605	0.0251894
GRWD1	408.07	0.461712	0.159681	2.89146	0.00383458	0.0212077
FRMD4B	1219.24	0.460343	0.170142	2.70564	0.00681728	0.0343273
B2M	66830.2	0.460101	0.105355	4.36716	1.25873e-05	0.000124806
ZFAND3	2197.91	0.459979	0.0908789	5.06145	4.16079e-07	5.22457e-06
GSTO1	4083.09	0.459946	0.148878	3.08941	0.00200558	0.0119917
CLK4	498.889	0.458908	0.174041	2.63679	0.00836957	0.0406945
GRAMD1A	589.687	0.458643	0.121517	3.77431	0.000160448	0.00128278
HSP90AB1	52981.3	0.457633	0.0734772	6.22822	4.71757e-10	8.40909e-09
RPL35P5	504.403	0.457213	0.146388	3.1233	0.00178838	0.0108645
NDUFS8	812.082	0.457201	0.139763	3.27127	0.00107067	0.00694052
DGKH	1216.81	0.45717	0.173488	2.63517	0.0084094	0.0408568
DYNLT1	1996.51	0.457111	0.157176	2.90828	0.00363418	0.0202471
ZNF655	558.274	0.45641	0.130229	3.50468	0.000457155	0.00324791
ZNF335	324.256	0.456393	0.156334	2.91934	0.00350774	0.0196583
MYLK	1042.08	0.45607	0.122037	3.73715	0.000186121	0.00146515
PITPNB	1506.89	0.455855	0.093618	4.86931	1.11991e-06	1.32212e-05
SEC22B	1568.6	0.455454	0.0960641	4.74115	2.12513e-06	2.41843e-05
SAMD9	869.604	0.454839	0.1452	3.13251	0.00173321	0.0105802
P4HA1	2369.64	0.453513	0.175509	2.58398	0.00976661	0.0460801
HDGF	6956.17	0.453243	0.0817738	5.54264	2.97941e-08	4.36274e-07
DNAJA1	2822.89	0.453217	0.0998251	4.54011	5.62251e-06	5.93842e-05
LAGE3	1062.36	0.452982	0.164245	2.75796	0.00581627	0.0300209
NRBF2	724.322	0.452947	0.120817	3.74905	0.000177509	0.00140495
CTPS1	1754.25	0.452874	0.124755	3.6301	0.000283315	0.00212942
CCAR1	3953.59	0.452653	0.123669	3.6602	0.000252023	0.00191935
DDX55	443.858	0.452045	0.152842	2.9576	0.0031004	0.0175993
SLC26A6	326.256	0.451891	0.162783	2.77603	0.00550267	0.028702
BCYRN1	5826.1	0.451765	0.127124	3.55373	0.000379812	0.00275523
FTX	1148.67	0.451399	0.155469	2.90347	0.00369054	0.0205189
OTUD5	821.25	0.450612	0.113112	3.98376	6.78344e-05	0.000590683
DPP9	632.199	0.450593	0.129253	3.48615	0.000490035	0.00345946
MAST4	479.341	0.450533	0.14873	3.0292	0.00245203	0.0143045
GTDC1	259.899	0.450241	0.157869	2.85199	0.00434469	0.0235142
ZDHHC6	426.277	0.450189	0.15333	2.93608	0.00332385	0.0187318
SS18	689.297	0.449784	0.146819	3.06352	0.0021875	0.0129446
TRIM24	811.637	0.44931	0.114278	3.93172	8.43417e-05	0.00071664
ZNF770	618.857	0.448599	0.140913	3.1835	0.00145504	0.00907207
DCP1A	739.391	0.448432	0.114918	3.90221	9.53184e-05	0.000800574
TRIO	448.336	0.44829	0.173923	2.57752	0.00995122	0.0468113
RBM17	2118.13	0.448165	0.0879934	5.09316	3.52139e-07	4.46907e-06
COL27A1	334.362	0.448021	0.151833	2.95075	0.00317002	0.0179568
RWDD1	1671.29	0.447809	0.155861	2.87313	0.00406422	0.0222248
SLC4A1AP	845.011	0.447231	0.112951	3.95952	7.50992e-05	0.000647398
UBE2Z	3014.79	0.446912	0.100503	4.44674	8.71824e-06	8.92453e-05
GTF2I	6721.02	0.44651	0.0759966	5.8754	4.21834e-09	6.7967e-08
RGS1	4797.43	0.4464	0.154567	2.88806	0.00387624	0.0213944
GPATCH4	1288.49	0.446147	0.127003	3.51289	0.000443269	0.00316229
EDEM2	357.395	0.44575	0.16625	2.6812	0.00733591	0.0363876
CCDC82	642.103	0.445213	0.13033	3.41604	0.000635398	0.00438598
TOB1	1023.88	0.444846	0.121624	3.65756	0.000254624	0.00193259
CEP290	906.258	0.444774	0.159842	2.7826	0.00539259	0.0282809
ELOC	3185.28	0.444142	0.110315	4.02611	5.67078e-05	0.000503043
TRIM8	1041.75	0.443654	0.146507	3.02821	0.00246005	0.0143425
YWHAG	3787.74	0.443528	0.116594	3.80404	0.000142357	0.00115322
IDH3A	727.875	0.44334	0.126539	3.50359	0.000459028	0.00325755
UTP23	1260.49	0.442995	0.0964274	4.59408	4.34671e-06	4.68229e-05
AKIRIN1	2018.85	0.442428	0.0983486	4.49856	6.84141e-06	7.13827e-05
DYRK2	622.108	0.442315	0.13737	3.21988	0.00128245	0.00812701
TSR1	401.869	0.442289	0.166127	2.66235	0.00775981	0.0382102
RAP1BL	461.216	0.441961	0.16248	2.7201	0.00652625	0.0330905
SMIM30	733.71	0.441533	0.105452	4.18705	2.82605e-05	0.000263913
TFCP2	707.579	0.441454	0.130828	3.37431	0.000740001	0.00501844
MTND1P23	41425	0.441361	0.130113	3.39215	0.000693477	0.00473513
RRP15	1129.39	0.441195	0.115496	3.82001	0.000133445	0.00108988
SBF2	369.636	0.440808	0.146286	3.01333	0.00258398	0.015005
DNAJC8	4437.02	0.440102	0.111662	3.9414	8.10083e-05	0.00069204
KPNB1	9864.31	0.439429	0.0957955	4.58716	4.49318e-06	4.81816e-05
ATG2A	296.779	0.438155	0.165649	2.64509	0.008167	0.039935
RESF1	4803.59	0.438007	0.162835	2.68988	0.00714777	0.0356577
POLG	638.142	0.437316	0.160211	2.72961	0.00634083	0.0323844
ODR4	669.708	0.436586	0.145808	2.99426	0.00275113	0.0158445
RABGGTB	1045.15	0.436361	0.107401	4.06291	4.8465e-05	0.000434828
ATP2C1	749.225	0.436288	0.109922	3.96906	7.21558e-05	0.000624867
NOLC1	947.996	0.435662	0.151124	2.8828	0.00394152	0.0216789
TET2	1144.21	0.43533	0.123809	3.51614	0.000437865	0.00312846
ASPH	2394.79	0.435193	0.0955569	4.55428	5.25642e-06	5.57663e-05
ZC3H8	388.758	0.434975	0.153729	2.82949	0.00466226	0.0249973
RAD54L2	834.619	0.434757	0.114353	3.8019	0.000143589	0.00116122
SPRED2	752.422	0.434536	0.149508	2.90643	0.00365581	0.0203459
GATD3	497.17	0.434279	0.158729	2.73598	0.00621955	0.0318853
CIC	515.521	0.434185	0.13808	3.14446	0.00166394	0.0102331
WDR3	744.825	0.433984	0.12114	3.58249	0.000340329	0.00250138
ADNP2	982.481	0.433956	0.116763	3.71655	0.000201963	0.00157806
CMTM4	412.76	0.43378	0.14866	2.91793	0.00352361	0.0197181
ACER3	738.415	0.433179	0.126765	3.41717	0.00063275	0.00437089
DNAJC15	1036.08	0.43257	0.113278	3.81865	0.000134186	0.00109452
MT-ND1	58089.1	0.43237	0.105482	4.099	4.14946e-05	0.000376191
ZDHHC14	600.343	0.432336	0.119916	3.60532	0.000311767	0.00231299
WSB1	3385.85	0.43188	0.0869708	4.9658	6.84188e-07	8.33698e-06
PBDC1	977.829	0.43164	0.140881	3.06386	0.00218498	0.0129338
MMP14	21367.1	0.431612	0.136658	3.15833	0.00158676	0.00979348
PNISR	4193.24	0.431138	0.150129	2.87178	0.00408166	0.0223008
DHX15	1551.24	0.4309	0.116035	3.71352	0.000204396	0.00159444
CXXC5	9384.62	0.42988	0.13636	3.15255	0.00161854	0.00997659
RBPJ	3706.46	0.429492	0.102194	4.20271	2.63744e-05	0.000247397
LIMK1	872.551	0.429115	0.15059	2.84956	0.00437795	0.0236453
EIF5P1	1734.06	0.428356	0.11368	3.76809	0.000164502	0.00131186
STAT1	2657.8	0.427513	0.0916702	4.6636	3.10726e-06	3.43704e-05
ETV6	2645.72	0.427484	0.0805285	5.30847	1.10548e-07	1.50559e-06
SDCCAG8	2339.96	0.427444	0.116188	3.67891	0.000234233	0.00180051
EXOC5	1258.76	0.427256	0.10115	4.22397	2.40039e-05	0.00022764
MOB4	799.676	0.426601	0.16608	2.56864	0.0102097	0.0478661
MPHOSPH6	1329.09	0.423992	0.116339	3.64447	0.000267946	0.00202192
MIDN	4213.46	0.423182	0.117498	3.60162	0.000316234	0.00234338
SLC36A1	854.247	0.42311	0.160206	2.64104	0.0082652	0.0403228
SPOPL	451.745	0.422559	0.125535	3.36608	0.000762457	0.0051523
H3-5	1076.8	0.422412	0.122018	3.46189	0.000536395	0.00375457
MCM3AP	1125.38	0.422371	0.119509	3.53422	0.000408987	0.0029421
UBQLN4	406.66	0.421598	0.149903	2.81247	0.00491622	0.0261851
IL4R	789.055	0.419344	0.161835	2.59118	0.00956465	0.0453872
NIFK	1367.25	0.41859	0.128531	3.25672	0.00112709	0.00724675
DBF4	958.15	0.418168	0.0903669	4.62745	3.70204e-06	4.02215e-05
FAM177A1	1312.05	0.417982	0.125182	3.33899	0.000840829	0.00560592
EIF5AP2	952.025	0.417691	0.122203	3.41801	0.000630817	0.00435912
RPF2	1269.37	0.417446	0.122174	3.41682	0.000633568	0.00437495
SQLE	5290.37	0.415905	0.0843668	4.92972	8.23468e-07	9.913e-06
CDK14	306.45	0.415887	0.15555	2.67365	0.00750302	0.0371291
RPL7L1	3615.5	0.41583	0.097547	4.26287	2.01816e-05	0.000193523
MAPKAPK5	624.591	0.414254	0.122661	3.37724	0.000732174	0.00497427
ADAR	2917.38	0.414146	0.104481	3.96382	7.37591e-05	0.000637295
MIR4435-2HG	1520.57	0.414108	0.12689	3.26351	0.0011004	0.00709677
ATP6V1B2	2932.79	0.413997	0.153825	2.69135	0.00711642	0.0355408
ADAM17	4087.44	0.413891	0.134976	3.06641	0.00216644	0.0128321
FAF2	1337.83	0.413657	0.0886128	4.66814	3.03944e-06	3.37383e-05
SDF4	4555.82	0.413263	0.0925403	4.46576	7.9784e-06	8.21602e-05
MACROH2A1	12633.8	0.41324	0.127492	3.24131	0.00118981	0.00759583
GABPB1-AS1	728.302	0.412723	0.111338	3.70694	0.000209779	0.0016324
ACOT9	649.169	0.412662	0.131113	3.14737	0.00164747	0.0101352
SELENOS	1900.83	0.412364	0.0911857	4.52224	6.1189e-06	6.42332e-05
BIN3	1031.76	0.411396	0.120564	3.41225	0.000644291	0.0044409
UBE2E1	2207.35	0.410197	0.143826	2.85203	0.00434414	0.0235142
OSGIN2	759.304	0.409959	0.0997459	4.11004	3.95594e-05	0.000359852
ST13P18	923.022	0.409283	0.131492	3.11261	0.00185442	0.0112046
CACUL1	2084.75	0.409121	0.103479	3.95365	7.69677e-05	0.000661099
NADK	680.837	0.408285	0.137003	2.98011	0.00288141	0.0164945
HSPA9	2767.54	0.40826	0.102011	4.0021	6.27821e-05	0.000551761
MAP4	1742.37	0.408167	0.101811	4.00905	6.09624e-05	0.000536764
RAC2	14151.9	0.407709	0.151408	2.69279	0.00708566	0.0353965
TUBG1	656.402	0.407262	0.132537	3.07281	0.00212056	0.0125997
COL9A2	1732.47	0.406389	0.141952	2.86286	0.00419836	0.0228331
WDR43	1703.04	0.406041	0.0963101	4.21597	2.48707e-05	0.000234803
NAT10	734.124	0.405983	0.132917	3.05441	0.00225501	0.0132915
IFI16	1647.63	0.405759	0.105134	3.85944	0.000113648	0.000942405
TOP1	7209.49	0.405497	0.114287	3.54805	0.000388088	0.00281097
CHD9	1971.63	0.405306	0.153018	2.64875	0.00807905	0.0395673
RCOR1	1361.17	0.404809	0.109882	3.68402	0.000229584	0.00176836
IMP4	426.84	0.404568	0.150581	2.68671	0.00721596	0.0359054
ATOX1	1145.12	0.404125	0.132201	3.0569	0.00223636	0.0132008
PURB	1787.84	0.403824	0.0874799	4.6162	3.90837e-06	4.24145e-05
TWIST1	675.893	0.403527	0.146451	2.75537	0.00586252	0.0302102
RFT1	592.34	0.402917	0.13701	2.94077	0.00327394	0.0184792
ANAPC16	1086.43	0.402579	0.105484	3.8165	0.00013536	0.00110267
UBL4A	525.132	0.402218	0.125149	3.21392	0.00130937	0.00827548
TAPT1	710.271	0.402175	0.15421	2.60797	0.0091081	0.0435369
RSRC2	2502.71	0.402122	0.0926385	4.34077	1.41985e-05	0.00013983
SRSF5	3474.69	0.401956	0.0911732	4.40871	1.03988e-05	0.000104862
BMS1	1350	0.401457	0.113389	3.54053	0.000399327	0.00288246
TMSB10	25063.1	0.400863	0.0757621	5.29108	1.21594e-07	1.64451e-06
SMC6	1103.53	0.40056	0.125572	3.18988	0.0014233	0.00890937
SLTM	3939.48	0.400203	0.147581	2.71176	0.00669272	0.033808
SBDS	1314.36	0.400021	0.123119	3.24906	0.00115789	0.00741621
XIAP	1462.43	0.399713	0.10605	3.7691	0.000163836	0.0013071
HEATR6	403.135	0.399707	0.15046	2.65656	0.00789418	0.0387711
RABL3	359.631	0.39956	0.143933	2.776	0.00550319	0.028702
TP53RK	340.472	0.39929	0.151406	2.63721	0.00835922	0.0406546
CDK5RAP2	1059.46	0.399186	0.103519	3.85617	0.000115175	0.000953822
MED10	614.277	0.399142	0.130024	3.06976	0.00214231	0.012709
COL6A1	3593.55	0.397681	0.147886	2.68912	0.00716415	0.0357133
TSPAN14	1652.51	0.397187	0.088939	4.46584	7.97564e-06	8.21602e-05
RCC2	5721.19	0.396535	0.094541	4.19432	2.73691e-05	0.000255968
PRAME	789.289	0.396226	0.138717	2.85635	0.00428536	0.0232595
STK4	2092	0.396136	0.108592	3.64794	0.00026435	0.00199956
ENG	1231.93	0.395377	0.138638	2.85188	0.0043462	0.0235156
MARS1	706.305	0.394984	0.150284	2.62825	0.00858258	0.0415172
MT2A	6506.49	0.394932	0.10531	3.75017	0.000176713	0.0014004
POP1	1001.97	0.394925	0.111885	3.52973	0.000415989	0.00298641
UNC50	545.82	0.394251	0.125522	3.14088	0.00168439	0.0103321
NOL8	897.044	0.393762	0.149025	2.64225	0.00823584	0.0401996
ABCF1	1430.27	0.393012	0.120752	3.25469	0.00113515	0.00728868
MICALL1	447.712	0.392475	0.144079	2.72402	0.00644925	0.0328282
ATXN2L	1805.22	0.392267	0.141706	2.76817	0.00563723	0.0292802
CLEC2D	1561.71	0.391575	0.124975	3.13322	0.00172898	0.0105577
HMOX2	594.683	0.391056	0.144806	2.70055	0.00692243	0.0347092
NUB1	1777.27	0.390283	0.101626	3.8404	0.000122836	0.00101152
STX4	1020.28	0.38994	0.150448	2.59186	0.00954593	0.045321
RNF145	782.428	0.389575	0.102965	3.78356	0.000154598	0.00124282
DFFA	978.331	0.389099	0.104633	3.71869	0.00020026	0.00156604
MECP2	1094.94	0.388876	0.0972992	3.99671	6.42298e-05	0.000562896
CUX1	2221.43	0.38857	0.0961454	4.04148	5.31142e-05	0.000473381
PSMD11	2707.18	0.388434	0.0952061	4.07993	4.50491e-05	0.000407053
NEPRO	788.19	0.388388	0.124237	3.12618	0.00177092	0.0107817
RAB13	4732.79	0.388245	0.127329	3.04916	0.00229484	0.0134746
SMN2	1067.37	0.388241	0.125382	3.09646	0.00195844	0.0117539
RNF213	1658.56	0.3882	0.0943751	4.11337	3.8992e-05	0.000355202
ORAI1	459.174	0.387957	0.134507	2.88429	0.00392301	0.0216148
SPTY2D1	717.833	0.387639	0.119071	3.25553	0.00113181	0.00727211
GTF2IP1	6149.34	0.386986	0.0752466	5.14291	2.70518e-07	3.49882e-06
GTF2F2	1040.47	0.386211	0.105002	3.67812	0.000234962	0.00180464
ARID4B	3459.6	0.385902	0.122869	3.14076	0.00168513	0.0103333
C1orf52	407.914	0.385603	0.132102	2.91898	0.00351174	0.0196666
ARCN1	2064.63	0.385297	0.0969567	3.97391	7.07036e-05	0.000613693
OSBPL11	639.249	0.384663	0.137588	2.79576	0.00517775	0.0273357
RAP1GDS1	797.861	0.384578	0.121451	3.16652	0.00154277	0.00954996
NOP10	5143.61	0.383193	0.107647	3.55971	0.000371269	0.00269636
PRRC2C	9488.53	0.383082	0.114242	3.35325	0.000798695	0.00535764
PCNX2	397.038	0.38228	0.140293	2.72486	0.00643286	0.0327661
ISG20L2	1266.21	0.381678	0.110214	3.46307	0.000534048	0.0037409
PRMT5	779.629	0.380987	0.103061	3.69672	0.000218399	0.0016953
SMN1	1096.17	0.380793	0.123903	3.07332	0.00211692	0.012582
GTF2H2C	1084.5	0.380786	0.128423	2.96509	0.00302595	0.0172386
LITAF	6587.14	0.380526	0.0793507	4.7955	1.62271e-06	1.87711e-05
POLK	683.898	0.3805	0.114619	3.31968	0.000901205	0.00595606
RAF1	984.858	0.380222	0.128354	2.96229	0.00305356	0.0173803
DTX3L	1076.58	0.379897	0.115572	3.28711	0.00101222	0.00658865
DNAJA3	528.006	0.379503	0.118129	3.2126	0.00131538	0.00830238
DHX38	844.47	0.379128	0.113746	3.33312	0.000858773	0.00571149
CMIP	2009.68	0.37894	0.103526	3.66035	0.000251871	0.00191896
EIF3J	3149.3	0.377627	0.138714	2.72234	0.00648218	0.0329464
NRDE2	501.021	0.376085	0.139242	2.70094	0.00691447	0.0346969
SARS1	1664.54	0.37549	0.0925036	4.05919	4.92433e-05	0.000441582
TYW3	754.172	0.375361	0.140607	2.66957	0.00759487	0.037515
PSAP	28089.8	0.374975	0.0926459	4.0474	5.179e-05	0.00046273
ABHD12	1397.04	0.374062	0.110162	3.39555	0.000684907	0.00468168
TCF4	1819.06	0.372177	0.0852151	4.36751	1.25674e-05	0.000124739
WRN	704.477	0.370745	0.120206	3.08425	0.00204067	0.0121785
C15orf39	726.155	0.369202	0.112284	3.28809	0.00100868	0.00656786
SNX27	1271.16	0.368597	0.111936	3.29292	0.000991528	0.00647398
CTNNB1	6228.43	0.367884	0.0866848	4.24393	2.19639e-05	0.000209342
GTF2IP4	5895.42	0.367681	0.0779206	4.71866	2.37403e-06	2.67438e-05
ZCCHC9	560.525	0.367229	0.130858	2.80632	0.00501113	0.026582
GTF2H2	1041.71	0.366742	0.126132	2.90761	0.00364206	0.0202851
DNM2	1548.1	0.36668	0.120908	3.03272	0.00242356	0.0141734
UFL1	1151.49	0.366646	0.115006	3.18804	0.00143239	0.00895738
PDP1	543.604	0.365772	0.135816	2.69314	0.00707822	0.035378
MKNK2	2251.31	0.365684	0.109455	3.34095	0.000834912	0.00557039
ZSWIM6	1512.54	0.365419	0.111453	3.27869	0.00104291	0.00676288
ARL8B	3354.56	0.365172	0.105096	3.47465	0.000511515	0.00359369
CHD2	2086.24	0.364721	0.109402	3.33376	0.000856801	0.00570037
UBE2O	504.329	0.362052	0.122306	2.96022	0.00307424	0.017477
FAM20C	2362.96	0.361274	0.131103	2.75565	0.00585748	0.0301925
CDK16	644.497	0.361158	0.130942	2.75816	0.00581286	0.0300115
SGPL1	477.348	0.361012	0.141501	2.5513	0.0107322	0.0499762
C2orf69	710.901	0.36053	0.118092	3.05294	0.00226608	0.0133388
TAF7	2077.28	0.360411	0.0857005	4.20548	2.60533e-05	0.00024473
ABHD2	2582.22	0.360323	0.111572	3.22951	0.00124001	0.00787657
DYNLT3	704.362	0.359686	0.132109	2.72265	0.006476	0.0329239
KBTBD2	788.533	0.359678	0.13755	2.61489	0.00892569	0.0428488
SLC25A33	821.12	0.358169	0.13087	2.73682	0.00620355	0.0318119
GRIPAP1	1100.47	0.357091	0.127769	2.79482	0.00519294	0.0273854
MED13	2123.58	0.356519	0.0954493	3.73516	0.000187594	0.00147552
DCAF13	684.978	0.356083	0.132952	2.67829	0.00739996	0.036667
ZBTB43	1267.19	0.354781	0.0946185	3.7496	0.000177119	0.00140245
CHMP4B	4676.86	0.354628	0.0730907	4.85189	1.22289e-06	1.43742e-05
PPIG	2998.46	0.354427	0.122972	2.88217	0.00394947	0.0217163
FADS1	931.612	0.352955	0.109472	3.22415	0.00126349	0.00801491
AZI2	940.736	0.352753	0.111644	3.15961	0.00157981	0.0097569
KHNYN	629.266	0.351663	0.117134	3.00223	0.00268011	0.0155062
VARS1	1084.17	0.350915	0.111914	3.13559	0.0017151	0.0104903
NF1	1416.55	0.350385	0.119279	2.93752	0.00330849	0.0186575
PTP4A2	9881.63	0.349364	0.135295	2.58224	0.00981616	0.0462678
XPO5	816.584	0.348801	0.120649	2.89103	0.00383977	0.0212302
EIF2S1	1159.39	0.348659	0.094008	3.70883	0.000208223	0.00162096
BCKDK	867.652	0.348612	0.109173	3.19321	0.00140698	0.00881889
PPTC7	1372.12	0.347234	0.128082	2.71102	0.00670759	0.0338741
BZW1	6035.61	0.345908	0.0815611	4.2411	2.22429e-05	0.000211682
TIMM17A	1229.12	0.345612	0.116939	2.95548	0.00312182	0.0177102
XPO1	2025.59	0.345575	0.0857017	4.0323	5.5233e-05	0.00049065
REPIN1	581.973	0.345419	0.126304	2.73482	0.00624136	0.0319798
MAP7D1	1350.16	0.345384	0.121504	2.84256	0.00447522	0.0241448
PER2	595.595	0.344634	0.121345	2.84011	0.00450974	0.0243102
MRPL14	805.151	0.344337	0.119432	2.88312	0.00393753	0.0216696
BRD9	1693.44	0.343731	0.121814	2.82176	0.0047761	0.0255282
ARIH2	1657.32	0.34361	0.123708	2.7776	0.00547617	0.0286162
CNOT9	828.351	0.342697	0.111985	3.06021	0.00221182	0.0130763
IPO7	3085.53	0.342238	0.0897873	3.81166	0.000138038	0.00112304
RYBP	2903.81	0.341026	0.103362	3.29932	0.000969185	0.00633901
DDX24	2439.54	0.340944	0.093125	3.66114	0.000251094	0.00191381
SPRING1	1082.64	0.340455	0.118303	2.87782	0.00400438	0.02198
BTG1	13812.4	0.339813	0.0740539	4.58872	4.45964e-06	4.79032e-05
GTF2H2B	1008.21	0.339772	0.120896	2.81046	0.00494711	0.0263087
ZC3HAV1	1883.06	0.33904	0.13029	2.6022	0.00926276	0.0441759
PRPF4	746.247	0.338733	0.112061	3.02276	0.00250481	0.0145765
FXR2	489.405	0.33852	0.126536	2.67528	0.00746669	0.0369783
UBE2V2	1679.26	0.338411	0.0862226	3.92486	8.678e-05	0.000735051
TMEM51	1517.13	0.338194	0.101027	3.34758	0.000815213	0.00545625
STMP1	2421.95	0.338107	0.0908366	3.72215	0.000197533	0.00154664
ING3	712.373	0.337421	0.128565	2.62452	0.0086772	0.0419107
GADD45GIP1	744.055	0.337333	0.117307	2.87563	0.00403222	0.0220643
MOB1A	2846.51	0.336056	0.11474	2.92885	0.00340223	0.0191349
DIAPH2	1388.71	0.335164	0.128189	2.6146	0.00893314	0.0428736
RECQL	960.731	0.334756	0.109079	3.06893	0.00214827	0.0127324
DDX39A	725.156	0.334661	0.129445	2.58536	0.00972781	0.0459514
CIAO2B	2392.37	0.334219	0.109225	3.05991	0.00221407	0.0130855
MAN1A2	3346.77	0.334189	0.104067	3.21127	0.00132149	0.00833539
RBM5	1342.74	0.334138	0.110322	3.02875	0.00245565	0.0143212
RERE	1489.08	0.334136	0.115661	2.88893	0.00386561	0.021342
CIAO1	939.836	0.333764	0.11801	2.82828	0.00467995	0.025078
UBE3A	2104.23	0.333535	0.104467	3.19272	0.0014094	0.00883111
CCT2	2873.74	0.330843	0.0871679	3.79547	0.000147361	0.00118868
RAB1A	2005.36	0.330586	0.0923914	3.5781	0.000346102	0.00253594
STIP1	3150.76	0.330248	0.0897988	3.67765	0.000235395	0.00180724
TUBGCP2	1337.59	0.329096	0.127616	2.5788	0.00991431	0.0466608
ATXN7L3	1114.98	0.328742	0.110779	2.96756	0.00300177	0.0171112
GGA1	944.836	0.328424	0.0963012	3.41038	0.000648713	0.00446813
MRPL27	389.017	0.328123	0.125746	2.60941	0.00906981	0.043379
ITPRIPL2	1946.94	0.327044	0.109012	3.00008	0.0026991	0.0155838
SEC61G	2546.12	0.326049	0.117255	2.78069	0.00542437	0.0284004
RWDD4	752.561	0.325927	0.126809	2.57022	0.0101633	0.0477261
RIF1	2388.1	0.324826	0.0949636	3.42053	0.000624987	0.00432357
CLOCK	744.925	0.324585	0.118307	2.74359	0.00607719	0.0312146
GM2A	1154.14	0.323958	0.106202	3.0504	0.0022854	0.0134358
LGALS1	24055.1	0.323452	0.0817632	3.95597	7.62258e-05	0.000655322
TOPORS	983.252	0.323444	0.11946	2.70756	0.00677804	0.0341843
PAPSS1	4039.02	0.322346	0.124552	2.58804	0.00965248	0.0457124
EFTUD2	1101.9	0.322278	0.119394	2.69929	0.00694886	0.0348141
KPNA1	922.189	0.320511	0.115324	2.77922	0.0054489	0.0285052
FAM120AOS	1231.75	0.320333	0.112267	2.85331	0.00432658	0.023443
NAA15	1098.81	0.31997	0.118205	2.70689	0.00679159	0.0342435
TFAM	885.735	0.319493	0.110962	2.87929	0.00398568	0.0218964
MT-TT	1107.39	0.319276	0.105846	3.01642	0.00255781	0.0148576
KIF1B	839.599	0.31899	0.104577	3.05028	0.00228625	0.0134367
PSMD7	2096.69	0.318553	0.106162	3.00062	0.00269429	0.015574
MFN2	839.969	0.318299	0.109059	2.91859	0.00351624	0.0196826
MEF2A	2734.02	0.317515	0.102277	3.10445	0.00190632	0.0114816
GOPC	1353.03	0.317171	0.10035	3.16063	0.00157427	0.00972907
NECAP2	1248.25	0.317045	0.123735	2.56228	0.0103986	0.0486262
XYLT1	1019.99	0.316327	0.119662	2.64351	0.00820517	0.040101
UQCRC1	1542.74	0.315707	0.106155	2.97403	0.00293916	0.0167846
GTPBP2	887.155	0.31504	0.122636	2.5689	0.0102022	0.0478661
CS	1421.94	0.314189	0.111709	2.81257	0.00491479	0.0261851
TENT4B	1217.95	0.313638	0.12242	2.56199	0.0104075	0.0486444
CYCS	2501.99	0.313636	0.0871649	3.59819	0.000320435	0.0023671
SLC1A5	1389.08	0.31359	0.0964807	3.25028	0.0011529	0.00739009
LINC00963	805.933	0.313531	0.10181	3.07958	0.00207294	0.0123312
SLAIN2	2041.97	0.313432	0.102977	3.0437	0.00233688	0.0137045
ENO1	17007.6	0.313087	0.101054	3.0982	0.001947	0.0116931
CHASERR	1226.2	0.312704	0.101056	3.09436	0.00197238	0.0118156
RAD23A	3807.87	0.312688	0.115442	2.70862	0.00675642	0.0340934
TAF1D	2645.45	0.311298	0.103389	3.01095	0.0026043	0.0151183
PRELID1	2079.89	0.310472	0.0974459	3.18609	0.0014421	0.00901214
AMD1	6228.37	0.309941	0.0878201	3.52928	0.000416696	0.00298961
ERBIN	3639.91	0.309877	0.108352	2.8599	0.00423773	0.0230274
H3-3B	16690.4	0.308578	0.0936401	3.29536	0.000982946	0.00642015
EWSR1	3013.37	0.308376	0.0787091	3.91792	8.93167e-05	0.000754177
SEC62	4308.52	0.308088	0.083983	3.66845	0.000244022	0.00186666
SPG21	2315.93	0.307793	0.105946	2.90518	0.00367044	0.0204191
CUL3	1149.5	0.307145	0.0941574	3.26204	0.00110613	0.00712836
NSMCE2	617.319	0.306825	0.103367	2.9683	0.00299448	0.0170748
ZFP91	2367.16	0.305575	0.108187	2.82451	0.00473525	0.0253313
SETD5	3545.9	0.304989	0.109403	2.78775	0.00530751	0.0279119
SDHD	698.832	0.304977	0.110315	2.7646	0.0056992	0.0295292
CSTF3	1350.18	0.304764	0.116366	2.61902	0.00881828	0.0424298
BRD4	5128.93	0.304442	0.106072	2.87015	0.00410275	0.0224031
STOML2	1580.65	0.30403	0.104319	2.91441	0.00356358	0.0199123
AKR1B1	887.129	0.303381	0.109903	2.76045	0.00577222	0.0298179
HMGA1	10731.5	0.302385	0.0973877	3.10496	0.00190304	0.0114654
SMS	2083.29	0.30187	0.103728	2.91021	0.00361186	0.0201405
PDXK	2881.94	0.301637	0.084565	3.56692	0.000361197	0.00263027
[truncated: 2,070 more rows]

## Sheet: Macr. WM115 SC-CMvsM0
gene	baseMean	log2FoldChange	lfcSE	stat	pvalue	padj
IL1A	575.508	11.0939	1.04715	10.5944	3.16416e-26	3.86782e-24			Up-modulated gene
CCL1	5026.95	9.91985	0.335754	29.545	7.6139e-192	7.21303e-188			Down-modulated gene
IL36G	90.8244	9.87044	1.10359	8.9439	3.75664e-19	2.48871e-17
CSF2	44.9325	8.85454	1.16311	7.61282	2.68181e-14	1.11431e-12
ADGRE3	105.47	8.63855	1.08444	7.9659	1.64021e-15	7.73062e-14
IL23A	5717.19	8.18263	0.576124	14.2029	8.78956e-46	3.46949e-43
CXCL8	31595.4	8.17025	0.257721	31.7019	1.46085e-220	2.76786e-216
GP1BA	26.1104	8.07241	1.20228	6.71423	1.89062e-11	5.72229e-10
ADRA1B	20.2272	7.70268	1.24951	6.16454	7.0688e-10	1.8099e-08
EBI3	2674.25	7.59817	0.288564	26.331	8.47109e-153	5.35006e-149
LINC01539	27.959	7.44072	1.1879	6.26378	3.75754e-10	9.9433e-09
SERPINA9	27.473	7.41547	1.18909	6.23626	4.48146e-10	1.17767e-08
SLC7A2	374.094	7.21826	0.755209	9.55796	1.20105e-21	9.76667e-20
CCL20	6614.81	7.10032	0.499994	14.2008	9.05613e-46	3.50176e-43
CXCL1	1305.86	6.94563	0.302696	22.9459	1.61996e-116	6.13867e-113
MMP2-AS1	19.6883	6.93649	1.53029	4.53279	5.82111e-06	8.18801e-05
TFPI2	1740.69	6.75121	0.302454	22.3214	2.28751e-110	7.22359e-107
TAC3	10.267	6.72294	1.51252	4.44488	8.79425e-06	0.000119702
ARMC12	10.1014	6.69994	1.35175	4.95648	7.17809e-07	1.19511e-05
EPS15P1	81.0492	6.5231	1.27909	5.09981	3.39997e-07	6.00077e-06
CXCL2	345.382	6.39706	0.844218	7.57749	3.52295e-14	1.44793e-12
CD80	79.7948	6.39667	0.662154	9.66039	4.44162e-22	3.86034e-20
OFCC1	7.69815	6.30876	1.51397	4.16704	3.08584e-05	0.000376481
IL33	300.258	6.30431	0.969684	6.5014	7.95744e-11	2.28439e-09
CCL2	2675.35	6.29463	0.288582	21.8123	1.77363e-105	4.20062e-102
EREG	138.156	6.23399	0.624863	9.97657	1.93026e-23	1.92487e-21
ABCA4	39.684	6.21799	0.89123	6.97686	3.01853e-12	1.01225e-10
CCL4	2094.59	6.21731	0.294722	21.0955	8.73949e-99	1.65587e-95
IDO2	7.11277	6.19673	1.3962	4.43828	9.068e-06	0.000122898
MAP3K5-AS1	11.7243	6.17953	1.45006	4.26157	2.02992e-05	0.000257608
CCL4L2	1478.83	6.17697	0.551096	11.2085	3.70299e-29	5.70411e-27
BMPER	6.93538	6.1623	1.45973	4.22153	2.42645e-05	0.000302659
CFAP58-DT	11.1863	6.1124	1.65863	3.68521	0.000228511	0.00227037
CCR7	134.565	6.10122	0.491761	12.4069	2.39822e-35	5.40941e-33
PIK3R6	10.9793	6.08115	1.2809	4.74757	2.05872e-06	3.14063e-05
MYO1A	10.5566	6.02283	1.32925	4.531	5.87044e-06	8.24516e-05
DRC1	6.23994	6.00853	1.51869	3.95639	7.60923e-05	0.000845584
CYP3A5	6.15928	5.98939	1.49985	3.99332	6.51551e-05	0.000736132
CXCL3	1138.59	5.90346	0.336398	17.5491	6.04669e-69	5.45556e-66
CXCL13	439.255	5.8932	0.435818	13.5222	1.15729e-41	3.59463e-39
TREML3P	5.69469	5.87615	1.8933	3.10366	0.00191145	0.0145466
HCAR2	5.56817	5.84215	1.97596	2.95661	0.00311037	0.0218997
GPR35	261.717	5.83342	0.381012	15.3103	6.52186e-53	3.53056e-50
RASL11A	5.08817	5.71102	1.97306	2.8945	0.00379762	0.0258918
LINC02562	5.03969	5.69626	1.62817	3.49856	0.000467786	0.00425704
HCAR3	4.94521	5.6712	2.0207	2.80655	0.0050075	0.0327501
RGS16	22099.3	5.65447	0.258469	21.8768	4.31759e-106	1.16865e-102
IL18RAP	4.78999	5.62474	1.55997	3.60567	0.000311348	0.00298689
IL12B	107.716	5.62225	0.661763	8.49586	1.96466e-17	1.08843e-15
IL18R1	100.077	5.60636	0.653756	8.57561	9.85589e-18	5.65877e-16
CXCL5	145.059	5.58108	1.00783	5.53774	3.064e-08	6.36356e-07
SERPINB4	18.3034	5.50755	1.15418	4.77185	1.82541e-06	2.82105e-05
GIMAP8	803.601	5.46505	0.288193	18.9631	3.44115e-80	4.34663e-77
PAICSP7	4.05244	5.38424	1.83882	2.92809	0.0034105	0.0235835
MYCT1	6.64326	5.34685	1.6578	3.22526	0.0012586	0.0101605
IL1B	90553.3	5.34055	0.278559	19.1721	6.33497e-82	8.57348e-79
SEMA6D	74.9668	5.3278	0.613137	8.68941	3.64336e-18	2.18452e-16
LINC01215	26.7411	5.2962	0.889411	5.95472	2.60513e-09	6.13161e-08
DAZL	10.3711	5.24346	1.40784	3.72448	0.000195721	0.00197988
CCL3L1	2781.82	5.2359	0.242209	21.6172	1.23636e-103	2.60281e-100
MMP8	643.894	5.17288	0.390343	13.2522	4.38428e-40	1.2039e-37
KDM4D	9.67779	5.10944	1.66982	3.05987	0.0022143	0.0164915
DUSP29	13.7811	4.99927	1.16277	4.29944	1.71232e-05	0.000220127
HMGN1P5	8.58634	4.96968	1.2833	3.87259	0.000107685	0.00114947
CXCL6	151.425	4.93406	1.40879	3.50233	0.000461202	0.0042133
CCL3	4521.7	4.82944	0.236418	20.4275	9.51841e-93	1.6395e-89
DIO3	4.6725	4.82372	1.60808	2.99968	0.00270266	0.0195001
INHBE	7.79464	4.79961	1.45804	3.29181	0.000995436	0.00823964
S100A12	7.79609	4.79848	1.57888	3.03918	0.00237227	0.0174757
HPGDS	7.78886	4.77707	1.79248	2.66506	0.00769754	0.0466406
TNFAIP6	500.273	4.75688	0.831658	5.71975	1.06678e-08	2.32325e-07
SHISA3	4.45357	4.74723	1.50313	3.15823	0.00158731	0.0123969
TUBAL3	7.42827	4.741	1.56804	3.02352	0.00249849	0.0182283
PTGS2	574.752	4.73976	0.402647	11.7715	5.47325e-32	9.87635e-30
TNF	2780.82	4.73439	0.261587	18.0987	3.26e-73	3.43151e-70
TNFSF15	769.503	4.71685	0.301754	15.6314	4.44601e-55	2.71737e-52
FAM177B	21.4056	4.68634	0.905601	5.17484	2.28102e-07	4.1239e-06
HCN4	6.67514	4.66933	1.41032	3.31083	0.00093019	0.00774355
LINC00460	14.849	4.66291	1.25662	3.71066	0.000206719	0.00208003
PLCH2	6.88891	4.63539	1.40464	3.30005	0.000966669	0.00803253
RRAD	48.2237	4.60645	0.672182	6.85298	7.23294e-12	2.32275e-10
CXCR5	112.354	4.50475	0.614927	7.32566	2.37721e-13	8.93669e-12
PRO1804	9.73728	4.50265	1.1475	3.92389	8.71323e-05	0.000957041
TNIP3	39.4024	4.4855	0.788238	5.69054	1.2664e-08	2.73285e-07
IL6	18.4353	4.452	1.04119	4.27586	1.90403e-05	0.000242607
MMP10	71.2455	4.42954	0.67972	6.5167	7.18696e-11	2.06633e-09
P3H2	719.471	4.41891	0.2889	15.2956	8.17784e-53	4.30404e-50
ZC3H12A	2092.09	4.38579	0.281898	15.558	1.40322e-54	8.05662e-52
UNC13C	115.39	4.35101	0.54801	7.93965	2.02756e-15	9.43884e-14
CD40	1138.51	4.34354	0.299266	14.514	9.88012e-48	4.15997e-45
CSF1	1255.45	4.32829	0.249137	17.3732	1.31765e-67	1.08546e-64
SRC	815.286	4.28362	0.246416	17.3837	1.09724e-67	9.44975e-65
HS3ST3B1	1082.1	4.27684	0.391027	10.9374	7.63212e-28	1.07115e-25
SOD2	13391.2	4.26602	0.229985	18.5491	8.29291e-77	9.82037e-74
CCL22	649.732	4.25778	0.286378	14.8677	5.34234e-50	2.53053e-47
ITGA1	2204.72	4.22982	0.291337	14.5186	9.23346e-48	3.97605e-45
CLEC4E	107.276	4.21595	0.475775	8.86122	7.91417e-19	5.03187e-17
IRAK2	464.064	4.20158	0.366837	11.4535	2.25722e-30	3.81854e-28
AK8	40.5673	4.1908	0.791539	5.2945	1.19346e-07	2.25673e-06
RPL10P7	9.32716	4.17432	1.29646	3.21979	0.00128286	0.01033
SLC5A2	7.55194	4.09628	1.28199	3.19524	0.00139713	0.0111412
ALPK2	51.7163	4.09443	0.688231	5.94921	2.69436e-09	6.3259e-08
POPDC3	260.419	4.0878	0.428475	9.54036	1.42343e-21	1.14765e-19
SNAP25	505.501	4.08246	0.305767	13.3516	1.15983e-40	3.27988e-38
LRRC4C	10.0197	4.03385	1.26036	3.20057	0.00137158	0.010979
XKR9	12.0735	4.01476	1.36506	2.94109	0.00327057	0.0228123
CD1A	44.5574	4.00687	0.511676	7.83089	4.84436e-15	2.22242e-13
MMP7	564.209	4.00041	0.271134	14.7543	2.88523e-49	1.30158e-46
IL1RN	12955	3.99166	0.22345	17.8638	2.25837e-71	2.25207e-68
SLAMF1	99.7063	3.94902	0.450426	8.76731	1.82984e-18	1.12931e-16
SLC7A11	4897.31	3.92081	0.226444	17.3147	3.64411e-67	2.7618e-64
TRAF1	1054.95	3.89956	0.218431	17.8526	2.75885e-71	2.6136e-68
S100A8	203.767	3.87315	0.495914	7.81012	5.7135e-15	2.5898e-13
PHF24	8.1001	3.84721	1.05564	3.64443	0.000267982	0.00261724
MMP9	13537	3.82994	0.223566	17.1311	8.69965e-66	6.3397e-63
RPL34P22	22.9134	3.81539	0.874391	4.36348	1.28008e-05	0.000168311
EHD1	4840.42	3.77583	0.195608	19.303	5.06803e-83	7.38645e-80
BHLHE41	1933.59	3.76198	0.243189	15.4694	5.58336e-54	3.11141e-51
IDI2-AS1	9.46595	3.75189	1.10375	3.39923	0.000675747	0.00587311
CDYLP1	11.8828	3.74735	1.02912	3.6413	0.000271265	0.00264794
LINC00996	38.9271	3.74512	0.967561	3.87068	0.000108534	0.00115722
RASL12	99.6804	3.73061	0.605589	6.1603	7.26071e-10	1.84656e-08
CD24P4	14.971	3.72889	1.4057	2.65269	0.0079853	0.0478941
LINC00622	291.446	3.71312	0.354428	10.4764	1.10907e-25	1.29713e-23
ARHGEF33	7.65765	3.69301	1.16581	3.16775	0.00153624	0.0120427
CCDC175	28.649	3.62523	0.715944	5.06356	4.11493e-07	7.10716e-06
KMO	155.596	3.62492	0.350067	10.355	3.97393e-25	4.30251e-23
IRF4	34.0396	3.5995	0.626207	5.7481	9.02545e-09	1.97923e-07
ERMN	18.1423	3.59045	0.995757	3.60575	0.000311254	0.00298689
PLA1A	8.69366	3.58596	1.12816	3.17858	0.00147996	0.0116788
NRG1	1305.84	3.58018	0.239727	14.9344	1.96827e-50	9.56228e-48
LAMP3	263.621	3.55871	0.412825	8.62039	6.67276e-18	3.87818e-16
AMPD3	1935.91	3.55488	0.259023	13.7242	7.27695e-43	2.46208e-40
TMEM200A	81.3624	3.55401	0.607694	5.84836	4.96432e-09	1.12916e-07
VEGFC	84.7138	3.54531	0.502072	7.06137	1.64868e-12	5.70027e-11
GCNT1P3	23.4724	3.5385	0.930799	3.80157	0.00014378	0.00150508
CLEC5A	109.082	3.51934	0.465213	7.565	3.87872e-14	1.59069e-12
GNG11	315.691	3.51926	0.308403	11.4112	3.67481e-30	6.16166e-28
IL24	42.5709	3.50186	0.615822	5.68648	1.29684e-08	2.7937e-07
MIR3142HG	119.685	3.48787	0.510914	6.82673	8.68728e-12	2.73419e-10
TAMALIN	86.4042	3.47729	0.533454	6.51844	7.10404e-11	2.04871e-09
KL	16.646	3.44345	1.21405	2.83634	0.00456342	0.030253
IGFBP3	9576.48	3.4329	0.211895	16.2009	4.96545e-59	3.13601e-56
AREG	1221.64	3.43124	0.241707	14.1959	9.71896e-46	3.6829e-43
LRFN5	64.4043	3.42721	0.748242	4.58034	4.64216e-06	6.65317e-05
ICAM1	3037.5	3.41592	0.266989	12.7943	1.76541e-37	4.52017e-35
PSD	34.1456	3.3749	0.617029	5.46961	4.51037e-08	9.08161e-07
CYP27B1	111.099	3.36596	0.481974	6.9837	2.87515e-12	9.71043e-11
PIK3C2G	11.0057	3.3614	1.14356	2.93941	0.00328838	0.0229103
LINC01619	25.7546	3.34515	0.628627	5.32137	1.0299e-07	1.97951e-06
B3GNTL1P1	27.1181	3.31997	0.81362	4.08049	4.49403e-05	0.000531512
CCL17	13.7415	3.31494	0.921389	3.59776	0.000320973	0.00307099
EBF1	391.38	3.30954	0.326541	10.1352	3.85769e-24	4.01603e-22
DCSTAMP	374.519	3.27641	0.352942	9.28315	1.64535e-20	1.24698e-18
ITGB3	637.652	3.27018	0.270006	12.1115	9.18022e-34	1.89063e-31
DUSP2	1091.29	3.26641	0.236917	13.7872	3.04406e-43	1.04865e-40
ANKRD24	15.3593	3.26282	1.08695	3.0018	0.00268384	0.0193939
SNAI1	819.485	3.26153	0.354105	9.21063	3.24227e-20	2.39032e-18
PARM1	1022.35	3.2591	0.216675	15.0414	3.92947e-51	2.01221e-48
UNC5B	3382.07	3.25269	0.178113	18.262	1.66205e-74	1.8524e-71
LINC02733	7.51897	3.25263	1.22211	2.66149	0.00777955	0.0469873
LINC01050	127.379	3.23814	0.439254	7.37191	1.68197e-13	6.42505e-12
TMEM123-DT	11.111	3.23433	1.20775	2.67798	0.00740687	0.0451683
NBPF22P	35.4261	3.20015	0.606975	5.27229	1.34731e-07	2.52e-06
RASL10A	32.7256	3.17962	0.589487	5.39388	6.89509e-08	1.36085e-06
GPR68	834.268	3.17894	0.260979	12.1808	3.93295e-34	8.37276e-32
ETV3L	65.3821	3.17221	0.442139	7.17469	7.24727e-13	2.61053e-11
BOLA2-SMG1P6	9.28667	3.16757	1.04969	3.01764	0.00254752	0.0185343
OSM	69.6053	3.16663	0.513952	6.16132	7.21402e-10	1.83715e-08
AMZ1	16.3606	3.16587	0.944637	3.35142	0.000803988	0.00684329
STX11	246.241	3.13843	0.373347	8.40619	4.23535e-17	2.27975e-15
FBXO2	12.3318	3.1344	1.00494	3.119	0.00181468	0.0139258
G0S2	2032.67	3.12936	0.257501	12.1528	5.54393e-34	1.16712e-31
CCL7	55.8416	3.12219	0.801853	3.89372	9.87195e-05	0.00106517
CCL19	38.6827	3.11074	0.707418	4.39732	1.09596e-05	0.000145925
TNFRSF9	1210.81	3.10246	0.263397	11.7787	5.02888e-32	9.2507e-30
HS3ST3A1	722.225	3.09658	0.298826	10.3625	3.67194e-25	4.02152e-23
ACHE	7.83706	3.07853	1.12076	2.74684	0.00601729	0.0380539
TGM2	794.179	3.07668	0.245284	12.5433	4.32359e-36	9.99012e-34
H2BP2	17.5714	3.06421	0.980406	3.12545	0.00177534	0.0136529
TDRD6	16.3815	3.05416	0.774759	3.94207	8.078e-05	0.000891922
TAS2R14	15.521	3.05288	0.908056	3.362	0.000773798	0.00662202
LPXN	1522.67	3.05137	0.255604	11.9379	7.51074e-33	1.43743e-30
MCF2	12.1673	3.03786	0.971986	3.12542	0.00177551	0.0136529
LINC01282	36.8483	3.03163	0.779381	3.88979	0.00010033	0.00107948
SLC2A6	415.466	3.02323	0.267927	11.2838	1.57818e-29	2.49182e-27
PID1	65.4873	3.02281	0.488698	6.18545	6.19275e-10	1.59856e-08
CLEC17A	15.3327	3.02124	0.708611	4.26361	2.01152e-05	0.000255444
GPR157	414.888	3.02096	0.276789	10.9143	9.8494e-28	1.35229e-25
STRA6	15.9807	3.01556	0.889314	3.39088	0.000696681	0.00603291
DLL4	64.2056	3.009	0.500389	6.01332	1.81764e-09	4.38152e-08
BCL11A	1058.35	3.00711	0.218015	13.7931	2.80358e-43	9.83692e-41
IER3	6633.39	3.00299	0.192221	15.6226	5.1096e-55	3.02536e-52
RHOH	121.045	2.99008	0.371828	8.04155	8.87072e-16	4.24428e-14
MSC	1451.33	2.98962	0.29081	10.2803	8.64612e-25	9.20326e-23
STAT4	69.256	2.98146	0.840255	3.54828	0.000387758	0.00362807
CHST2	564.011	2.97773	0.276215	10.7805	4.25529e-27	5.52226e-25
MGLL	844.5	2.9667	0.25277	11.7368	8.25656e-32	1.47582e-29
SLC24A4	41.7761	2.96533	0.5575	5.31898	1.04352e-07	2.00117e-06
NECTIN3	565.592	2.96422	0.29121	10.179	2.46134e-24	2.59084e-22
LTA	53.7268	2.95132	0.541499	5.45028	5.02904e-08	1.00512e-06
TNFAIP8	1989.98	2.93212	0.241384	12.1471	5.94222e-34	1.23722e-31
CD274	84.1494	2.92948	0.558295	5.24718	1.54442e-07	2.86322e-06
GZMB	23.6225	2.92383	0.746733	3.91549	9.02219e-05	0.000983564
IL4I1	2455.72	2.91993	0.218155	13.3847	7.4327e-41	2.16657e-38
PTGIR	51.6454	2.87996	0.523881	5.49735	3.85531e-08	7.86293e-07
GCNT4	17.0313	2.87791	0.937244	3.07061	0.00213621	0.0160043
IGDCC4	44.3108	2.8775	0.491454	5.85507	4.76812e-09	1.08629e-07
FTH1P1	9.98687	2.87569	0.989462	2.90632	0.00365708	0.0250781
S100A9	324.482	2.85549	0.290514	9.82908	8.43865e-23	7.76151e-21
IDO1	346.638	2.84565	0.346349	8.21614	2.10157e-16	1.07039e-14
HEY1	29.6646	2.82606	0.51105	5.52991	3.20394e-08	6.62719e-07
GAL	1581.13	2.81793	0.300495	9.37765	6.74581e-21	5.19564e-19
MCOLN2	1230.87	2.80839	0.281953	9.96052	2.2688e-23	2.2389e-21
IFITM10	92.6853	2.80404	0.333342	8.41191	4.03371e-17	2.1774e-15
HBEGF	9257.26	2.80306	0.206384	13.5818	5.13605e-42	1.62188e-39
VEGFA	3727.02	2.80275	0.258693	10.8343	2.36824e-27	3.11605e-25
GCC2-AS1	15.1079	2.80154	0.840358	3.33375	0.000856834	0.00721851
FLT1	343.905	2.80096	0.332717	8.41845	3.81483e-17	2.06513e-15
RFTN1	3233.51	2.79197	0.250975	11.1245	9.53411e-29	1.43367e-26
PXDC1	761.423	2.77856	0.223328	12.4416	1.55318e-35	3.54556e-33
ARHGAP24	39.6321	2.77729	0.68918	4.02985	5.58127e-05	0.000641287
GUCY1A1	271.678	2.77693	0.388609	7.14583	8.94554e-13	3.18593e-11
PROC	10.7035	2.7757	0.946036	2.93403	0.00334593	0.0232132
SIGLEC17P	206.86	2.77013	0.341624	8.10873	5.11532e-16	2.49794e-14
CETP	33.4786	2.76881	0.643097	4.30543	1.6666e-05	0.000214809
REL	2138.05	2.76499	0.247529	11.1704	5.69349e-29	8.69956e-27
PCDH17	313.999	2.75782	0.280798	9.82136	9.11094e-23	8.25957e-21
KYNU	2160.24	2.74825	0.256674	10.7072	9.41879e-27	1.18972e-24
MARCKS	6484.1	2.7443	0.203576	13.4805	2.03803e-41	6.12929e-39
FKBP5	1748.32	2.73608	0.220761	12.3938	2.82196e-35	6.29031e-33
MEP1A	43.3074	2.72684	0.660234	4.13011	3.62588e-05	0.000435358
IL15RA	138.031	2.7262	0.450093	6.05696	1.38714e-09	3.40001e-08
PTX3	162.777	2.72577	0.310762	8.77123	1.76719e-18	1.09422e-16
N4BP3	123.021	2.7234	0.370546	7.3497	1.98648e-13	7.51255e-12
POU2F2	7891.05	2.71832	0.251179	10.8222	2.70171e-27	3.5303e-25
NCF1C	1663.15	2.71486	0.182873	14.8456	7.43017e-50	3.43364e-47
NCF1B	1167.07	2.70929	0.194968	13.8961	6.68896e-44	2.39124e-41
CD48	42.598	2.70403	0.593836	4.5535	5.27605e-06	7.47126e-05
PTAFR	660.559	2.69105	0.253268	10.6253	2.27193e-26	2.79522e-24
CELA1	12.3506	2.67297	0.946933	2.82276	0.00476115	0.0313882
CAMK2A	50.5522	2.66371	0.771408	3.45305	0.000554279	0.00492124
CD226	136.5	2.66111	0.446747	5.95663	2.57496e-09	6.07569e-08
DTX4	525.615	2.65681	0.299703	8.86479	7.66511e-19	4.88993e-17
UPP1	2522.22	2.65357	0.265851	9.98145	1.83761e-23	1.84218e-21
BCL2A1	4621.12	2.63366	0.280667	9.38359	6.37647e-21	4.93122e-19
NCF1	1345.43	2.63307	0.193285	13.6227	2.93424e-42	9.58536e-40
TNFSF4	53.7075	2.63305	0.591743	4.44966	8.60072e-06	0.000117315
FBXW10B	16.5814	2.62693	0.915252	2.87017	0.00410257	0.0276427
RUNX3	8038.22	2.62306	0.216803	12.0988	1.07108e-33	2.18212e-31
RORB	39.8221	2.62207	0.514002	5.10129	3.37348e-07	5.968e-06
ATP2B1-AS1	119.646	2.62087	0.389745	6.72457	1.76106e-11	5.33869e-10
ALOX5AP	6609.21	2.61981	0.240412	10.8972	1.18895e-27	1.62065e-25
RPL31P57	14.8678	2.6181	0.875789	2.98942	0.00279506	0.0200295
MSANTD3P1	12.4266	2.60764	0.852801	3.05774	0.00223014	0.0165834
SEMA6B	23.9594	2.60229	0.828492	3.14099	0.00168378	0.0130156
HCK	1099.72	2.58534	0.233218	11.0855	1.47496e-28	2.18328e-26
TNFRSF18	40.8915	2.57992	0.494603	5.21614	1.82691e-07	3.35086e-06
PIM2	1269.02	2.57197	0.229078	11.2275	2.98758e-29	4.67815e-27
IL1R2	31.586	2.57157	0.620008	4.14764	3.35919e-05	0.000405909
MYEOV	109.916	2.56199	0.515317	4.97168	6.63761e-07	1.10902e-05
RNF19B	344.806	2.56047	0.285376	8.97226	2.90487e-19	1.95867e-17
LHX2	455.173	2.55963	0.270152	9.47476	2.67372e-21	2.11079e-19
ARHGAP22	205.692	2.55418	0.37493	6.81242	9.59686e-12	2.99558e-10
NBPF6	156.282	2.53958	0.338195	7.5092	5.94894e-14	2.39309e-12
LINC01283	138.72	2.53903	0.361288	7.02772	2.09941e-12	7.19302e-11
HECW2	184.086	2.53706	0.311727	8.13871	3.99498e-16	1.96096e-14
PPARD	2124.67	2.49648	0.264151	9.45096	3.35742e-21	2.63954e-19
ANKRD30B	14.1823	2.48508	0.72232	3.44042	0.000580821	0.00513045
INHBA	6788.51	2.47894	0.249102	9.95151	2.48384e-23	2.4273e-21
SERPINB9	92.2772	2.47602	0.408662	6.05884	1.37108e-09	3.37375e-08
AQP9	31.4479	2.47391	0.662556	3.73389	0.000188546	0.00191857
LINC02611	73.586	2.47235	0.421568	5.86466	4.50054e-09	1.0311e-07
MGAT4C	62.6443	2.46246	0.472497	5.21159	1.8723e-07	3.42417e-06
MET	88.7481	2.46185	0.481744	5.11029	3.21658e-07	5.70642e-06
SYTL3	499.698	2.45889	0.318208	7.72731	1.0984e-14	4.85115e-13
SMAD7	849.365	2.4511	0.235556	10.4056	2.33833e-25	2.62156e-23
DNAI3	80.7125	2.45094	0.402655	6.08695	1.15079e-09	2.86895e-08
PBX4	81.5559	2.44921	0.51324	4.77206	1.82355e-06	2.82047e-05
CYP1B1	7897.37	2.44439	0.172425	14.1766	1.27919e-45	4.75233e-43
RASGEF1B	898.614	2.44214	0.19214	12.7102	5.19078e-37	1.27727e-34
ECE1	1672.02	2.43765	0.256672	9.49715	2.15709e-21	1.71725e-19
PDPN	482.734	2.42795	0.295109	8.22732	1.91448e-16	9.83025e-15
EFNA5	258.583	2.41789	0.229332	10.5432	5.46102e-26	6.59044e-24
NFKBIZ	960.581	2.41242	0.178538	13.5121	1.3276e-41	4.05709e-39
NFKB2	475.172	2.41047	0.21489	11.2172	3.35552e-29	5.21124e-27
XAGE2	20.4087	2.40917	0.741984	3.24694	0.00116654	0.00949421
PSTPIP2	442.039	2.40209	0.244447	9.82665	8.64467e-23	7.87455e-21
AICDA	32.8423	2.40105	0.589961	4.06984	4.7045e-05	0.000551245
CEBPB	3696.3	2.39451	0.215851	11.0934	1.35064e-28	2.01501e-26
GALNT18	91.4456	2.38477	0.529113	4.50711	6.5717e-06	9.16892e-05
GPR84	590.669	2.36718	0.234098	10.1119	4.89047e-24	5.00863e-22
ACKR3	357.35	2.35596	0.254659	9.25143	2.21506e-20	1.65231e-18
EVA1A	148.902	2.35511	0.331071	7.11362	1.13035e-12	3.98081e-11
ESPL1	277.708	2.35467	0.306988	7.67024	1.71671e-14	7.32578e-13
MAS1	13.5564	2.34863	0.798388	2.94172	0.00326395	0.0227779
ICAM4	43.1059	2.34104	0.538327	4.34873	1.36926e-05	0.000179538
BTG2	4440.57	2.33796	0.210953	11.0828	1.51993e-28	2.23241e-26
NBPF4	205.852	2.33629	0.30389	7.68793	1.49538e-14	6.48353e-13
CD83	1705.78	2.32429	0.229625	10.1221	4.40855e-24	4.56442e-22
PLK3	872.676	2.32207	0.27809	8.35006	6.82309e-17	3.61109e-15
TNFAIP2	2744.94	2.3219	0.216026	10.7482	6.04204e-27	7.73504e-25
PILRA	171.61	2.31833	0.2975	7.7927	6.55938e-15	2.94504e-13
NEPRO-AS1	23.5647	2.31471	0.818286	2.82873	0.00467326	0.0308947
KDM6B	808.681	2.30367	0.173826	13.2527	4.35095e-40	1.2039e-37
NFKB1	3563.04	2.30348	0.203445	11.3224	1.01688e-29	1.61906e-27
VSNL1	215.849	2.3033	0.303251	7.59534	3.0699e-14	1.26722e-12
ATP2B1	5129.68	2.30217	0.191235	12.0384	2.2317e-33	4.35917e-31
TNFAIP3	2995.07	2.29831	0.238141	9.65105	4.86528e-22	4.19012e-20
TTC29	40.3008	2.29741	0.628462	3.65561	0.000256574	0.00252012
MSC-AS1	797.483	2.29393	0.258888	8.86067	7.95332e-19	5.03985e-17
GRIK2	110.124	2.28834	0.385987	5.92856	3.0561e-09	7.13982e-08
SLA	744.283	2.27848	0.244021	9.33724	9.88816e-21	7.55447e-19
LINC02541	42.0621	2.27733	0.772282	2.94884	0.00318969	0.0223668
GSAP	723.729	2.27166	0.216469	10.4942	9.18973e-26	1.08148e-23
EPB41L3	365.434	2.26669	0.39325	5.76398	8.21509e-09	1.81412e-07
QPCT	901.591	2.26364	0.250504	9.03636	1.61973e-19	1.11596e-17
MIR210HG	41.2498	2.25612	0.746792	3.02108	0.00251876	0.0183338
FCAR	12.4946	2.25502	0.771165	2.92417	0.00345374	0.0238477
BIRC3	620.962	2.25236	0.298991	7.5332	4.95133e-14	2.00455e-12
TREM1	37.8276	2.25003	0.458416	4.90827	9.18814e-07	1.50076e-05
SLC43A2	1434.08	2.24911	0.250817	8.96711	3.04399e-19	2.03796e-17
FTH1P5	552.579	2.24858	0.346569	6.48812	8.69137e-11	2.48754e-09
MOB3B	279.029	2.2388	0.279781	8.00196	1.22456e-15	5.82957e-14
FEZ1	220.107	2.22759	0.284532	7.82896	4.91914e-15	2.25128e-13
CD200	27.82	2.22624	0.778847	2.85838	0.00425813	0.0285589
PTGER2	73.1658	2.21461	0.516169	4.29047	1.78294e-05	0.000228716
LINC01010	252.26	2.21379	0.328511	6.73885	1.59648e-11	4.8553e-10
GLIS3	762.025	2.20838	0.343571	6.42773	1.29522e-10	3.63027e-09
RTN1	281.927	2.20516	0.414401	5.32133	1.03013e-07	1.97951e-06
WNT5A	128.8	2.20188	0.505756	4.35365	1.3389e-05	0.000175801
STARD5	378.707	2.20129	0.228821	9.62015	6.57322e-22	5.58488e-20
NT5E	892.882	2.20068	0.239198	9.20028	3.5702e-20	2.61985e-18
PKIG	385.643	2.19528	0.320723	6.84479	7.65873e-12	2.44293e-10
TLR8	87.5063	2.19205	0.460793	4.75714	1.96357e-06	3.01245e-05
SLC9A7P1	84.927	2.19083	0.385329	5.6856	1.3035e-08	2.80335e-07
MAP3K4-AS1	555.072	2.18641	0.254207	8.60091	7.90894e-18	4.58259e-16
SYT12	94.1822	2.18555	0.345916	6.31815	2.64707e-10	7.12416e-09
HK2	654.523	2.16838	0.191052	11.3497	7.44439e-30	1.21594e-27
SEMA7A	1411.85	2.16765	0.182471	11.8794	1.51425e-32	2.84065e-30
DOCK4	577.289	2.16736	0.235619	9.19859	3.62693e-20	2.64305e-18
SOCS3	1176.78	2.16557	0.206926	10.4654	1.24496e-25	1.44713e-23
DPYS	50.9709	2.15768	0.432406	4.98993	6.04004e-07	1.01635e-05
FMNL1-DT	341.196	2.15683	0.254514	8.4743	2.36501e-17	1.30261e-15
SERPINB7	45.0385	2.14727	0.810423	2.64957	0.00805951	0.0482781
MAFF	1867.39	2.14671	0.206476	10.3969	2.56082e-25	2.85411e-23
NPL	1198.86	2.14614	0.247934	8.65608	4.88248e-18	2.88188e-16
HIC1	44.1923	2.14341	0.524207	4.08887	4.33487e-05	0.000514266
EFNB2	265.663	2.14327	0.266151	8.05286	8.08827e-16	3.87971e-14
LIF	94.267	2.13956	0.335331	6.38044	1.76583e-10	4.83486e-09
PMEPA1	1576.34	2.13316	0.183992	11.5937	4.43382e-31	7.77847e-29
PIK3R5	441.814	2.13103	0.362847	5.87308	4.27775e-09	9.81241e-08
RIMS1	86.8179	2.12573	0.351525	6.04716	1.47425e-09	3.59957e-08
MALT1	1194.64	2.11871	0.200698	10.5567	4.72946e-26	5.74417e-24
MB21D2	73.0512	2.11713	0.701744	3.01695	0.00255334	0.0185499
MAPK10	93.564	2.11493	0.305204	6.92957	4.22116e-12	1.38851e-10
SLC22A4	61.3158	2.10474	0.681836	3.08687	0.00202275	0.0152507
ADPRHL1	195.081	2.10356	0.256608	8.19756	2.45324e-16	1.23293e-14
SCN1B	59.0293	2.09596	0.426795	4.91093	9.06467e-07	1.48315e-05
SMIM24	51.2057	2.09556	0.500819	4.18426	2.86098e-05	0.000352222
DOK6	27.27	2.08504	0.628027	3.31998	0.000900225	0.00753049
NFKBIA	11520.9	2.08056	0.167935	12.3891	2.99337e-35	6.5948e-33
ADAM19	110.919	2.0756	0.509803	4.07139	4.67339e-05	0.000549298
C1QTNF1	191.562	2.06357	0.485599	4.24953	2.14223e-05	0.000269873
CISH	197.117	2.0612	0.417881	4.9325	8.11856e-07	1.33875e-05
IL7R	2884.77	2.06109	0.255387	8.07044	7.00444e-16	3.37692e-14
LINC02454	155.459	2.06045	0.41259	4.99395	5.91555e-07	9.98058e-06
RHOQ	5642.37	2.05727	0.210337	9.78081	1.36112e-22	1.21647e-20
BCL3	1253.83	2.05567	0.213698	9.61954	6.61291e-22	5.59352e-20
MREG	98.3806	2.04987	0.332471	6.16556	7.02347e-10	1.80073e-08
MROCKI	159.172	2.0496	0.287845	7.12053	1.07516e-12	3.80057e-11
BEAN1	32.8761	2.04503	0.765433	2.67174	0.00754601	0.0458398
IL1RAP	613.039	2.04484	0.249611	8.1921	2.56715e-16	1.28676e-14
CD14	2561.93	2.04149	0.180104	11.3351	8.79404e-30	1.42411e-27
CSF2RB	438.802	2.03347	0.287741	7.067	1.58316e-12	5.48376e-11
DUSP5	1379.1	2.02961	0.264468	7.6743	1.66324e-14	7.17845e-13
IL2RA	42.046	2.02362	0.420739	4.80969	1.51166e-06	2.37294e-05
COL19A1	45.5728	2.02272	0.564332	3.58428	0.000338013	0.00321019
PDE4B	355.592	2.02139	0.302343	6.68574	2.2976e-11	6.88806e-10
SMOX	461.438	2.01793	0.192997	10.4557	1.37925e-25	1.59346e-23
PTPRH	17.6068	2.01141	0.756714	2.65808	0.00785872	0.0473749
FMNL3	1226.58	2.01101	0.18405	10.9264	8.61871e-28	1.20073e-25
AZIN2	45.555	2.005	0.723122	2.7727	0.00555942	0.0356823
NRCAM	78.9934	2.00177	0.546966	3.65977	0.000252444	0.002486
MAMLD1	455.836	2.00148	0.212501	9.41869	4.56744e-21	3.56129e-19
ANKRD1	57.1973	2.00061	0.429567	4.65726	3.20451e-06	4.71396e-05
LTB	197.959	1.9919	0.314603	6.33148	2.42814e-10	6.56289e-09
FTH1P3	760.923	1.98934	0.280213	7.09938	1.2532e-12	4.39711e-11
CPM	4742.96	1.98782	0.188754	10.5313	6.19966e-26	7.38774e-24
RASSF8-AS1	373.658	1.98556	0.242953	8.17259	3.01827e-16	1.49705e-14
OLR1	682.795	1.98371	0.236352	8.39304	4.73713e-17	2.53543e-15
LINC02458	51.4533	1.98292	0.4533	4.3744	1.21766e-05	0.00016055
RHOF	170.632	1.98064	0.308696	6.41614	1.39771e-10	3.89447e-09
ARHGAP20	50.706	1.97854	0.486054	4.07061	4.689e-05	0.000550096
ZNF697	794.914	1.97735	0.257756	7.6714	1.70123e-14	7.27611e-13
LINC02244	117.912	1.96954	0.404607	4.86778	1.12858e-06	1.81521e-05
PPIF	10896.2	1.96743	0.269671	7.29568	2.97163e-13	1.10833e-11
LINC01686	43.6612	1.95905	0.474166	4.13158	3.60283e-05	0.000433415
RAB17	150.555	1.95857	0.327895	5.97316	2.32706e-09	5.50446e-08
SKIL	2031.08	1.95798	0.189944	10.3082	6.47043e-25	6.96564e-23
SAMSN1	268.766	1.95123	0.327606	5.95604	2.5843e-09	6.09013e-08
FTH1P8	1432.38	1.94727	0.305083	6.38274	1.7395e-10	4.76966e-09
BASP1	7334.53	1.94649	0.222026	8.76692	1.83625e-18	1.12959e-16
RHOQP2	765.353	1.94589	0.22469	8.6603	4.70511e-18	2.78587e-16
SLC25A27	33.9075	1.93863	0.505986	3.83139	0.000127419	0.00134496
STAT5A	529.216	1.93452	0.26954	7.17713	7.11901e-13	2.57412e-11
LACC1	2730.4	1.93349	0.239296	8.07992	6.4807e-16	3.13239e-14
FTH1P7	4389.68	1.93295	0.284261	6.79994	1.04666e-11	3.24567e-10
NMB	2326.05	1.93177	0.190286	10.1519	3.24911e-24	3.40116e-22
RHOQP3	897.131	1.92962	0.235115	8.20711	2.2658e-16	1.14787e-14
AIM2	73.1396	1.9295	0.373405	5.1673	2.37504e-07	4.27755e-06
FTH1P20	4170.64	1.92867	0.300923	6.4092	1.46289e-10	4.05225e-09
ADAMDEC1	454.726	1.91966	0.246221	7.79646	6.36657e-15	2.87208e-13
SAT1	5579.57	1.91824	0.200477	9.56839	1.08585e-21	8.94507e-20
SLC15A3	2143.9	1.91343	0.213298	8.9707	2.94639e-19	1.97962e-17
PLCL1	63.034	1.90827	0.558675	3.4157	0.000636183	0.00558458
SUSD6	3067.71	1.90818	0.229676	8.30814	9.72113e-17	5.10211e-15
PROCR	133.416	1.90647	0.284823	6.69355	2.1782e-11	6.55086e-10
FTH1	269134	1.90304	0.205769	9.24847	2.27721e-20	1.69201e-18
CCL13	33.0885	1.90131	0.707138	2.68874	0.00717224	0.0440637
MB	627.832	1.88989	0.242425	7.79577	6.40168e-15	2.88106e-13
PDE4A	943.894	1.88955	0.239992	7.87339	3.45172e-15	1.59511e-13
FTH1P23	2879.48	1.88414	0.305878	6.15978	7.28459e-10	1.85015e-08
CLEC7A	106.589	1.88247	0.256838	7.3294	2.31189e-13	8.70844e-12
RCAN2	95.8372	1.87852	0.39691	4.73286	2.21373e-06	3.3528e-05
FTH1P10	120226	1.87708	0.18016	10.419	2.03182e-25	2.29148e-23
BCL6	3757.26	1.87187	0.164428	11.3841	5.01692e-30	8.33821e-28
ZNF691-DT	44.9575	1.86715	0.492	3.79502	0.00014763	0.00154198
A4GALT	161.524	1.86566	0.303988	6.13728	8.39466e-10	2.11507e-08
S1PR3	232.353	1.86328	0.258449	7.20946	5.6174e-13	2.05469e-11
ICAM5	82.406	1.8598	0.418611	4.44279	8.88002e-06	0.000120609
CDK5R2	19.9137	1.85677	0.639186	2.9049	0.00367375	0.025156
ACOX1	2847.26	1.85559	0.186289	9.96083	2.26171e-23	2.2389e-21
SCAT1	81.556	1.84906	0.578923	3.19396	0.00140334	0.0111807
RPS26P21	51.8116	1.84607	0.521358	3.54088	0.000398788	0.00372026
GJB3	41.5042	1.84036	0.656355	2.8039	0.00504884	0.0329762
MSRB3-AS1	16.9957	1.83462	0.684964	2.67842	0.00739706	0.0451356
GCLM	1395.68	1.8343	0.223735	8.19853	2.4335e-16	1.22626e-14
NFKBIE	881.971	1.834	0.281379	6.51788	7.13088e-11	2.05333e-09
PLA2G7	197.394	1.82771	0.267718	6.82698	8.67187e-12	2.73387e-10
PCDH9	224.757	1.81532	0.273404	6.63968	3.14365e-11	9.30668e-10
SERPINE2	4701.98	1.81397	0.164176	11.0489	2.21845e-28	3.23331e-26
CACNA1E	1264.48	1.81153	0.227961	7.94668	1.91581e-15	8.94062e-14
MAILR	205.627	1.81022	0.346639	5.2222	1.7681e-07	3.24614e-06
BHLHE40	1158.52	1.80696	0.185323	9.75032	1.83882e-22	1.62907e-20
OGFRL1	5513.75	1.80533	0.203283	8.88088	6.63352e-19	4.24612e-17
PRKD3	1455.06	1.79586	0.170778	10.5158	7.30745e-26	8.65339e-24
NKD1	143.629	1.79324	0.426082	4.20867	2.56874e-05	0.000318937
PDE3A	28.5766	1.79216	0.515521	3.47641	0.000508167	0.00456964
TOX2	808.265	1.79111	0.25963	6.8987	5.24802e-12	1.71438e-10
TFAP2A-AS1	50.9652	1.79042	0.394718	4.53594	5.73481e-06	8.07861e-05
BMP6	217.089	1.78726	0.257532	6.93994	3.92257e-12	1.30159e-10
USP12	1758.5	1.78699	0.167889	10.6439	1.8625e-26	2.30646e-24
CAVIN4	27.7694	1.78695	0.67314	2.65464	0.00793921	0.0477073
MMP12	83.1519	1.78637	0.40834	4.37471	1.21597e-05	0.000160438
CACNA2D3	40.3177	1.77818	0.558943	3.18133	0.00146601	0.011588
SLC17A7	440.512	1.77432	0.335756	5.28455	1.26016e-07	2.37103e-06
DUSP8	323.213	1.77305	0.258831	6.85021	7.37417e-12	2.36011e-10
TNFRSF10D	439.573	1.77206	0.274643	6.45223	1.10214e-10	3.12609e-09
NAV3	208.842	1.77138	0.379311	4.66998	3.01229e-06	4.46937e-05
SLC35G2	38.9448	1.77007	0.555671	3.18547	0.0014452	0.0114618
FTH1P12	699.149	1.76813	0.304452	5.8076	6.33755e-09	1.41936e-07
SLAMF8	2093.68	1.75937	0.22931	7.67242	1.68778e-14	7.23494e-13
MFSD2A	9509.95	1.7571	0.241599	7.27278	3.5217e-13	1.30579e-11
LINC01270	23.3171	1.75518	0.624552	2.81031	0.00494941	0.0324262
CTSW	173.195	1.7525	0.384586	4.55685	5.19264e-06	7.36414e-05
SALL4	38.9441	1.74661	0.46577	3.74995	0.00017687	0.00181144
MMP1	1262.6	1.73683	0.263984	6.5793	4.72678e-11	1.37994e-09
TNFSF14	284.01	1.73676	0.284255	6.10988	9.97039e-10	2.50543e-08
CD58	1107.54	1.7366	0.204545	8.49005	2.06547e-17	1.14095e-15
CD101	80.203	1.73654	0.370752	4.68382	2.81571e-06	4.19743e-05
RIPOR2	62.4302	1.73566	0.494192	3.51213	0.000444537	0.00408668
TRIM36	163.974	1.73524	0.30047	5.77509	7.691e-09	1.70634e-07
NINJ1	2900.01	1.72959	0.158734	10.8962	1.20219e-27	1.62699e-25
ALX4	30.8352	1.72915	0.585233	2.95463	0.00313045	0.0220084
LUCAT1	1192.06	1.72201	0.231639	7.43402	1.05346e-13	4.08178e-12
DUSP1	535.609	1.71887	0.193436	8.88602	6.33377e-19	4.068e-17
CECR2	36.7985	1.71881	0.642667	2.6745	0.00748406	0.0455511
FTH1P16	527.807	1.7172	0.268559	6.39414	1.61451e-10	4.44624e-09
NMRAL2P	30.8764	1.71585	0.614843	2.79072	0.00525913	0.0340782
COL22A1	539.468	1.71281	0.246024	6.96198	3.3553e-12	1.12319e-10
WNT3	35.3293	1.71101	0.537076	3.18578	0.00144362	0.0114541
CD82	4882.1	1.71074	0.156629	10.9223	9.02303e-28	1.24788e-25
FTH1P2	1714.09	1.71016	0.26007	6.57574	4.84107e-11	1.41113e-09
DENND5A	518.459	1.70968	0.268558	6.36616	1.93821e-10	5.28392e-09
JAM2	35.0553	1.69913	0.397294	4.27675	1.89637e-05	0.000241957
COL13A1	49.1381	1.68917	0.592354	2.85162	0.00434964	0.0290595
RIN3	241.812	1.68561	0.230305	7.31905	2.49741e-13	9.36998e-12
ABL2	1447.25	1.67842	0.169571	9.898	4.24664e-23	3.98322e-21
TENM3	69.5328	1.67679	0.402827	4.16255	3.14718e-05	0.000382978
RAI14	3151.5	1.67481	0.223682	7.48749	7.02043e-14	2.79181e-12
LILRB3	92.1531	1.67426	0.338201	4.9505	7.4024e-07	1.23137e-05
SGK1	2372.88	1.67331	0.21806	7.67363	1.67201e-14	7.19989e-13
GSG1L	29.5467	1.67274	0.58558	2.85655	0.00428272	0.0286832
GABRR2	55.608	1.66667	0.593195	2.80964	0.00495962	0.0324819
MCTP1	475.151	1.66479	0.25956	6.4139	1.41845e-10	3.94645e-09
ARHGAP31	1393.71	1.66422	0.190746	8.72482	2.666e-18	1.61382e-16
LST1	2063.19	1.65865	0.243442	6.81334	9.53584e-12	2.98145e-10
LINC01719	92.2408	1.65864	0.362079	4.58088	4.63019e-06	6.64104e-05
DMPK	71.0637	1.65677	0.412053	4.02077	5.80088e-05	0.000663302
SH3BP5	2083.27	1.65151	0.192978	8.558	1.14844e-17	6.55406e-16
GUCY1B1	290.845	1.64405	0.219676	7.484	7.20945e-14	2.85769e-12
FAM225A	156.883	1.64216	0.381949	4.29941	1.7125e-05	0.000220127
CFLAR	4170.22	1.64097	0.139876	11.7316	8.77381e-32	1.55362e-29
EPSTI1	345.09	1.63808	0.318661	5.1405	2.74006e-07	4.90235e-06
INAVA	905.983	1.63727	0.233287	7.01826	2.24642e-12	7.669e-11
MATK	372.304	1.63633	0.238005	6.87519	6.19077e-12	2.0154e-10
NUP153-AS1	28.4619	1.63615	0.506024	3.23335	0.00122348	0.00992778
PSD3	2439.29	1.63505	0.222207	7.35825	1.8634e-13	7.06115e-12
LINC00926	214.1	1.63143	0.340645	4.78922	1.67431e-06	2.60667e-05
KREMEN1	696.347	1.63113	0.254402	6.41161	1.43989e-10	3.99437e-09
SCIRT	45.9816	1.62491	0.428407	3.79291	0.000148891	0.00155173
RUNX1T1	64.7446	1.62168	0.486587	3.33277	0.00085986	0.00723757
BCAR1	692.785	1.61923	0.215653	7.50848	5.98181e-14	2.40121e-12
CCNJL	27.637	1.61379	0.542552	2.97444	0.00293527	0.020845
APOO	297.097	1.61162	0.244276	6.59753	4.18057e-11	1.22425e-09
CASP1	494.825	1.61085	0.318443	5.05851	4.22554e-07	7.26509e-06
NAMPTP1	730.811	1.602	0.23118	6.92965	4.21877e-12	1.38851e-10
NAV1	845.549	1.59919	0.17579	9.09715	9.27361e-20	6.50767e-18
VASH1	927.158	1.59877	0.230062	6.94929	3.6714e-12	1.22468e-10
PDE4DIPP2	193.005	1.59863	0.316557	5.05005	4.4169e-07	7.56664e-06
AMIGO2	170.47	1.59789	0.333766	4.78745	1.68911e-06	2.62755e-05
MSANTD3	714.886	1.59605	0.236302	6.75427	1.43553e-11	4.40112e-10
CACNA1G	32.7032	1.58896	0.584557	2.71823	0.00656317	0.0408428
FGF2	423.697	1.58339	0.183174	8.6442	5.41857e-18	3.18837e-16
SSTR2	352.904	1.58323	0.288976	5.47876	4.28313e-08	8.67013e-07
AMPD2	624.898	1.58114	0.228292	6.92597	4.33005e-12	1.42186e-10
ST20-AS1	261.035	1.57958	0.251847	6.27198	3.56494e-10	9.46006e-09
HMGA2	1155.22	1.57958	0.253941	6.22024	4.9641e-10	1.29731e-08
RASSF8	487.99	1.57768	0.235022	6.71292	1.90766e-11	5.76466e-10
FTH1P11	1104.81	1.57668	0.244606	6.44581	1.14981e-10	3.25156e-09
STXBP5-AS1	302.292	1.57526	0.385262	4.08879	4.33626e-05	0.000514266
RELB	1084.29	1.57514	0.194573	8.09535	5.7098e-16	2.76684e-14
EPOP	322.209	1.57272	0.248258	6.33501	2.37332e-10	6.42391e-09
ST3GAL2	904.275	1.57252	0.269501	5.83493	5.3813e-09	1.21815e-07
IER5	1621.98	1.57168	0.166768	9.42435	4.32774e-21	3.38834e-19
ABCA10	27.9886	1.57138	0.477094	3.29364	0.000988978	0.00819692
RPL35P6	22.5145	1.56791	0.589008	2.66195	0.00776884	0.0469675
MIR155HG	405.584	1.56663	0.35547	4.4072	1.04714e-05	0.000140114
IGSF6	1119.02	1.56127	0.224645	6.94991	3.65521e-12	1.22143e-10
ASAP1	10743.9	1.56049	0.199765	7.81163	5.64522e-15	2.57115e-13
STK17A	961.784	1.55534	0.180398	8.62173	6.59523e-18	3.8498e-16
LINC01426	105.362	1.55498	0.443688	3.50467	0.00045717	0.00418252
CEACAM19	55.8408	1.55277	0.458497	3.38665	0.000707523	0.00612121
PLEKHF1	323.081	1.55212	0.232743	6.66884	2.57825e-11	7.68084e-10
COL24A1	37.0827	1.55182	0.502108	3.09061	0.00199744	0.0150959
GCH1	163.755	1.55064	0.289792	5.35088	8.75264e-08	1.6974e-06
LINC01128	410.449	1.55034	0.202977	7.63803	2.20571e-14	9.30771e-13
TMCC3	138.978	1.54901	0.517329	2.99424	0.00275132	0.0197984
ZFYVE16	1215.83	1.5466	0.182015	8.49713	1.9434e-17	1.07981e-15
DNAJB5	246.68	1.54567	0.202872	7.61895	2.55748e-14	1.06498e-12
SLC39A14	2486.06	1.54348	0.212332	7.26919	3.61654e-13	1.33572e-11
ANKRD33B	911.823	1.54233	0.192785	8.00029	1.24128e-15	5.89435e-14
ROBO1	375.267	1.53425	0.252286	6.0814	1.19139e-09	2.96626e-08
EGR2	812.28	1.52928	0.242957	6.29446	3.08478e-10	8.22043e-09
ACSL5	551.721	1.52698	0.268815	5.68041	1.34376e-08	2.88011e-07
ZSWIM4	219.235	1.52693	0.27578	5.53678	3.08075e-08	6.38632e-07
DCUN1D3	249.503	1.52586	0.297856	5.1228	3.01036e-07	5.3657e-06
MAP1LC3A	618.283	1.52277	0.301148	5.05656	4.26889e-07	7.32633e-06
CDH2	709.397	1.52213	0.177231	8.58838	8.82032e-18	5.09508e-16
BCL9L	1167.74	1.5161	0.141085	10.746	6.18551e-27	7.86556e-25
CTSH	5948.12	1.51474	0.205765	7.36152	1.81822e-13	6.91764e-12
DLEU1	352.746	1.51436	0.276591	5.47509	4.37299e-08	8.83315e-07
PANK1	73.0225	1.5118	0.433756	3.48536	0.00049147	0.00444057
XIRP1	111.658	1.51123	0.387919	3.89575	9.78944e-05	0.00105687
CYB561A3	1735.88	1.51068	0.248567	6.07756	1.22028e-09	3.02625e-08
SHISAL1	52.6631	1.50855	0.359428	4.19709	2.70365e-05	0.000334592
TNIP1	1795.67	1.50674	0.204496	7.36807	1.73112e-13	6.59949e-12
FTH1P15	88.4431	1.5061	0.38309	3.93146	8.44311e-05	0.000929527
PLXNC1	708.39	1.50526	0.178312	8.44174	3.12651e-17	1.70715e-15
USP12P1	47.0469	1.50315	0.500782	3.00161	0.00268553	0.0193987
LACTB	1620.65	1.50084	0.25696	5.84075	5.19657e-09	1.17915e-07
C3	555.756	1.49921	0.182102	8.23283	1.82847e-16	9.41414e-15
HOPX	275.969	1.49377	0.256711	5.81888	5.92439e-09	1.33471e-07
RNVU1-26	49.1236	1.49293	0.456117	3.27313	0.00106362	0.00871643
ELL2	1190.56	1.48963	0.194134	7.67321	1.67751e-14	7.20721e-13
NPTN-IT1	223.125	1.48899	0.331726	4.48863	7.16816e-06	9.90947e-05
RGSL1	57.5916	1.48876	0.382969	3.88742	0.000101315	0.00108945
ZNF287	51.9474	1.48456	0.511166	2.90427	0.00368112	0.0251912
RN7SL368P	29.4099	1.48046	0.47945	3.08783	0.00201621	0.0152196
PDE4DIP	681.387	1.47945	0.215679	6.8595	6.9102e-12	2.22666e-10
FAXC	34.8984	1.47676	0.507182	2.91169	0.00359475	0.0247312
NPTX2	183.875	1.47489	0.368664	4.00064	6.31713e-05	0.000716282
SPATA9	23.2697	1.47423	0.50957	2.89309	0.00381474	0.0259806
NEMP1	851.373	1.47001	0.272823	5.38815	7.11876e-08	1.39916e-06
DUSP10	920.018	1.4694	0.339449	4.32879	1.49929e-05	0.000194969
RNU7-45P	105.483	1.46679	0.266255	5.50896	3.60965e-08	7.38574e-07
JAG1	883.096	1.46544	0.207552	7.06056	1.65833e-12	5.72319e-11
TMEM123	7954.42	1.46316	0.167201	8.75091	2.11641e-18	1.28938e-16
CYRIA	300.981	1.46294	0.321059	4.5566	5.19871e-06	7.36724e-05
RILP	157.422	1.4618	0.284667	5.13512	2.81971e-07	5.0401e-06
FANCE	584.147	1.46083	0.27899	5.23613	1.6398e-07	3.0282e-06
NAMPT	2209.51	1.45919	0.204473	7.13635	9.58426e-13	3.407e-11
NCF2	1797.47	1.45725	0.227983	6.39191	1.6383e-10	4.5052e-09
PELATON	43.6834	1.45585	0.4679	3.11146	0.00186163	0.0142227
AKT1S1	497.983	1.45547	0.256271	5.67942	1.35155e-08	2.89354e-07
SERPINA1	179.137	1.44931	0.422409	3.43106	0.00060123	0.00530331
TSPAN18	61.9538	1.44646	0.500509	2.88998	0.00385268	0.0262012
PLGRKT	520.095	1.44642	0.246217	5.87459	4.23881e-09	9.73487e-08
CD86	97.1739	1.44615	0.436577	3.31246	0.000924783	0.00771209
CFAP58	158.925	1.44456	0.441094	3.27496	0.00105678	0.00867179
GGTA1	79.7639	1.4433	0.476039	3.03189	0.0024303	0.0178615
TBX15	100.288	1.44267	0.313878	4.59625	4.30155e-06	6.20254e-05
DMXL2	742.354	1.43999	0.200676	7.17567	7.19534e-13	2.59676e-11
FTH1P13	59.1715	1.43507	0.46778	3.06784	0.00215615	0.0161282
IGSF8	1037.75	1.43486	0.173676	8.26173	1.43579e-16	7.45313e-15
PALD1	283.585	1.43408	0.18514	7.74593	9.48845e-15	4.22013e-13
MOB3C	190.701	1.43386	0.322291	4.44896	8.62878e-06	0.000117534
FADS3	958.069	1.43183	0.259115	5.52584	3.2792e-08	6.75338e-07
UXS1	5091.45	1.43063	0.223424	6.40322	1.52136e-10	4.20806e-09
MIRLET7IHG	188.722	1.42515	0.281387	5.06475	4.08935e-07	7.07588e-06
MTF1	2724.78	1.42424	0.195064	7.30141	2.84768e-13	1.0642e-11
CASC9	220.009	1.42312	0.323185	4.40342	1.06558e-05	0.00014238
RHBDF2	1823.38	1.41928	0.237463	5.97686	2.27475e-09	5.40096e-08
SLC11A1	359.835	1.41744	0.299125	4.73863	2.15173e-06	3.26412e-05
PFKFB4	295.603	1.41622	0.216888	6.52974	6.58837e-11	1.90289e-09
SLC16A6	78.2565	1.41544	0.416831	3.39572	0.000684487	0.00593817
THBD	911.463	1.41537	0.228144	6.20384	5.51026e-10	1.4341e-08
BMP1	453.784	1.4153	0.289364	4.89108	1.00285e-06	1.62401e-05
NKG7	94.9318	1.41529	0.373401	3.79026	0.000150487	0.00156578
TEAD1	1001.08	1.4147	0.187105	7.56099	4.00012e-14	1.63694e-12
CCDC57	350.047	1.41238	0.165952	8.51077	1.72789e-17	9.68591e-16
RNVU1-24	47.1546	1.41229	0.469722	3.00664	0.00264149	0.019117
CDKL3	25.3048	1.41129	0.530108	2.66228	0.0077614	0.0469525
MLPH	129.899	1.40947	0.232242	6.06896	1.28741e-09	3.18025e-08
LRP11	34.6783	1.40793	0.503346	2.79714	0.00515577	0.0335117
RASD2	112.268	1.40428	0.323596	4.3396	1.42741e-05	0.000186518
PTGES	95.42	1.40379	0.429399	3.26919	0.00107854	0.00882347
ADGRL1-AS1	109.317	1.40291	0.453179	3.09572	0.00196335	0.014868
ICOSLG	2613.19	1.39981	0.187672	7.45878	8.73247e-14	3.42555e-12
SNX9	4830.76	1.39966	0.205738	6.80313	1.02373e-11	3.17977e-10
TGFB3	39.3923	1.39564	0.461228	3.02592	0.00247876	0.0181352
LINC00499	44.1265	1.39169	0.415224	3.35166	0.000803283	0.00684036
SESN2	978.77	1.38969	0.153266	9.06722	1.22098e-19	8.53646e-18
GPR132	351.222	1.38963	0.26185	5.30699	1.11452e-07	2.12229e-06
CD44	7794.61	1.38652	0.170772	8.11911	4.69618e-16	2.29918e-14
AGPAT4	653.542	1.38057	0.227038	6.08077	1.19609e-09	2.97406e-08
VEPH1	32.2166	1.37392	0.467024	2.94186	0.00326248	0.022776
KCNJ2	759.083	1.37338	0.261391	5.25412	1.48736e-07	2.76015e-06
PIEZO2	232.106	1.37267	0.227372	6.03712	1.56886e-09	3.81092e-08
SGIP1	97.8498	1.37246	0.517504	2.65207	0.00799994	0.0479667
MMD	361.264	1.37245	0.293531	4.67566	2.93017e-06	4.35093e-05
SPACA6	65.1788	1.36727	0.378228	3.61494	0.000300415	0.00289373
SNHG15	473.529	1.35946	0.239454	5.67735	1.36799e-08	2.92544e-07
LCP2	3304.51	1.35933	0.226495	6.00159	1.95395e-09	4.68033e-08
NANOS1	207.865	1.35767	0.312851	4.33967	1.42695e-05	0.000186518
LPAR1	321.741	1.35541	0.247785	5.47009	4.49806e-08	9.06646e-07
SSPN	546.776	1.35194	0.224352	6.02598	1.68086e-09	4.07775e-08
PDGFRA	342.713	1.35149	0.194666	6.9426	3.84945e-12	1.27957e-10
TRAF3	911.307	1.34781	0.196231	6.86851	6.48762e-12	2.10121e-10
IL32	382.399	1.34636	0.236437	5.69438	1.23824e-08	2.67819e-07
NOTCH1	3255.92	1.34137	0.18979	7.06764	1.57591e-12	5.46865e-11
CFAP70	72.9873	1.337	0.321281	4.16147	3.16205e-05	0.00038454
FTH1P4	69.3193	1.3355	0.361832	3.69094	0.000223423	0.00223035
CCL24	107.052	1.33518	0.335494	3.97974	6.89897e-05	0.000772742
ZNNT1	125.065	1.33268	0.376805	3.53679	0.000405023	0.00377285
MTHFS	98.9234	1.33264	0.277602	4.80053	1.58247e-06	2.47589e-05
SLC25A24P1	96.5037	1.33112	0.324186	4.10605	4.02483e-05	0.000479915
LINC03009	93.3859	1.33045	0.404906	3.28582	0.00101684	0.00839117
KSR1	155.972	1.32982	0.294094	4.52174	6.13323e-06	8.57611e-05
RPS14P5	142.64	1.32923	0.299975	4.43115	9.3733e-06	0.000126583
RASSF5	3442.87	1.32686	0.263054	5.04405	4.5578e-07	7.79392e-06
LFNG	358.777	1.32226	0.259853	5.0885	3.60909e-07	6.31407e-06
LNCAROD	214.346	1.31899	0.344077	3.83342	0.000126373	0.00133466
ATF5	2753.69	1.31875	0.155064	8.50454	1.82322e-17	1.01901e-15
CFH	44.5242	1.31602	0.459057	2.86678	0.0041467	0.0279203
ST20	678.894	1.31123	0.281544	4.65728	3.20412e-06	4.71396e-05
NR4A3	135.763	1.31018	0.382276	3.42731	0.000609591	0.00536956
AHR	472.655	1.30778	0.178927	7.30899	2.69156e-13	1.00785e-11
JUNB	3484.26	1.30604	0.142492	9.16569	4.92293e-20	3.5601e-18
PPARGC1B	505.454	1.30305	0.246512	5.28596	1.25044e-07	2.35508e-06
ALAS1	4142.41	1.30152	0.213497	6.09621	1.08615e-09	2.72214e-08
JPH1	63.0621	1.29535	0.376583	3.43975	0.000582256	0.00514073
IL16	308.578	1.29181	0.310737	4.15723	3.22126e-05	0.000390738
KCNA3	100.699	1.29041	0.307662	4.19425	2.73779e-05	0.000337934
SLC1A1	64.4954	1.28622	0.436374	2.94753	0.00320325	0.0224287
FPR1	71.0492	1.28514	0.384991	3.33812	0.000843474	0.0071377
RPS15AP30	40.0714	1.2825	0.479519	2.67456	0.00748275	0.0455511
TFEB	489.183	1.27956	0.206979	6.18207	6.32673e-10	1.63092e-08
ADAMTS5	53.7807	1.27752	0.401133	3.18477	0.00144869	0.0114798
MARCKSL1	1808.98	1.27092	0.183237	6.93596	4.03467e-12	1.33412e-10
TFEC	1382.75	1.26993	0.236476	5.37022	7.86388e-08	1.53605e-06
CYLD	1093.7	1.26785	0.182553	6.94513	3.78117e-12	1.25908e-10
ITPRIP	794.103	1.26492	0.222911	5.67457	1.3904e-08	2.97e-07
RPS14P4	184.166	1.26291	0.265645	4.75415	1.99287e-06	3.05246e-05
STARD4	1283.18	1.26265	0.234705	5.37972	7.46015e-08	1.46322e-06
PLAUR	23937	1.25769	0.260765	4.82309	1.41353e-06	2.24118e-05
COL7A1	155.689	1.25665	0.206332	6.09045	1.12594e-09	2.81069e-08
PLA2G4C	362.017	1.25634	0.264094	4.75716	1.96336e-06	3.01245e-05
LRP12	1892.95	1.25293	0.169196	7.40519	1.3096e-13	5.03307e-12
SLIT2	70.7192	1.25252	0.386176	3.24341	0.00118109	0.00960849
PEA15	6131.18	1.2502	0.212028	5.8964	3.71515e-09	8.58427e-08
LOXL2	95.6851	1.24386	0.415544	2.99332	0.00275956	0.0198426
PRXL2B	248.759	1.24296	0.340047	3.65524	0.000256937	0.00252237
TRIP10	742.354	1.24223	0.192912	6.4394	1.19946e-10	3.38187e-09
REC8	135.135	1.24216	0.28571	4.34762	1.37622e-05	0.000180202
KCTD7	136.836	1.24166	0.330759	3.75396	0.00017406	0.00178458
RFX5-AS1	42.6348	1.23859	0.466456	2.65531	0.00792347	0.0476439
CEP135	819.043	1.23769	0.225402	5.49102	3.99611e-08	8.13259e-07
TYMP	393.649	1.23654	0.197376	6.26489	3.73086e-10	9.88651e-09
ELFN1	79.953	1.23645	0.382438	3.23307	0.00122467	0.00992887
PLAGL1	331.165	1.23473	0.297203	4.15451	3.25985e-05	0.00039466
AKAP13	2849.57	1.23443	0.147649	8.36056	6.24201e-17	3.31281e-15
ASAP1-IT2	41.5567	1.23014	0.400718	3.06984	0.00214174	0.0160394
LZTS3	58.9241	1.22966	0.368723	3.33492	0.000853246	0.00719468
CXCR3	79.3214	1.22889	0.376152	3.26701	0.0010869	0.00888033
APLF	113.104	1.22546	0.444494	2.75699	0.0058337	0.0371658
ALOX5	64.6843	1.22415	0.44966	2.72239	0.00648122	0.0404612
MAP3K4	1446.56	1.22403	0.198883	6.15455	7.52933e-10	1.90719e-08
N4BP2L1	324.07	1.21954	0.223182	5.46433	4.64654e-08	9.33594e-07
PADI2	606.737	1.21638	0.226485	5.37068	7.84404e-08	1.53376e-06
TBX3	1335.46	1.2151	0.234342	5.18518	2.15812e-07	3.91666e-06
MXRA7	1230.92	1.21439	0.168489	7.20753	5.69758e-13	2.08e-11
DYRK3	181.979	1.21132	0.236927	5.11264	3.17688e-07	5.64126e-06
METTL1	452.176	1.20862	0.193138	6.25781	3.9041e-10	1.03167e-08
BMERB1	613.334	1.20735	0.23817	5.06926	3.99355e-07	6.92277e-06
EYA3	999.593	1.20596	0.166978	7.2223	5.11173e-13	1.87698e-11
TMEM138	806.852	1.20469	0.20558	5.85997	4.62956e-09	1.05937e-07
TNFRSF10B	457.486	1.20324	0.204466	5.88478	3.98575e-09	9.1871e-08
RPL7AP20	85.3262	1.19964	0.277924	4.31641	1.58585e-05	0.00020538
TNFRSF14	312.16	1.19729	0.243494	4.91711	8.78305e-07	1.44205e-05
DRAM1	301.638	1.19625	0.26987	4.4327	9.30587e-06	0.000125762
TNFSF10	371.698	1.19478	0.181976	6.5656	5.18227e-11	1.50596e-09
GRK3	224.836	1.19276	0.248515	4.79955	1.59026e-06	2.48464e-05
TANK	1480.16	1.19086	0.247389	4.81373	1.48142e-06	2.32741e-05
CIB2	98.5208	1.18812	0.432097	2.74967	0.00596556	0.0377909
BCAT1	3911.98	1.18426	0.249169	4.75284	2.00575e-06	3.0697e-05
S1PR2	391.105	1.17749	0.191542	6.14739	7.87696e-10	1.99259e-08
SPRY4	157.977	1.1773	0.312517	3.76715	0.000165121	0.001704
NFE2L2	5587.27	1.17671	0.172825	6.80872	9.847e-12	3.0686e-10
ZCCHC2	1976.85	1.1761	0.152312	7.72164	1.14841e-14	5.03679e-13
PLSCR1	1080.17	1.17481	0.178993	6.56344	5.25801e-11	1.52563e-09
ALDH2	319.489	1.17062	0.290948	4.02345	5.73512e-05	0.000656576
MAP2K3	2176.34	1.16873	0.155019	7.53928	4.72567e-14	1.91729e-12
KCNG1	213.057	1.16863	0.255885	4.56703	4.94682e-06	7.05779e-05
NOTCH2NLC	1305.81	1.1634	0.15069	7.72043	1.15937e-14	5.0731e-13
CORO2B	159.925	1.16182	0.324424	3.58119	0.000342035	0.00324351
SEMA4A	271.812	1.16098	0.255504	4.5439	5.52226e-06	7.79659e-05
IRF2BPL	3214.22	1.15952	0.192479	6.0241	1.70051e-09	4.12015e-08
HIF1A	2889.65	1.15881	0.188734	6.13992	8.25653e-10	2.08582e-08
F3	124.569	1.158	0.303684	3.81316	0.0001372	0.00144258
NFKBIB	449.431	1.15786	0.201711	5.74022	9.45529e-09	2.06393e-07
SLC16A3	2916.53	1.15767	0.161695	7.15959	8.09204e-13	2.90378e-11
P2RX7	129.033	1.15731	0.287992	4.01856	5.85549e-05	0.000668739
SLC39A13	1640.66	1.15557	0.219787	5.2577	1.45866e-07	2.71219e-06
HES4	185.345	1.15096	0.308714	3.72825	0.000192817	0.00195259
MAP3K14-AS1	138.258	1.14478	0.26761	4.27778	1.88764e-05	0.00024133
ALCAM	15846.8	1.14436	0.207975	5.50237	3.74711e-08	7.65049e-07
HLA-F	372.193	1.14336	0.210266	5.43768	5.39793e-08	1.07319e-06
ZFP69B	359.034	1.1428	0.200389	5.70289	1.17793e-08	2.5565e-07
P4HA2	1103.39	1.14038	0.192907	5.91158	3.3884e-09	7.86764e-08
SLC6A6	770.262	1.13771	0.255352	4.45545	8.37191e-06	0.000114529
LYN	4932.67	1.1368	0.235885	4.8193	1.44065e-06	2.27467e-05
ADO	1007.22	1.13456	0.222803	5.09221	3.53918e-07	6.20323e-06
ARL4A	994.425	1.13452	0.229654	4.94011	7.80766e-07	1.29085e-05
PXYLP1	157.075	1.13195	0.307132	3.68556	0.000228197	0.00227003
TBXAS1	136.694	1.13168	0.318975	3.54785	0.000388387	0.00363217
FAM124A	136.972	1.12891	0.33946	3.3256	0.000882291	0.00739353
FSD1L	100.368	1.12818	0.40123	2.8118	0.00492649	0.0322872
SIPA1L1	707.242	1.12785	0.207133	5.44506	5.17877e-08	1.03395e-06
RAB27B	170.301	1.12678	0.337724	3.33638	0.000848777	0.00716976
CRIM1	976.271	1.12646	0.178729	6.30259	2.92715e-10	7.82239e-09
ACVR2A	477.294	1.12166	0.269663	4.15948	3.18966e-05	0.000387649
CLDN1	1289.65	1.11653	0.331783	3.36523	0.0007648	0.00655509
SH3PXD2B	1304.12	1.11529	0.214327	5.20368	1.95383e-07	3.5664e-06
ELAPOR2	173.441	1.11435	0.24607	4.5286	5.93753e-06	8.32704e-05
ENOX1	119.575	1.11435	0.334889	3.32753	0.000876192	0.00735544
ETS2	1373.62	1.11095	0.145552	7.63267	2.29948e-14	9.68185e-13
DUSP22	342.891	1.10966	0.212314	5.22649	1.72761e-07	3.17489e-06
ZC3H12C	1120.21	1.10724	0.201606	5.49209	3.97206e-08	8.09233e-07
PHACTR2	2369.87	1.10664	0.187458	5.90341	3.56063e-09	8.25744e-08
PRORP	98.2086	1.10341	0.407172	2.70994	0.00672954	0.0416546
HOMER1	977.951	1.1023	0.1842	5.98426	2.17371e-09	5.18054e-08
MRAS	768.65	1.10209	0.177781	6.19915	5.67693e-10	1.47343e-08
SSH1	1308.94	1.10166	0.206553	5.33356	9.63047e-08	1.85624e-06
ENC1	1204.3	1.10064	0.195912	5.61804	1.93133e-08	4.07039e-07
PLXNA1	762.826	1.10038	0.252493	4.35809	1.31204e-05	0.000172394
SAMD8	283.063	1.09914	0.220238	4.99071	6.01582e-07	1.01317e-05
TPRA1	725.106	1.09771	0.234413	4.68281	2.82962e-06	4.21485e-05
C1orf122	1285.28	1.096	0.142192	7.7079	1.27907e-14	5.58401e-13
SLC25A37	1087.15	1.09143	0.149822	7.28483	3.22079e-13	1.1989e-11
CD70	1439.06	1.08385	0.126276	8.5832	9.227e-18	5.3138e-16
EED	559.311	1.08018	0.186282	5.79861	6.68683e-09	1.49405e-07
MLLT6	1083.8	1.07915	0.129758	8.31668	9.04607e-17	4.77426e-15
SH2D2A	70.0232	1.07724	0.390532	2.75839	0.00580862	0.0370674
PPP3CC	490.264	1.07344	0.326248	3.29025	0.00100098	0.00827467
SPHK1	765.758	1.07246	0.235105	4.56163	5.07591e-06	7.2099e-05
PPFIA2	336.013	1.07045	0.366773	2.91857	0.00351644	0.0242276
PRDX1	14098.1	1.06983	0.195019	5.48579	4.11633e-08	8.3623e-07
CSRNP1	710.126	1.0693	0.207302	5.15815	2.49399e-07	4.47478e-06
OLIG2	441.054	1.06886	0.297467	3.59319	0.00032665	0.00311476
PDE8A	292.686	1.0666	0.241845	4.41027	1.03244e-05	0.00013844
ZNF318	1521.69	1.06245	0.159813	6.64808	2.96946e-11	8.81855e-10
NOTCH2NLA	1398.73	1.06198	0.149079	7.12359	1.05155e-12	3.72405e-11
PLEC	1928.07	1.05842	0.124124	8.52717	1.49972e-17	8.4318e-16
ZBTB1	969.389	1.05686	0.183807	5.74984	8.93262e-09	1.96114e-07
RASGRP1	185.657	1.05409	0.336584	3.13172	0.00173783	0.0133848
MINDY3	438.324	1.05359	0.187578	5.61679	1.9454e-08	4.0955e-07
SLC3A2	3747.61	1.04994	0.148204	7.08442	1.39627e-12	4.88102e-11
SERF1A	305.825	1.04915	0.197435	5.31389	1.07309e-07	2.04752e-06
SERF1B	305.825	1.04915	0.197435	5.31389	1.07309e-07	2.04752e-06
TIAM2	170.292	1.04857	0.262607	3.99291	6.52662e-05	0.000736948
CHIT1	134.293	1.04798	0.304507	3.44157	0.000578355	0.00511821
AGAP3	1680.37	1.04247	0.23828	4.37497	1.21448e-05	0.000160354
DSE	569.906	1.03516	0.161317	6.41696	1.3902e-10	3.8803e-09
WDFY4	1996.82	1.03449	0.237911	4.34824	1.37234e-05	0.000179818
SERPINE1	172.693	1.03434	0.283316	3.65085	0.00026137	0.00256324
SGMS2	226.044	1.03426	0.380913	2.71523	0.00662307	0.0411569
PTENP1	72.4493	1.03312	0.376711	2.74248	0.00609773	0.0384472
TSC22D1	5637.77	1.03035	0.169496	6.07894	1.20982e-09	3.00425e-08
RFX7	589.11	1.02783	0.208944	4.91915	8.69195e-07	1.42833e-05
BTG3	1031.43	1.02757	0.206649	4.97254	6.60811e-07	1.10506e-05
FER	487.88	1.02755	0.196159	5.23836	1.6201e-07	2.99473e-06
SNHG3	655.523	1.02722	0.236547	4.34254	1.40847e-05	0.000184297
TTC28	299.602	1.02441	0.279396	3.66651	0.000245879	0.00242644
NUMB	2874.4	1.02438	0.238117	4.30202	1.69249e-05	0.00021785
ABCA1	2304.72	1.01975	0.263084	3.87613	0.00010613	0.00113441
FCHSD2	584.108	1.01741	0.18569	5.47907	4.27556e-08	8.66408e-07
LYRM4	473.096	1.01568	0.196255	5.17533	2.27513e-07	4.11718e-06
STK26	874.155	1.01511	0.241	4.21206	2.53058e-05	0.000315025
POU6F1	87.422	1.01506	0.320102	3.17104	0.00151896	0.0119269
SLAMF7	893.517	1.01491	0.27735	3.65931	0.000252898	0.00248917
DGAT2	758.667	1.01483	0.267994	3.78677	0.000152619	0.00158535
ABCA5	390.184	1.01432	0.270074	3.75569	0.000172861	0.00177614
TSPOAP1	134.966	1.01331	0.340569	2.97534	0.00292664	0.0208071
NOC3L	826.878	1.0132	0.217261	4.66351	3.10854e-06	4.59064e-05
GPR161	222.131	1.01313	0.345176	2.9351	0.00333437	0.0231585
SOX5	282.472	1.00901	0.25748	3.91878	8.9e-05	0.00097473
TCF7L2	3547.67	1.0088	0.133775	7.54098	4.66469e-14	1.89661e-12
NHSL1-AS1	60.3079	1.00722	0.312902	3.21895	0.0012866	0.0103556
ARFGAP3	1829.97	1.0047	0.158977	6.31976	2.61966e-10	7.06041e-09
SELPLG	91.4631	1.00093	0.373188	2.6821	0.00731625	0.0447598
LINC-PINT	281.542	1.00007	0.255296	3.91731	8.95422e-05	0.000977842
MS4A14	279.518	0.999763	0.287966	3.47181	0.000516966	0.00463777
APBA3	326.047	0.995797	0.237942	4.18504	2.85116e-05	0.000351241
JMJD6	717.651	0.992152	0.237918	4.17015	3.04402e-05	0.000372338
SHB	292.972	0.990821	0.235319	4.21055	2.54754e-05	0.000316928
EEF1AKMT3	132.509	0.989957	0.254036	3.89692	9.74257e-05	0.00105301
SLC4A8	211.254	0.988438	0.196925	5.01936	5.1844e-07	8.80187e-06
VHL	2486.79	0.987785	0.132805	7.43783	1.0235e-13	3.98663e-12
DENND3-AS1	368.708	0.987319	0.267036	3.69732	0.000217888	0.00218315
ADGRE2	985.946	0.985869	0.251629	3.91795	8.9307e-05	0.000975836
FAM135A	293.821	0.985432	0.183978	5.35624	8.49695e-08	1.64993e-06
SLC11A2	1105.21	0.984984	0.153487	6.41739	1.38627e-10	3.8797e-09
ARL4AP5	249.451	0.984741	0.219328	4.48981	7.12857e-06	9.87318e-05
CEP170P1	657.071	0.982427	0.23407	4.19715	2.70294e-05	0.000334592
NEDD4	331.036	0.982039	0.192356	5.10532	3.30227e-07	5.84748e-06
CAMK1D	742.251	0.980082	0.159042	6.16239	7.16545e-10	1.8297e-08
PGLS-DT	139.913	0.977718	0.364862	2.67969	0.007369	0.0450098
OPN3	422.709	0.977441	0.152794	6.39713	1.58323e-10	4.36643e-09
CIDECP1	324.084	0.975063	0.245186	3.97683	6.984e-05	0.000780684
TTYH2	58.5547	0.972022	0.354961	2.73839	0.00617414	0.0388772
HIVEP3	1429.77	0.971808	0.253049	3.8404	0.000122836	0.00129948
ARSK	139.969	0.971375	0.312242	3.11097	0.00186474	0.0142314
STC1	831.326	0.968551	0.27658	3.50188	0.000461991	0.00421604
ABCC3	407.333	0.968161	0.219095	4.4189	9.92043e-06	0.000133307
PHLDA2	2856.45	0.966693	0.181213	5.33458	9.57672e-08	1.84776e-06
LINC01588	274.502	0.966309	0.276473	3.49513	0.000473823	0.00430577
IRF7	217.157	0.966139	0.257791	3.74775	0.000178425	0.00182539
SPATA13	328.689	0.964921	0.27571	3.49976	0.000465674	0.00424052
GEM	198.277	0.963163	0.336037	2.86624	0.00415383	0.0279384
TFAP2A	2562.05	0.961104	0.18139	5.29856	1.16717e-07	2.21144e-06
AFF2	123.265	0.960814	0.290105	3.31195	0.000926472	0.00772277
ATAT1	95.9161	0.958858	0.353431	2.713	0.00666779	0.0413805
SLC1A3	1275.53	0.95879	0.235422	4.07265	4.64816e-05	0.00054701
GPRIN3	612.599	0.957789	0.234339	4.0872	4.36608e-05	0.000517349
PTPN6	729.085	0.95581	0.263358	3.62932	0.000284171	0.00275688
IGFBP5	1478.89	0.955787	0.312356	3.05993	0.00221386	0.0164915
PANX2	142.31	0.953708	0.263615	3.6178	0.000297117	0.00286342
ACSL4	3039.97	0.953483	0.275063	3.46641	0.000527455	0.00472292
NRP1	2501.37	0.951176	0.25455	3.7367	0.000186452	0.0018993
NBPF9	1881.38	0.95004	0.161476	5.88346	4.01774e-09	9.24959e-08
ARL4AP2	163.062	0.949971	0.201647	4.71105	2.46443e-06	3.7029e-05
RCN1	1568.49	0.949844	0.163955	5.79333	6.90026e-09	1.5363e-07
SLC12A4	223.203	0.949474	0.21413	4.43411	9.24532e-06	0.000125033
PTPN12	4040.71	0.949341	0.186315	5.09536	3.48081e-07	6.10657e-06
ZNF771	100.565	0.946778	0.32509	2.91235	0.00358718	0.0246881
NLRC5	341.033	0.946458	0.226251	4.18322	2.87413e-05	0.000353611
SLC9A1	733.363	0.946163	0.178202	5.3095	1.09928e-07	2.09537e-06
ITGB8	1150.68	0.946037	0.319899	2.9573	0.00310346	0.0218635
PVR	626.151	0.945916	0.178301	5.30516	1.12574e-07	2.13935e-06
ITGA11	174.059	0.941403	0.229916	4.09456	4.22979e-05	0.000503087
NAF1	288.243	0.941209	0.191038	4.92682	8.35792e-07	1.37702e-05
CEP170	2953.05	0.936949	0.234735	3.99152	6.56514e-05	0.000740856
PLEK	6354.14	0.934756	0.224057	4.17196	3.01997e-05	0.000370112
TP53INP2	329.758	0.934529	0.234755	3.98087	6.86625e-05	0.000769792
YRDC	1042.26	0.934483	0.256187	3.64765	0.000264645	0.00258732
ACSL1	1308.27	0.9331	0.19801	4.7124	2.44816e-06	3.68429e-05
TYK2	1133.34	0.931711	0.183977	5.06428	4.09944e-07	7.08687e-06
RND3	2963.51	0.930363	0.11214	8.29645	1.07268e-16	5.5989e-15
ARAP1	1762.34	0.930259	0.224219	4.14888	3.34104e-05	0.000403974
MIR23AHG	266.383	0.928905	0.193696	4.79568	1.62122e-06	2.53025e-05
TEX9	253.315	0.928552	0.30152	3.07957	0.00207303	0.0155926
RIT1	1007.34	0.928325	0.189348	4.90275	9.45047e-07	1.54095e-05
KCNQ3	328.795	0.927527	0.239541	3.8721	0.000107901	0.00115112
ATP13A3	4694.26	0.926674	0.196673	4.71174	2.45607e-06	3.69326e-05
ZMIZ2	692.091	0.923542	0.143573	6.43257	1.25464e-10	3.52174e-09
ABTB2	322.36	0.919444	0.213379	4.30897	1.64015e-05	0.000211775
MYO10	2222.84	0.919218	0.151317	6.07478	1.24156e-09	3.07099e-08
PHC1	205.942	0.919192	0.252576	3.63928	0.000273406	0.00266747
LINC00324	151.475	0.913456	0.267066	3.42034	0.000625439	0.00549383
NR2F1-AS1	110.048	0.913023	0.331851	2.75131	0.00593583	0.0376771
MCEMP1	709.396	0.912201	0.334766	2.72489	0.0064322	0.0402214
PTPN1	4922.74	0.911105	0.157207	5.79556	6.80925e-09	1.51782e-07
OTUD4	1234.6	0.910488	0.226716	4.01599	5.91977e-05	0.000674861
PSMA6P1	150.068	0.909827	0.298086	3.05223	0.00227149	0.0168512
STX1A	246.585	0.9091	0.268768	3.38247	0.000718358	0.00619161
IKBKE	616.998	0.905909	0.217951	4.15647	3.23201e-05	0.00039179
QTRT2	497.21	0.905609	0.174193	5.19889	2.00485e-07	3.65601e-06
UBE2E2	786.61	0.90323	0.243692	3.70644	0.000210191	0.00211273
CCND1	5121.93	0.901953	0.178363	5.05685	4.26238e-07	7.32178e-06
PPP1R18	2292.15	0.900967	0.190357	4.73304	2.2118e-06	3.35256e-05
POLR1G	353.349	0.900218	0.224957	4.00173	6.28815e-05	0.000713423
SAMD9L	374.393	0.898623	0.213921	4.20073	2.66059e-05	0.000329694
DCBLD2	594.848	0.896224	0.219796	4.07752	4.55184e-05	0.000537679
WARS1	2201.23	0.893299	0.19437	4.59587	4.30954e-06	6.20934e-05
STXBP1	469.091	0.889242	0.168076	5.29073	1.2183e-07	2.30141e-06
TNFSF13B	280.421	0.888597	0.235764	3.76901	0.000163894	0.0016941
SLC31A2	741.246	0.888023	0.30873	2.87638	0.00402266	0.0271719
DNAJB6	4610.84	0.887766	0.167812	5.29024	1.22158e-07	2.3053e-06
PGAP1	96.9622	0.887553	0.280798	3.16082	0.00157327	0.0122922
LIMK2	1160.85	0.887495	0.233495	3.80091	0.000144165	0.00150745
PTPRK	737.363	0.886856	0.153278	5.78592	7.21177e-09	1.60377e-07
TRAF3IP2	774.374	0.886503	0.252465	3.51139	0.000445774	0.00409408
IQGAP2	963.211	0.884522	0.191535	4.61807	3.87324e-06	5.61486e-05
HMGXB3	758.404	0.876371	0.224173	3.90935	9.25465e-05	0.00100543
AFAP1	481.092	0.876307	0.158646	5.52365	3.3202e-08	6.82297e-07
SBNO2	777.547	0.87396	0.141946	6.15697	7.41486e-10	1.88071e-08
ERGIC1	3605.01	0.873633	0.130869	6.67563	2.46167e-11	7.35667e-10
CHM	411.097	0.872974	0.212462	4.10884	3.97657e-05	0.000475057
PPP1R16B	80.8153	0.872451	0.325491	2.68041	0.00735314	0.04494
SNN	182.039	0.869273	0.25132	3.45882	0.000542539	0.00483741
ZNF615	116.506	0.869238	0.315612	2.75413	0.00588477	0.0374534
SQSTM1	8440.78	0.868666	0.170901	5.08287	3.7178e-07	6.48629e-06
FAN1	295.355	0.866658	0.254253	3.40864	0.000652868	0.0057083
MAPK11	128.884	0.866434	0.248103	3.49223	0.000479007	0.00434246
CUL9	240.201	0.864822	0.238779	3.62185	0.000292503	0.00282758
MYLK	1425.02	0.860604	0.145504	5.91463	3.32631e-09	7.75198e-08
AKT3	656.194	0.859881	0.247009	3.48117	0.000499234	0.0045
STX6	1045.51	0.85651	0.154912	5.52902	3.22022e-08	6.65361e-07
TNFAIP8L1	389.175	0.856	0.185754	4.60825	4.06064e-06	5.88202e-05
NBPF8	1795.59	0.855895	0.190448	4.49412	6.98587e-06	9.6968e-05
SMURF1	426.872	0.853563	0.212934	4.00859	6.10826e-05	0.000695095
PRKCD	3896.5	0.85096	0.258256	3.29502	0.000984144	0.008164
ZBTB25	201.807	0.85083	0.218248	3.89846	9.68077e-05	0.00104693
PC	159.306	0.849252	0.268569	3.16213	0.00156618	0.012247
UAP1	394.239	0.846922	0.217999	3.88498	0.000102338	0.00109983
GRAMD2B	249.229	0.846595	0.202472	4.1813	2.89844e-05	0.000356139
IFNGR2	3693.69	0.846079	0.243078	3.48069	0.000500123	0.00450586
PIM3	6056.08	0.846038	0.153666	5.50571	3.67676e-08	7.51496e-07
ACVR1	280.012	0.845065	0.22908	3.68896	0.000225175	0.00224311
PTPRE	4914.44	0.84227	0.259403	3.24696	0.00116645	0.00949421
VCAN	1401.73	0.840035	0.291146	2.88527	0.00391081	0.0265394
PNMA1	451.883	0.839412	0.206514	4.06468	4.80984e-05	0.000560812
NKIRAS1	114.59	0.83738	0.279904	2.99167	0.00277455	0.0199246
TRAF2	177.23	0.836395	0.251326	3.32793	0.000874925	0.00734805
MTHFD2	4539.84	0.836134	0.170277	4.91043	9.08748e-07	1.4856e-05
IPPK	235.377	0.835587	0.305806	2.73241	0.00628724	0.0394713
AFDN	1062.3	0.835374	0.15116	5.52641	3.26854e-08	6.73874e-07
ITGAV	1286.51	0.835366	0.187996	4.44353	8.84937e-06	0.000120365
TRIB1	2562.07	0.83505	0.222845	3.74722	0.000178805	0.00182829
NBPF26	1576.83	0.833145	0.212569	3.91941	8.87643e-05	0.000973274
ETV3	759.276	0.831217	0.225537	3.68551	0.000228249	0.00227003
SERPINB8	379.844	0.82943	0.242436	3.42123	0.00062338	0.00547829
FMNL1	1697.52	0.827748	0.27042	3.06097	0.00220625	0.0164509
NBPF15	1934.73	0.827393	0.19202	4.30888	1.64082e-05	0.000211775
KITLG	298.919	0.826154	0.245099	3.37069	0.000749792	0.00644569
CREM	598.101	0.825931	0.198158	4.16803	3.07237e-05	0.000375321
EPB41L2	3408.17	0.825634	0.153182	5.3899	7.04958e-08	1.38989e-06
OTUD1	314.807	0.823653	0.311521	2.64398	0.00819385	0.0488819
PARP11	85.0334	0.823548	0.302838	2.71944	0.0065393	0.0407298
PDLIM4	2388.14	0.823148	0.19317	4.26126	2.03282e-05	0.000257766
POLR3D	929.471	0.823119	0.177616	4.63426	3.58221e-06	5.23705e-05
RPS6KA3	1887.53	0.822587	0.206795	3.97779	6.95592e-05	0.000778004
TBC1D12	514.645	0.821846	0.177447	4.6315	3.63033e-06	5.29514e-05
EFHD2	2881.24	0.821149	0.245751	3.34139	0.000833604	0.00706363
SLCO3A1	1004.54	0.820897	0.156562	5.24327	1.57756e-07	2.9218e-06
SH3BP2	795.04	0.820894	0.176367	4.65445	3.24841e-06	4.77484e-05
RAP2C	669.86	0.81973	0.238226	3.44097	0.00057963	0.00512501
GLRX	431.435	0.819286	0.200376	4.08873	4.33734e-05	0.000514266
NUP62	1994.85	0.817249	0.15802	5.17181	2.31839e-07	4.18349e-06
TFAP2C	858.849	0.816593	0.295315	2.76516	0.00568956	0.0364067
IL27RA	279.271	0.816277	0.2188	3.7307	0.000190947	0.0019378
FGFR1	1982.18	0.815229	0.22939	3.5539	0.000379568	0.0035532
TTLL4	294.598	0.814088	0.202292	4.02432	5.71404e-05	0.000654954
ZNF267	1964.55	0.811613	0.216179	3.75436	0.000173782	0.0017827
PRDM2	1075.57	0.811516	0.15486	5.24032	1.603e-07	2.96602e-06
PHLDB1	775.466	0.811154	0.172462	4.70338	2.55888e-06	3.83266e-05
LINC00662	616.949	0.809375	0.140848	5.74645	9.11341e-09	1.9962e-07
NBPF12	1962.99	0.807571	0.166396	4.85332	1.21412e-06	1.9429e-05
SEMA4D	486.742	0.80663	0.233382	3.45627	0.000547716	0.00487668
SEMA3C	241.12	0.803135	0.239597	3.35202	0.000802255	0.00683468
EIF1B	1125.88	0.801018	0.173059	4.62858	3.6819e-06	5.35799e-05
FGFRL1	1047.17	0.799425	0.272118	2.93779	0.0033056	0.0230177
SDC4	4002.31	0.799212	0.269522	2.96529	0.00302394	0.0213865
PFDN1	2490.59	0.798987	0.209931	3.80596	0.000141256	0.00148193
FAM157A	465.437	0.798656	0.201433	3.96488	7.34335e-05	0.000817956
HEXIM1	1002.46	0.796484	0.179273	4.44287	8.87684e-06	0.000120609
NRP2	2370.76	0.796364	0.24051	3.31115	0.000929132	0.00773814
OAS2	370.699	0.796021	0.190158	4.1861	2.83788e-05	0.000349833
SLC5A3	1389.51	0.79578	0.116048	6.85732	7.01636e-12	2.25703e-10
TNFRSF12A	642.756	0.795572	0.217568	3.65665	0.000255529	0.00251116
AQP3	378.376	0.795219	0.195656	4.06437	4.81616e-05	0.000561204
ZNF71	147.21	0.794586	0.23346	3.40351	0.000665249	0.00580583
ZCCHC24	1545.92	0.793912	0.263684	3.01085	0.00260522	0.0188617
SYNJ2	1616.7	0.79356	0.19027	4.17069	3.03674e-05	0.000371687
IL13RA1	1611.01	0.793104	0.167908	4.72344	2.31892e-06	3.49814e-05
NBPF10	1990.75	0.788749	0.161628	4.88002	1.06076e-06	1.71194e-05
NUP188	892.749	0.787331	0.157989	4.98345	6.24599e-07	1.04821e-05
PRDM1	1287.66	0.787276	0.271327	2.90157	0.00371293	0.0253784
ZNF274	175.376	0.787202	0.268637	2.93036	0.00338574	0.0234379
TAP1	1433.99	0.786696	0.221054	3.55884	0.000372497	0.00349564
BCOR	1565.67	0.786373	0.193161	4.07107	4.67972e-05	0.000549701
USP54	127.866	0.783217	0.286078	2.73778	0.00618556	0.0389232
GPR180	255.213	0.782864	0.219889	3.56027	0.000370476	0.0034784
LPAR2	281.574	0.781974	0.234685	3.33202	0.000862187	0.00725393
NBPF25P	577.252	0.781743	0.23205	3.36886	0.000754798	0.0064799
CCNL1	3241.2	0.781126	0.158982	4.91331	8.95525e-07	1.46778e-05
MKLN1	1240.45	0.781102	0.170855	4.57173	4.83711e-06	6.90645e-05
RHOBTB3	1844.65	0.780519	0.229036	3.40784	0.000654781	0.00572203
PNKD	888.368	0.780009	0.197199	3.95544	7.63933e-05	0.000848432
B4GALT5	777.7	0.780002	0.198485	3.92977	8.5026e-05	0.000935533
BID	2018.88	0.779993	0.24906	3.13175	0.00173765	0.0133848
MYCL	712.971	0.779987	0.230414	3.38515	0.000711384	0.00614619
OAZ2	1756.42	0.778707	0.151841	5.12844	2.92149e-07	5.21219e-06
PPP1R15A	3244.18	0.778232	0.169681	4.58644	4.50858e-06	6.48134e-05
FBRS	1610.5	0.777949	0.195366	3.98201	6.83346e-05	0.000767024
SGCB	208.07	0.777625	0.291707	2.66578	0.00768106	0.0465706
MYO1B	727.328	0.776819	0.172812	4.49516	6.95174e-06	9.6565e-05
ELOA	1178.32	0.776108	0.187174	4.14645	3.37674e-05	0.00040751
NBPF11	1240.44	0.776015	0.188164	4.12413	3.72132e-05	0.00044597
DDX21	6972.66	0.774423	0.175962	4.40108	1.07716e-05	0.000143826
HIPK2	5583.68	0.774184	0.125542	6.16675	6.97094e-10	1.78968e-08
UBTD2	758.918	0.773781	0.190536	4.06107	4.88484e-05	0.000568857
NCS1	1340.05	0.773037	0.181723	4.25392	2.1006e-05	0.000265333
NBPF14	2820.69	0.771341	0.144869	5.3244	1.01286e-07	1.95027e-06
FKBP15	1426.38	0.771075	0.211309	3.64903	0.000263229	0.0025788
MRPL50	359.979	0.770849	0.257002	2.99939	0.00270523	0.0195112
WTAP	3103.16	0.770155	0.196824	3.91291	9.11911e-05	0.000992987
EMP3	1167.26	0.768717	0.212375	3.61962	0.000295037	0.00284917
STK17B	1495.34	0.768575	0.219221	3.50594	0.000454994	0.00416774
FCGR2A	363.424	0.767536	0.188045	4.08165	4.47162e-05	0.000529193
SFXN1	409.414	0.766222	0.243526	3.14636	0.00165316	0.0128424
ATP9A	1010.79	0.766042	0.177269	4.32134	1.55085e-05	0.00020126
RAPGEF1	5068.43	0.765416	0.213241	3.58943	0.000331399	0.00315505
ZNF354B	97.3767	0.763798	0.287516	2.65654	0.00789463	0.0475309
BICD1	462.857	0.762632	0.168338	4.53036	5.8883e-06	8.26412e-05
HRH1	729.292	0.762616	0.274675	2.77643	0.0054959	0.0353585
PLAT	190.795	0.760761	0.24185	3.14559	0.00165752	0.0128656
IFIT1	121.075	0.759355	0.271379	2.79814	0.00513986	0.0334567
SLC25A40	523.439	0.758882	0.255363	2.97178	0.00296078	0.0210183
RARA	585.503	0.758748	0.178064	4.26109	2.03434e-05	0.000257766
COL6A1	4801.1	0.75664	0.182702	4.14138	3.45217e-05	0.000416348
TMEM132A	431.52	0.755037	0.278569	2.71041	0.00671999	0.0416226
CCDC86	239.616	0.754325	0.219241	3.44061	0.000580394	0.00512907
ITGA5	2480.09	0.754197	0.23042	3.27314	0.00106359	0.00871643
S100A11	15070.9	0.753412	0.129205	5.83113	5.5053e-09	1.24474e-07
NOTCH2NLB	483.526	0.753204	0.20368	3.69798	0.000217324	0.00217865
MTHFD2L	260.714	0.753141	0.280989	2.68032	0.0073552	0.04494
ZNF513	256.355	0.749346	0.216551	3.46037	0.000539439	0.0048143
SERTAD1	475.726	0.748836	0.212705	3.52053	0.000430678	0.00398051
PCGF5	638.33	0.747213	0.161763	4.61917	3.85279e-06	5.58949e-05
NBPF20	1332.37	0.745801	0.205527	3.62873	0.000284817	0.00276174
VOPP1	3431.17	0.745294	0.207186	3.59723	0.000321624	0.00307303
ELK1	395.59	0.744665	0.199045	3.74119	0.00018315	0.00186768
MRTO4	1352.98	0.744515	0.175665	4.23827	2.25248e-05	0.000282634
STIM2	722.336	0.742959	0.182665	4.06733	4.75547e-05	0.000555842
NOP16	635.476	0.742818	0.208389	3.56457	0.000364447	0.00342519
SMG9	308.782	0.742351	0.179933	4.12571	3.69586e-05	0.00044348
SMAP2	22313.6	0.742319	0.251785	2.94823	0.00319603	0.0224029
TDO2	1547.23	0.742275	0.245409	3.02465	0.00248922	0.0181757
SIK3	543.454	0.741982	0.178189	4.16402	3.1269e-05	0.000380999
HECTD2	149.738	0.741812	0.235413	3.15111	0.00162649	0.0126611
WARS2	270.107	0.740826	0.234861	3.15432	0.00160873	0.0125435
SQOR	4001.92	0.740323	0.216786	3.41499	0.000637842	0.00558979
ATAD3B	85.6359	0.74026	0.280246	2.64147	0.00825471	0.0491367
DNAJB6P1	615.016	0.740001	0.203618	3.63426	0.000278776	0.00271009
SLC25A28	249.066	0.738002	0.212238	3.47724	0.000506604	0.00455992
PIM1	3089.41	0.736078	0.195278	3.76938	0.000163651	0.00169252
HSPH1	5817.47	0.735619	0.156234	4.70844	2.49617e-06	3.74754e-05
AGAP1	607.673	0.735219	0.156548	4.69645	2.64727e-06	3.95878e-05
ZNF614	111.882	0.733026	0.260105	2.8182	0.00482942	0.0317388
TFRC	2049.97	0.731076	0.196068	3.72869	0.00019248	0.00195033
MYC	554.38	0.728631	0.271438	2.68434	0.00726733	0.0444892
PRMT1	3220.15	0.727089	0.121511	5.98372	2.18103e-09	5.18868e-08
SAP30	750.91	0.725939	0.169715	4.27739	1.89097e-05	0.000241592
SNHG1	826.622	0.725929	0.210108	3.45502	0.000550246	0.00489002
NFAT5	843.346	0.725547	0.20003	3.62719	0.00028652	0.00277682
CCL5	23228.6	0.725459	0.230784	3.14346	0.00166963	0.0129379
MAP3K5	915.835	0.725291	0.269918	2.68708	0.00720796	0.0442115
LINC01001	403.9	0.724414	0.226765	3.19456	0.00140045	0.011163
FYN	2270.91	0.722389	0.148163	4.87564	1.08454e-06	1.74883e-05
DHX34	181.111	0.721939	0.250732	2.87933	0.00398527	0.0269578
TLE3	966.451	0.721782	0.11605	6.21957	4.98508e-10	1.30099e-08
LONRF1	1208.04	0.720914	0.195418	3.68908	0.000225064	0.00224311
GNA12	1647.58	0.720414	0.188911	3.81351	0.000137007	0.00144135
N4BP1	1059.63	0.719708	0.192016	3.74818	0.000178125	0.0018233
PLEKHO2	1676.93	0.719548	0.211562	3.40112	0.000671094	0.00584608
NDUFAF2	425.807	0.718859	0.244434	2.94092	0.00327244	0.0228123
ZNF783	125.824	0.7188	0.272797	2.63492	0.00841562	0.049922
B4GALT1	3467.95	0.71841	0.163848	4.38462	1.16189e-05	0.000153947
OSGIN2	993.177	0.71674	0.141664	5.05945	4.20461e-07	7.23568e-06
SPRYD7	512.291	0.71588	0.198838	3.60032	0.00031783	0.00304599
RIPK2	470.8	0.715798	0.221709	3.22855	0.00124421	0.0100681
TAPBP	5717.47	0.715648	0.149649	4.78218	1.734e-06	2.68635e-05
CLN8-AS1	857.895	0.715192	0.211446	3.38238	0.000718602	0.00619161
RGS12	229.746	0.711426	0.229132	3.10487	0.00190361	0.0145083
CEP85L	415.02	0.710374	0.186821	3.80242	0.000143289	0.00150078
SLC5A6	576.424	0.708856	0.182613	3.88174	0.00010371	0.0011108
RBM19	291.934	0.708122	0.206621	3.42715	0.000609958	0.0053703
IFIH1	570.596	0.708068	0.164164	4.31317	1.60929e-05	0.000208131
PPP6R3	1573.59	0.708062	0.144135	4.9125	8.99241e-07	1.4726e-05
DNPH1	3199.82	0.70732	0.103644	6.8245	8.82328e-12	2.77238e-10
PAPSS2	503.084	0.70332	0.210711	3.33784	0.000844316	0.00714164
MAP3K2	2858.25	0.702528	0.135329	5.19127	2.08869e-07	3.79429e-06
PRKACA	927.091	0.70234	0.144548	4.85887	1.18055e-06	1.89398e-05
SEPTIN11	3016.11	0.701403	0.117409	5.97403	2.31457e-09	5.48177e-08
JUND	8583.67	0.700371	0.113503	6.17051	6.80709e-10	1.74999e-08
NOTCH2	1653.07	0.699535	0.173234	4.03809	5.38886e-05	0.000620685
SLFN5	2321.4	0.699489	0.192697	3.63	0.000283423	0.00275244
SOWAHC	147.031	0.69899	0.235631	2.96646	0.00301252	0.0213296
PSME2	1259.09	0.698401	0.181383	3.85043	0.000117911	0.00125018
GABARAPL1	366.474	0.698358	0.192159	3.63428	0.000278757	0.00271009
WDR4	343.817	0.698287	0.194101	3.59755	0.000321233	0.00307099
ANXA5	4962.42	0.697679	0.199194	3.50251	0.000460892	0.00421251
TRIO	571.696	0.695621	0.221925	3.13449	0.00172152	0.0132754
SIPA1L2	641.874	0.694745	0.189207	3.67188	0.00024077	0.00238093
EIF1AD	300.305	0.692414	0.247956	2.79249	0.00523044	0.0339073
HERC1	1742.32	0.691733	0.21851	3.16568	0.00154723	0.0121138
NFIC	3551.34	0.690575	0.180501	3.82588	0.000130305	0.00137313
HELZ2	1200.65	0.689819	0.168636	4.09058	4.30293e-05	0.000511145
MIR4435-2HG	1963.36	0.689301	0.153568	4.48856	7.17047e-06	9.90947e-05
AXL	164.207	0.685854	0.239926	2.85861	0.00425506	0.0285484
SRA1	660.211	0.684953	0.15637	4.38035	1.18489e-05	0.000156775
ZNF189	337.675	0.683949	0.194343	3.51929	0.000432702	0.00399229
DPY19L1	332.973	0.68305	0.218606	3.12457	0.00178062	0.0136866
TECPR2	263.886	0.68303	0.243231	2.80815	0.00498264	0.0326101
DBF4P1	124.154	0.682862	0.257343	2.65351	0.00796602	0.0478239
TRAPPC12	464.721	0.682518	0.179836	3.79522	0.000147514	0.00154162
AP1S2	13273.1	0.681497	0.195314	3.48924	0.000484404	0.00438091
TTLL3	166.973	0.680263	0.249408	2.72751	0.00638134	0.0399693
SLC36A4	666.797	0.68022	0.190036	3.57943	0.000344347	0.00326217
CDK14	393.841	0.680095	0.164628	4.1311	3.61039e-05	0.000434049
EGR3	340.229	0.678512	0.22845	2.97007	0.00297733	0.021103
TIFA	481.025	0.676733	0.246603	2.74422	0.00606551	0.038295
ORAI1	595.617	0.675886	0.153619	4.39976	1.0837e-05	0.000144496
CAMSAP2	1084.44	0.674951	0.149899	4.50271	6.70932e-06	9.34716e-05
LRCH3	565.771	0.674515	0.15875	4.2489	2.14819e-05	0.000270443
ZNF432	155.673	0.674477	0.239154	2.82025	0.00479855	0.0315688
HSPA1A	885.24	0.674442	0.158605	4.25233	2.11558e-05	0.000266693
PWWP2A	941.141	0.673896	0.174425	3.86352	0.000111763	0.00118764
PITPNA	1203.53	0.673406	0.200429	3.35982	0.000779919	0.00666521
NDST1	1758.87	0.673122	0.185379	3.63106	0.000282261	0.00274257
AHCYL1	8254.58	0.670814	0.118354	5.66787	1.44585e-08	3.08497e-07
TBC1D16	613.805	0.669817	0.204233	3.27968	0.00103926	0.00855008
DOCK5	1436.93	0.669813	0.174275	3.84344	0.000121323	0.00128419
KLHL5	2171.36	0.668053	0.198223	3.37021	0.000751112	0.00645411
SIX5	349.358	0.66624	0.176234	3.78043	0.000156559	0.0016236
MRPS6	1527.58	0.665938	0.180819	3.6829	0.000230599	0.00228872
ADGRE5	1394.18	0.665401	0.182357	3.6489	0.000263371	0.00257886
PIAS3	293.636	0.664032	0.211156	3.14474	0.00166234	0.0128872
GRINA	4959.65	0.664025	0.133527	4.97296	6.59377e-07	1.10364e-05
IDS	357.026	0.663062	0.194978	3.40071	0.00067212	0.00585229
RHOG	2449.04	0.66279	0.194994	3.39902	0.000676276	0.00587501
IRGQ	878.765	0.662121	0.233069	2.84088	0.00449888	0.0299053
AKR1B1	1182.26	0.661862	0.124387	5.32098	1.0321e-07	1.98127e-06
R3HCC1	399.307	0.661403	0.181289	3.64833	0.000263951	0.00258321
PVT1	502.368	0.660627	0.247938	2.66449	0.00771057	0.0466802
ARL6IP5	4062.21	0.65994	0.126071	5.23466	1.65285e-07	3.04931e-06
UQCC1	260.295	0.659618	0.17386	3.79396	0.000148262	0.00154687
ANXA2	6769.63	0.659134	0.149076	4.42146	9.8038e-06	0.00013187
HIP1	425.357	0.658344	0.194022	3.39315	0.000690947	0.00598873
MBD2	2490.47	0.657963	0.129034	5.09913	3.41214e-07	6.01394e-06
HUWE1	2735.81	0.657732	0.129929	5.06223	4.1437e-07	7.14383e-06
PDSS2	381.575	0.654761	0.212731	3.07789	0.00208474	0.015662
ARHGEF40	425.664	0.654489	0.186019	3.5184	0.000434157	0.00400096
ZNF593	348.151	0.653743	0.206616	3.16405	0.00155588	0.0121765
ITPR2	5099.89	0.652548	0.238919	2.73125	0.00630952	0.0395718
DOLPP1	265.735	0.652427	0.237879	2.74269	0.00609388	0.0384462
LINC00472	217.964	0.650142	0.22719	2.86167	0.0042142	0.0283043
CGAS	649.715	0.650015	0.159405	4.07775	4.54728e-05	0.000537475
AP5B1	898.13	0.64748	0.138353	4.67989	2.87024e-06	4.26864e-05
CMSS1	446.534	0.647131	0.216372	2.99082	0.00278225	0.0199603
CEP83	273.979	0.646742	0.243334	2.65784	0.00786438	0.0473939
NUFIP1	458.825	0.646508	0.17606	3.67209	0.000240576	0.00238026
RPL22L1	879.641	0.64429	0.139407	4.62166	3.80683e-06	5.53477e-05
PPRC1	356.535	0.644274	0.231452	2.78362	0.00537557	0.0347377
PTPN2	1165.16	0.644244	0.197858	3.25609	0.00112958	0.00920519
DCLRE1B	246.028	0.639695	0.192058	3.33075	0.000866138	0.00727748
PFKFB3	1392.91	0.639672	0.217764	2.93745	0.00330918	0.0230342
PEDS1	760.982	0.639013	0.241477	2.64626	0.00813864	0.0486444
CMTM4	517.431	0.639004	0.231594	2.75916	0.00579499	0.0370063
LINC02987	237.434	0.638369	0.226221	2.82188	0.00477429	0.031431
AHI1	769.397	0.638112	0.138638	4.60273	4.16987e-06	6.02184e-05
POLR1C	555.256	0.637169	0.226405	2.81429	0.00488851	0.0320715
PDCD7	785.598	0.637115	0.182264	3.49556	0.000473074	0.00430103
WRN	904.662	0.63681	0.140825	4.52199	6.126e-06	8.57233e-05
RNASEL	692.769	0.636161	0.234342	2.71467	0.00663411	0.0411985
TXNRD1	2523.8	0.635246	0.189901	3.34515	0.000822379	0.00697476
URGCP	224.185	0.634316	0.187324	3.38621	0.000708661	0.00612825
ZNF385D	310.141	0.63375	0.211797	2.99225	0.00276926	0.0198973
STK35	279.628	0.632706	0.232631	2.71979	0.00653236	0.0407082
NPTN	3289.15	0.632272	0.214883	2.9424	0.00325677	0.0227507
SAV1	712.551	0.630725	0.18079	3.48871	0.000485354	0.0043874
PCNX1	932.849	0.630573	0.189179	3.33321	0.000858516	0.00722947
PDCD11	1028.85	0.630182	0.189678	3.32237	0.000892568	0.00746974
RNF2	245.221	0.628298	0.186364	3.37134	0.000748035	0.00643351
GPR107	724.205	0.627222	0.162213	3.86666	0.000110335	0.00117528
DDI2	899.671	0.626201	0.140135	4.46857	7.87458e-06	0.000108037
HMGN3	2077.64	0.625828	0.217037	2.88351	0.00393266	0.02664
ITGA6	4222.41	0.624754	0.191025	3.27053	0.00107347	0.00878956
CPEB4	1310.33	0.624722	0.18777	3.32707	0.000877656	0.00736019
TGDS	167.959	0.623775	0.223968	2.78511	0.00535095	0.0346258
TAB2	2339.46	0.622607	0.209195	2.9762	0.00291845	0.0207645
NUP58	1290.86	0.620738	0.163743	3.79093	0.000150082	0.00156327
P4HA1	2919.84	0.619801	0.21026	2.94778	0.00320067	0.0224189
MFSD12	2160.31	0.619796	0.178481	3.47261	0.000515419	0.00462607
NXT1	618.734	0.617722	0.203356	3.03763	0.00238444	0.0175381
ARL5B	608.225	0.617239	0.217519	2.83763	0.00454505	0.0301524
USP53	2245.76	0.616229	0.170871	3.60639	0.000310484	0.00298162
APEX2	326.014	0.615826	0.196017	3.1417	0.0016797	0.0129999
NOL4L	468.229	0.615637	0.229521	2.68227	0.00731235	0.0447504
SLC35A4	623.943	0.613948	0.177531	3.45826	0.000543677	0.00484353
CHMP7	574.927	0.613583	0.164417	3.73187	0.000190061	0.00193087
GTF2IRD1	266.251	0.611444	0.225725	2.70881	0.00675258	0.0417835
ZFAND3	2697.07	0.611388	0.196154	3.11687	0.00182781	0.0140039
ADSS2	1073.49	0.61051	0.142306	4.29012	1.78577e-05	0.000228924
TNIP2	714.689	0.610357	0.191258	3.19127	0.00141647	0.0112717
NACC1	743.921	0.609966	0.19586	3.1143	0.00184381	0.014115
DST	1021.61	0.608096	0.159094	3.82224	0.000132245	0.0013928
ITPRIPL2	2512.59	0.606931	0.153862	3.94466	7.99142e-05	0.000882877
ISCU	1264.98	0.606798	0.203558	2.98096	0.00287347	0.0204752
PDCD5	974.846	0.606132	0.157085	3.85863	0.000114026	0.00121101
IFRD1	351.023	0.605457	0.217669	2.78155	0.00540995	0.0349122
PFDN2	3046.05	0.605446	0.159084	3.80582	0.000141333	0.00148193
STAT2	519.073	0.602167	0.152452	3.94988	7.81889e-05	0.000864825
USP13	581.214	0.601135	0.200884	2.99245	0.00276749	0.0198921
DAXX	1357.57	0.601036	0.163571	3.67447	0.000238346	0.00235943
PKM	13348.3	0.600459	0.165436	3.62954	0.000283922	0.00275588
MUC20-OT1	536.041	0.599082	0.184028	3.25539	0.00113238	0.00922405
HEATR6	503.394	0.598954	0.145223	4.12436	3.71766e-05	0.000445813
SOCS7	1253.14	0.597714	0.127604	4.68412	2.81165e-06	4.19468e-05
CEBPZ	1722.96	0.596997	0.163554	3.65016	0.000262077	0.00256884
VIM	29266.5	0.595307	0.148696	4.00352	6.24069e-05	0.000708463
TNS1	263.957	0.595129	0.205285	2.89904	0.00374307	0.0255568
AHDC1	844.181	0.594833	0.16472	3.61117	0.000304819	0.00293466
SETD5	4585.63	0.594519	0.142972	4.15828	3.20657e-05	0.000389455
NIBAN2	6721.81	0.594048	0.122784	4.83814	1.3106e-06	2.08322e-05
NSRP1P1	143.49	0.59371	0.225164	2.63679	0.00836943	0.0497414
EGR1	3421.32	0.59294	0.169203	3.5043	0.000457802	0.00418628
SNAPC1	348.54	0.591948	0.164615	3.59595	0.000323207	0.00308659
GAS2L1	338.495	0.591345	0.194041	3.04753	0.00230732	0.0170702
MAP2K1	764.743	0.591027	0.212299	2.78394	0.00537038	0.0347278
TNKS1BP1	492.502	0.590818	0.185119	3.19156	0.00141508	0.0112653
ZC3H8	477.674	0.589777	0.187732	3.1416	0.0016803	0.0129999
GRAMD1A	716.649	0.588626	0.175658	3.35098	0.000805256	0.006851
RBM17	2585.91	0.588236	0.149724	3.92881	8.5368e-05	0.000938751
LAGE3	1292.17	0.587764	0.194833	3.01677	0.00255488	0.0185505
ZMIZ1	4380.26	0.586521	0.18384	3.19039	0.00142081	0.011292
HMGA1	13861	0.586387	0.135752	4.31956	1.56339e-05	0.00020261
PHC2	1039.55	0.585753	0.158747	3.68984	0.000224392	0.00223884
RASA4B	1431.66	0.585608	0.214342	2.73212	0.00629288	0.0394936
KANSL3	463.642	0.585379	0.142038	4.12128	3.76777e-05	0.000451251
MYCBP2	3519.56	0.58459	0.155808	3.75198	0.00017544	0.00179776
TENT4A	644.827	0.583449	0.188817	3.09002	0.00200145	0.0151202
ZNF621	391.806	0.583424	0.154925	3.76584	0.000165989	0.00171017
BET1	284.055	0.583354	0.191607	3.04454	0.0023304	0.0172208
PTPRG	908.465	0.582389	0.170738	3.41101	0.000647222	0.00566416
HOOK3	4840.05	0.581898	0.173209	3.35952	0.000780782	0.00666674
RAP1B	4453.33	0.577365	0.217369	2.65615	0.00790374	0.0475554
DDX10	705.585	0.576978	0.142287	4.05502	5.01309e-05	0.000582004
MLF1	248.503	0.576322	0.193131	2.9841	0.00284417	0.0203123
RASA4	1233.12	0.576169	0.21395	2.693	0.00708116	0.0435465
PLXDC2	4045.83	0.575734	0.166363	3.4607	0.000538764	0.00481054
INTS6	1354.53	0.575355	0.176023	3.26863	0.0010807	0.00883729
MAP4K3	378.094	0.574421	0.214212	2.68156	0.00732804	0.0448174
EXOSC4	743.019	0.574006	0.144509	3.97212	7.12373e-05	0.000795833
ATP8B2	347.443	0.571767	0.20729	2.75829	0.00581042	0.0370674
E2F6	421.368	0.570782	0.177099	3.22295	0.00126879	0.0102297
TMPO	2219.37	0.57039	0.194302	2.93559	0.00332914	0.023139
ACOT9	797.568	0.569355	0.150569	3.78135	0.00015598	0.00161849
LTV1	1548.13	0.568862	0.204983	2.77517	0.00551723	0.0354476
ATXN1	956.259	0.566363	0.208235	2.71983	0.0065316	0.0407082
LIMD2	622.076	0.56513	0.135631	4.16668	3.09062e-05	0.000376821
RDH11	1778.66	0.564305	0.133022	4.2422	2.21337e-05	0.000278095
IRF1	957.875	0.561957	0.15917	3.53053	0.000414721	0.00384993
KHDC4	484.75	0.56109	0.195367	2.87199	0.00407901	0.0275133
SLC7A6	317.782	0.559424	0.193439	2.892	0.00382802	0.0260616
CDC42SE1	5678.26	0.55892	0.160023	3.49275	0.000478079	0.00433647
TMX3	1758.35	0.558818	0.16155	3.4591	0.000541977	0.00483467
CDK5RAP2	1303.52	0.55881	0.162191	3.44538	0.000570249	0.00504884
TIPARP	623.331	0.558768	0.159002	3.51423	0.000441031	0.00405642
PCNX2	490.791	0.557458	0.144206	3.86571	0.000110768	0.00117906
DNTTIP2	2046.03	0.556435	0.182655	3.04637	0.00231626	0.017123
HARS1	790.998	0.554238	0.200849	2.75947	0.00578949	0.0369836
POT1	182.125	0.553455	0.206138	2.68488	0.0072556	0.0444461
DDB1	2743.68	0.552472	0.115717	4.77433	1.80306e-06	2.79106e-05
TRMT10C	932.244	0.551503	0.158516	3.47916	0.000502992	0.00452956
OTUD5	984.437	0.548695	0.145586	3.76887	0.000163988	0.00169415
UBQLN4	493.246	0.548562	0.166676	3.29118	0.000997676	0.00825457
NOP56	1309.66	0.54829	0.129132	4.24598	2.17645e-05	0.000273637
TAF7	2581.61	0.547825	0.163163	3.35752	0.000786444	0.00670601
UTP14A	608.133	0.547733	0.193814	2.82608	0.0047122	0.0311196
CLCN5	329.592	0.547483	0.189832	2.88404	0.00392608	0.0266113
ARIH2	2072.8	0.547447	0.141025	3.88193	0.000103632	0.0011108
GTPBP4	2002.15	0.546845	0.184386	2.96576	0.00301932	0.0213619
UNC119	757.175	0.545009	0.159189	3.42366	0.000617831	0.00543204
UBE2D1	491.286	0.543713	0.204887	2.65373	0.00796082	0.0478078
PDRG1	517.026	0.543617	0.187107	2.90537	0.00366818	0.0251415
MFSD2B	1539.76	0.543317	0.15736	3.4527	0.000555012	0.00492313
NCDN	301.589	0.542527	0.187898	2.88734	0.0038851	0.0263933
TIMM21	392.501	0.542201	0.205159	2.64284	0.00822146	0.0490003
PCNX4	772.135	0.540217	0.153864	3.511	0.00044642	0.00409802
PUM3	2268.85	0.536526	0.166185	3.22848	0.00124449	0.0100681
WDR3	894.333	0.53621	0.135345	3.9618	7.43864e-05	0.000827394
BYSL	547.277	0.53538	0.190048	2.81708	0.00484632	0.0318355
RYBP	3611.41	0.533517	0.135573	3.93528	8.30984e-05	0.000916452
PCF11	1912.18	0.533364	0.187923	2.83821	0.00453674	0.0301077
SRSF5	4222.13	0.532233	0.149268	3.56563	0.000362986	0.00341654
ALG2	728.346	0.531184	0.173164	3.06752	0.00215842	0.0161385
STRIP1	830.189	0.53068	0.182483	2.9081	0.0036363	0.0249627
GMEB1	842.338	0.528869	0.145994	3.62254	0.000291728	0.00282152
GABPB1-AS1	879.466	0.527816	0.158253	3.33526	0.000852193	0.00718901
LIG1	470.657	0.527535	0.148413	3.5545	0.000378697	0.00354781
FDX1	793.424	0.525919	0.194213	2.70795	0.00677012	0.0418783
MANBAL	343.696	0.525672	0.176259	2.98238	0.00286015	0.0204004
FAM50A	842.061	0.524654	0.128979	4.06774	4.74721e-05	0.000555248
UBP1	1296.08	0.524249	0.15723	3.33428	0.000855217	0.0072081
GOLGA8A	908.076	0.519742	0.180029	2.88699	0.00388945	0.0264134
RAD54L2	995.376	0.519472	0.176637	2.94091	0.00327249	0.0228123
SH3GL1	1150.08	0.518638	0.128884	4.02407	5.72018e-05	0.000655261
TAP2	1805.67	0.517495	0.167671	3.08636	0.00202621	0.0152647
IFNAR1	1717.41	0.517404	0.108928	4.74996	2.03462e-06	3.10987e-05
TNPO2	1474.05	0.516374	0.191155	2.70134	0.006906	0.0426215
CUL7	242.389	0.515391	0.1862	2.76794	0.00564115	0.0361457
IFRD2	478.922	0.51384	0.16306	3.15122	0.00162589	0.0126611
EIF5	6699.63	0.513629	0.170214	3.01755	0.00254826	0.0185343
PPTC7	1688.54	0.513087	0.142948	3.58932	0.000331541	0.00315505
PDK1	324.84	0.511459	0.17842	2.86661	0.00414894	0.0279254
CDC37L1	563.728	0.51042	0.179602	2.84194	0.00448397	0.0298307
AGFG1	2288.07	0.509854	0.163921	3.11036	0.00186857	0.0142527
ATP6V1A	2473.77	0.507878	0.184647	2.75054	0.00594972	0.0377526
ATG2A	352.12	0.507289	0.157273	3.22554	0.00125737	0.0101592
PWP2	279.962	0.505843	0.172212	2.93732	0.00331058	0.0230354
ATP6V1F	4832.27	0.50576	0.179225	2.82193	0.00477358	0.031431
OPTN	967.547	0.505594	0.169216	2.98786	0.00280939	0.0201018
TNFAIP1	596.337	0.504928	0.18606	2.71379	0.00665192	0.0412955
SAYSD1	594.307	0.504849	0.181638	2.77941	0.00544569	0.0350951
SPTSSA	766.199	0.501988	0.155083	3.2369	0.00120835	0.00981337
SRD5A1	451.736	0.500604	0.189751	2.63822	0.0083342	0.0495475
HCCS	648.575	0.499392	0.165238	3.02226	0.00250893	0.0182904
CMC2	682.874	0.499117	0.156118	3.19704	0.00138844	0.0110858
FLOT1	594.835	0.498839	0.152112	3.27942	0.0010402	0.00855408
TSPO	4725.1	0.498733	0.137796	3.61937	0.000295318	0.00285042
RXYLT1	506.834	0.498129	0.175779	2.83384	0.00459919	0.0304688
RCC1	629.477	0.497572	0.173125	2.87406	0.00405233	0.0273431
MT2A	7805.61	0.496463	0.136587	3.63478	0.000278217	0.00270883
RBMXL1	616.843	0.495871	0.179059	2.76932	0.00561742	0.0360058
STK38L	1936.16	0.495347	0.138173	3.58499	0.000337092	0.00320305
ZNFX1	2350.89	0.494872	0.183942	2.69037	0.00713732	0.0438776
MCL1	10646.4	0.494762	0.160742	3.07799	0.00208401	0.015662
DDX5	9655.45	0.494411	0.178505	2.76973	0.00561035	0.0359727
NUB1	2133.21	0.492756	0.139914	3.52186	0.000428534	0.00396264
HDGF	8143	0.492449	0.11267	4.37072	1.23835e-05	0.000163164
NETO2	570.446	0.490702	0.166376	2.94936	0.00318438	0.0223616
ERO1A	1033.1	0.487815	0.144229	3.38223	0.000718987	0.00619211
ZNF655	651.644	0.48739	0.159468	3.05635	0.00224048	0.0166341
CHD1	1291.58	0.48676	0.144258	3.37424	0.000740197	0.00636899
SLC7A5	2296.86	0.486515	0.157059	3.09765	0.00195059	0.0147949
NCAM1	3043.08	0.486147	0.127888	3.80134	0.000143915	0.00150567
FAM177A1	1552.59	0.485488	0.137529	3.53008	0.000415429	0.00385291
OSER1	454.993	0.484375	0.183487	2.63982	0.00829489	0.0493294
ZMYM3	579.374	0.483734	0.182696	2.64775	0.00810298	0.0484619
ZNF335	378.119	0.48281	0.177621	2.7182	0.0065639	0.0408428
TARBP1	513.192	0.482021	0.174425	2.76348	0.0057188	0.0365567
DBF4	1132.59	0.481949	0.113217	4.25688	2.073e-05	0.000262197
PMM2	951.007	0.480787	0.129272	3.71918	0.000199872	0.00201542
CSNK1E	1097.29	0.477479	0.119643	3.99086	6.58355e-05	0.000742491
TM9SF4	1033.14	0.476652	0.167595	2.84407	0.00445412	0.0296634
RRP15	1320.1	0.476584	0.15362	3.10235	0.00191993	0.0145916
SPRING1	1315.76	0.474934	0.131051	3.62404	0.000290039	0.00280806
PAPSS1	4938.27	0.474274	0.155911	3.04196	0.00235044	0.0173486
FAM83H	868.927	0.473607	0.122187	3.87608	0.000106154	0.00113441
TASOR2	1040.66	0.472464	0.133704	3.53365	0.000409863	0.00380857
RDX	4422.99	0.472066	0.105289	4.48351	7.34256e-06	0.000101178
ZDHHC14	701.822	0.469408	0.151599	3.09638	0.00195899	0.0148468
SNHG16	3822.98	0.469122	0.167657	2.79811	0.00514026	0.0334567
PNPT1	547.484	0.467367	0.157127	2.97446	0.00293509	0.020845
UBE2Z	3501.76	0.46718	0.130883	3.56945	0.000357732	0.00337044
EIF2AK2	3136.81	0.466812	0.171825	2.71678	0.00659198	0.0409906
NOLC1	1105.04	0.466527	0.175034	2.66536	0.00769061	0.0466136
NQO1	3824.62	0.465753	0.147768	3.15193	0.00162197	0.0126363
TBL2	611.51	0.465061	0.168979	2.75218	0.00591997	0.0376147
CREBL2	523.994	0.464227	0.147794	3.14104	0.00168348	0.0130156
DFFA	1160.95	0.464224	0.129208	3.59285	0.00032708	0.00311729
NADK	803.141	0.464019	0.175607	2.64238	0.00823255	0.049051
DPP9	732.863	0.463568	0.165773	2.7964	0.00516753	0.033565
ZNF770	717.759	0.463049	0.159773	2.89817	0.00375349	0.0256186
BZW1P2	720.301	0.462733	0.149327	3.09879	0.0019431	0.01475
LPP	2761.09	0.462632	0.129461	3.57351	0.000352225	0.00332351
CREB1	1444.58	0.462521	0.165064	2.80207	0.00507762	0.0331287
GTF2I	7794.73	0.462487	0.129249	3.57826	0.000345883	0.00327345
SLC31A1	799.716	0.45921	0.15785	2.90915	0.00362413	0.0248971
NAB1	699.137	0.458528	0.166226	2.75846	0.00580741	0.0370674
MLH3	380.03	0.453233	0.16639	2.72392	0.00645117	0.0403002
RRP36	1147.86	0.452824	0.140544	3.22193	0.0012733	0.0102605
CYTOR	3091.76	0.452245	0.169733	2.66445	0.00771146	0.0466802
PRMT5	924.062	0.451583	0.15095	2.9916	0.00277516	0.0199246
PITPNB	1734.43	0.451526	0.134932	3.34632	0.000818923	0.00695479
TSPAN14	1945.79	0.450796	0.147196	3.06255	0.00219458	0.0163826
TRRAP	422.136	0.448712	0.165401	2.71287	0.00667027	0.0413823
MAP4	2039.74	0.447645	0.118465	3.77872	0.000157635	0.00163387
SCO2	701.201	0.444898	0.163242	2.72539	0.00642265	0.040175
GPATCH4	1484.36	0.444768	0.159875	2.78198	0.0054029	0.0348953
PHPT1	607.857	0.444351	0.166236	2.67301	0.00751743	0.0456955
ISG20L2	1495.03	0.444027	0.126021	3.52343	0.000426005	0.00394309
PATL1	805.216	0.44302	0.154879	2.86043	0.00423071	0.0283951
MDM4	1472.03	0.442284	0.153792	2.87585	0.00402936	0.0272075
UTP4	721.097	0.442129	0.161038	2.74549	0.00604214	0.0381729
RBFOX2	631.799	0.441296	0.159546	2.76595	0.00567568	0.0363301
IDH3A	838.707	0.441099	0.148096	2.97847	0.00289693	0.0206191
MAST4	550.391	0.43941	0.163524	2.68712	0.0072071	0.0442115
EMC6	981.316	0.4378	0.121012	3.61782	0.000297095	0.00286342
2003-08-01	713.098	0.436616	0.157967	2.76397	0.00571022	0.0365265
BIRC2	1636.53	0.436083	0.137001	3.18307	0.00145723	0.0115331
STK24	2344.58	0.43586	0.156912	2.77774	0.00547389	0.0352528
XIAP	1706.86	0.429894	0.135005	3.18428	0.00145114	0.0114944
CAD	488.685	0.428282	0.147616	2.90132	0.00371597	0.02539
PSMG3	1238.9	0.426536	0.156335	2.72834	0.00636532	0.0398822
EIF2S1	1377.73	0.425953	0.116759	3.64815	0.000264138	0.0025837
SELENOS	2203.6	0.425662	0.15478	2.75011	0.00595746	0.0377818
PER2	708.521	0.425378	0.148402	2.86639	0.00415179	0.0279346
XPO5	968.823	0.42323	0.136615	3.09798	0.00194845	0.0147847
APOL6	1263.15	0.422575	0.141765	2.98082	0.00287482	0.0204771
NF1	1678.84	0.422029	0.142099	2.96997	0.00297828	0.021103
PRPF4	887.71	0.420973	0.125708	3.34882	0.000811572	0.00689854
CFDP1	721.477	0.420582	0.151645	2.77347	0.00554614	0.0356092
LAP3	1059.95	0.4194	0.148225	2.82947	0.00466248	0.030845
NBPF1	915.856	0.417473	0.12178	3.42808	0.000607874	0.00535692
SNX27	1492.65	0.416334	0.144073	2.88975	0.00385554	0.0262113
SEMA4C	458.093	0.415937	0.137651	3.02167	0.00251385	0.0183051
ETV6	3034.37	0.415846	0.104314	3.98647	6.70628e-05	0.000754536
DDX3X	3017.45	0.415139	0.156664	2.64987	0.00805216	0.0482493
PI4KB	838.768	0.414874	0.150744	2.75218	0.00592004	0.0376147
CNOT9	981.419	0.414032	0.146835	2.81971	0.00480666	0.0316111
UBE3A	2503.16	0.413332	0.137955	2.99614	0.00273424	0.019683
EIF5P1	1985.09	0.410059	0.12991	3.15649	0.00159681	0.0124659
TP53BP2	1147.22	0.408081	0.127523	3.20006	0.00137398	0.0109936
RCC2	6622.46	0.40775	0.11527	3.53736	0.000404151	0.00376658
HSP90AB1	59818.4	0.406531	0.0919452	4.42145	9.80399e-06	0.00013187
POGK	836.092	0.406223	0.14849	2.73569	0.00622492	0.0391319
ANKRD12	3919.48	0.404164	0.127328	3.17419	0.00150256	0.0118276
SDCCAG8	2672.14	0.403941	0.147284	2.7426	0.00609555	0.0384462
PNO1	441.667	0.403926	0.145231	2.78128	0.00541458	0.0349302
PSMD11	3138.58	0.403811	0.119307	3.38464	0.000712708	0.00615482
CPSF7	865.414	0.402909	0.137309	2.93432	0.00334276	0.0231997
RELA	1306.29	0.402568	0.141302	2.84898	0.00438598	0.0292713
RECQL	1136.17	0.401029	0.12891	3.11092	0.00186503	0.0142314
SURF6	802.765	0.400716	0.119506	3.35311	0.000799089	0.00681077
GTF2IP1	7123.29	0.400211	0.134074	2.985	0.0028358	0.0202678
MED13	2487.95	0.397895	0.119005	3.34353	0.000827209	0.00701258
ANKLE2	1297.28	0.397553	0.149754	2.65471	0.00793755	0.0477073
GTF2IP4	6873.49	0.397521	0.135493	2.93389	0.00334739	0.0232148
RSRC2	2879.23	0.397082	0.125094	3.17427	0.00150214	0.0118276
POP1	1155.39	0.394418	0.142513	2.76759	0.00564719	0.036162
SMG1P5	973.779	0.393637	0.121751	3.23313	0.00122441	0.00992887
TRIM38	1309.79	0.39252	0.14759	2.65953	0.00782493	0.0472313
TFAM	1049.99	0.391616	0.124774	3.13861	0.00169749	0.0131061
BMS1	1550.04	0.390316	0.144691	2.69758	0.00698448	0.0430778
MECP2	1262.99	0.390249	0.125051	3.12072	0.00180409	0.0138556
REPIN1	680.102	0.383134	0.144421	2.65289	0.00798054	0.0478807
UBL4A	600.39	0.380526	0.142259	2.67488	0.00747555	0.0455431
C6orf62	2768.26	0.380169	0.13338	2.85026	0.00436834	0.0291638
THAP11	572.021	0.378855	0.136196	2.78168	0.00540777	0.0349101
MPHOSPH10	962.419	0.374072	0.141434	2.64485	0.00817262	0.048786
NRIP1	1761.39	0.371464	0.136428	2.72278	0.00647356	0.0404267
NBN	1506.18	0.370045	0.112827	3.27976	0.00103895	0.00855008
WDR45B	3302.95	0.367003	0.130505	2.81219	0.00492057	0.0322595
TMX2	2059.61	0.365936	0.12247	2.98796	0.00280848	0.0201018
CHMP4B	5409.42	0.363235	0.12374	2.93548	0.00333034	0.023139
FADS1	1077.21	0.362699	0.118276	3.06656	0.0021654	0.0161781
WDR82	1744.26	0.362151	0.133506	2.71262	0.00667535	0.0414003
BNIP3L	2192.45	0.357613	0.133119	2.68641	0.00722246	0.0442718
CLOCK	869.002	0.357242	0.117896	3.03014	0.00244442	0.0179513
SDF4	5134.91	0.35637	0.11923	2.98892	0.00279962	0.020047
RNU4ATAC	25393	0.349836	0.132116	2.64795	0.00809815	0.0484483
INSIG1	5667.83	0.349423	0.119778	2.91726	0.00353127	0.0243209
SLC1A5	1621.71	0.347761	0.115433	3.01266	0.00258967	0.0187635
DDX24	2812.69	0.343255	0.110241	3.11368	0.0018477	0.0141391
GGA1	1094.37	0.341481	0.125118	2.72927	0.00634752	0.039797
STRN3	1314.79	0.339219	0.113539	2.98767	0.00281113	0.0201066
H3-3B	19428.4	0.335527	0.11085	3.02685	0.00247119	0.018117
PA2G4	3795.96	0.3345	0.120089	2.78543	0.00534564	0.0346033
UBR4	1526.2	0.330263	0.119755	2.75783	0.00581859	0.0370976
LITAF	7442.86	0.329739	0.110314	2.98909	0.00279809	0.0200436
NOP58	2131.55	0.329623	0.117864	2.79664	0.0051637	0.0335517
YIPF5	1723.24	0.328519	0.122658	2.67833	0.00739912	0.0451356
ASH1L	4054.31	0.320171	0.109547	2.92268	0.00347029	0.0239532
ADAR	3237.52	0.318365	0.115812	2.749	0.00597783	0.037835
BAZ1B	3099.98	0.315414	0.101148	3.11833	0.00181878	0.013946
PPP1R10	2420.5	0.313365	0.116888	2.68091	0.00734226	0.0448899
AFF4	2249.79	0.311374	0.111241	2.7991	0.00512454	0.0333773
STMP1	2757.92	0.307273	0.116035	2.6481	0.00809459	0.0484422
PPP4R2	2365.69	0.30672	0.107819	2.84477	0.00444429	0.0296187
G3BP1	3725.73	0.303357	0.114733	2.64403	0.00819257	0.0488819
MT-RNR1	242117	0.293903	0.11126	2.6416	0.00825164	0.0491338
GSPT1	2994.71	0.292069	0.0981581	2.9755	0.00292514	0.0208043
CAPNS1	3199.49	-0.272234	0.101833	-2.67332	0.00751035	0.0456817
COX8A	6920.74	-0.291223	0.110522	-2.63497	0.00841459	0.049922
GLB1	1687.29	-0.295944	0.108814	-2.71972	0.00653367	0.0407082
TMED4	2073.4	-0.307914	0.111966	-2.75007	0.00595831	0.0377818
NORAD	3436.08	-0.315934	0.118938	-2.6563	0.00790024	0.0475495
SLC25A5	5423.15	-0.318638	0.116199	-2.74217	0.00610349	0.0384707
PTPA	1031.34	-0.330375	0.116273	-2.84138	0.00449184	0.0298726
RPS15P4	6253.72	-0.330617	0.108722	-3.04093	0.00235852	0.0173947
ARPC4	10662.3	-0.336273	0.122078	-2.75458	0.00587677	0.037415
TUBB4B	5621.73	-0.337316	0.0964312	-3.49799	0.000468772	0.00426396
RALBP1	3508.08	-0.343671	0.0960405	-3.5784	0.000345706	0.00327341
RPL7AP11	586.144	-0.344007	0.126933	-2.71014	0.00672552	0.0416433
NCOR1	1701.73	-0.352438	0.125495	-2.80838	0.00497919	0.0325987
OS9	2372.92	-0.352887	0.107242	-3.29057	0.000999846	0.00826891
VAPA	4069.41	-0.35309	0.120593	-2.92794	0.00341215	0.0235863
CCNY	2583.96	-0.358323	0.13182	-2.71827	0.00656234	0.0408428
ATP5MC2	6351.9	-0.359334	0.101362	-3.54505	0.000392537	0.00366736
PPP3CA	6061.84	-0.362952	0.119104	-3.04736	0.00230857	0.0170728
RPL36A	7393.19	-0.363938	0.125869	-2.8914	0.00383527	0.0261016
RAB11A	2116.19	-0.364915	0.101545	-3.59364	0.000326093	0.00311102
R3HDM4	993.438	-0.365596	0.124185	-2.94395	0.0032405	0.0226644
VGLL4	2269.9	-0.367116	0.126316	-2.90633	0.00365696	0.0250781
AKT1	2039.22	-0.368616	0.138495	-2.66158	0.00777745	0.0469873
ZFP36L1	13157	-0.369381	0.109839	-3.36293	0.000771199	0.00660574
NPM1P27	1100.71	-0.37135	0.117765	-3.15331	0.00161433	0.0125819
TMED7	980.882	-0.371397	0.130922	-2.83677	0.00455727	0.0302228
FOXK1	1122.65	-0.374237	0.13756	-2.72053	0.00651776	0.0406491
GAA	1284.73	-0.376001	0.132816	-2.83098	0.00464051	0.0307211
TLK1	791.534	-0.377483	0.140478	-2.68713	0.00720694	0.0442115
RPS15AP17	4467	-0.379795	0.12557	-3.02456	0.00248998	0.0181757
RNF216	1195.16	-0.379902	0.123088	-3.08644	0.0020257	0.0152647
TMED3	1124.78	-0.379982	0.136638	-2.78094	0.00542012	0.034954
TEX264	1774.93	-0.380297	0.132792	-2.86385	0.00418528	0.02813
ACTN4	16419.4	-0.380763	0.140929	-2.70181	0.00689628	0.0425754
RPL7AP50	2109.46	-0.384439	0.123282	-3.11836	0.00181858	0.013946
TMEM192	744.388	-0.384487	0.136416	-2.81848	0.00482519	0.031722
COX5A	3520.49	-0.384651	0.144678	-2.65867	0.00784499	0.0473129
CEP295	587.55	-0.386798	0.144352	-2.67954	0.0073723	0.0450155
NDUFS7	584.192	-0.386822	0.13477	-2.87025	0.00410152	0.0276427
SETX	2711.57	-0.387218	0.129629	-2.98712	0.00281622	0.0201355
GPAA1	2761.7	-0.387365	0.138476	-2.79734	0.00515256	0.0335022
FAM204A	905.304	-0.388316	0.137577	-2.82253	0.00476457	0.0313998
RAB1B	1446.45	-0.392138	0.125909	-3.11444	0.00184292	0.0141139
CD46	1885	-0.392253	0.132748	-2.95488	0.00312795	0.021999
PPP1CA	2453.38	-0.394191	0.117005	-3.36901	0.000754382	0.00647927
NDE1	658.003	-0.396221	0.136941	-2.89336	0.0038114	0.0259671
ARHGEF1	630.506	-0.397296	0.131338	-3.02498	0.00248648	0.0181687
GMCL1	706.037	-0.398724	0.133585	-2.98479	0.00283769	0.0202737
EPRS1	3942.34	-0.402293	0.0995202	-4.04233	5.29227e-05	0.000611418
PPFIBP1	3630.14	-0.402827	0.144209	-2.79335	0.0052165	0.0338367
APEX1	3259.93	-0.404144	0.109391	-3.69451	0.000220312	0.0022051
ZBTB44	1535.13	-0.40475	0.130842	-3.09341	0.00197867	0.014978
ECH1	973.105	-0.406918	0.154384	-2.63574	0.00839529	0.0498638
VPS28	2937.1	-0.408799	0.127156	-3.21493	0.00130475	0.0104839
HYOU1	3162.75	-0.411089	0.118241	-3.4767	0.000507627	0.00456695
CUTA	2783.53	-0.41129	0.119078	-3.45396	0.00055242	0.00490703
GIPC1	757.752	-0.411635	0.134492	-3.06067	0.0022084	0.0164605
AGPAT5	1427.88	-0.412225	0.129897	-3.17347	0.00150628	0.0118471
TNRC6C	674.954	-0.412561	0.152734	-2.70116	0.00690975	0.0426308
PIGT	1539.08	-0.413633	0.129642	-3.19057	0.00141993	0.011292
RPL23AP74	1089.72	-0.413662	0.150441	-2.74966	0.00596572	0.0377909
SYF2	1746.53	-0.415475	0.143114	-2.9031	0.00369486	0.025264
OIP5-AS1	1955.61	-0.418063	0.111895	-3.73623	0.000186803	0.00190186
IRAK4	627.338	-0.418668	0.152147	-2.75173	0.00592818	0.0376538
BTF3L4	1714.2	-0.420415	0.130404	-3.22395	0.00126434	0.0102025
DAD1	2878.35	-0.421272	0.120166	-3.50574	0.000455334	0.00416774
ST6GAL1	525.79	-0.421389	0.15926	-2.64591	0.00814706	0.0486794
TRIB3	598.983	-0.421684	0.131309	-3.21138	0.00132098	0.0106008
RPL24P8	1148.51	-0.422546	0.158195	-2.67105	0.00756154	0.0459194
RPS2P7	8389.04	-0.422876	0.123821	-3.41524	0.000637269	0.00558738
TRAPPC1	710.094	-0.424679	0.124913	-3.3998	0.000674356	0.00586641
CPQ	1561.91	-0.425905	0.153628	-2.77231	0.00556593	0.035712
KLHL24	643.978	-0.427493	0.15508	-2.75661	0.00584048	0.0371965
ATP6V1G1	3728.93	-0.429397	0.159388	-2.69404	0.00705909	0.0434813
GUK1	2956.3	-0.429591	0.141315	-3.03995	0.00236619	0.0174376
PSENEN	837.521	-0.42979	0.160742	-2.67379	0.00749985	0.0456325
RPS27L	3334.28	-0.430723	0.133836	-3.21828	0.00128961	0.0103755
PRPF38A	1805.79	-0.432923	0.137986	-3.13745	0.00170423	0.0131527
LAMP2	5332.74	-0.433454	0.163037	-2.65863	0.00784594	0.0473129
DYNLL1	6177.63	-0.43598	0.133611	-3.26306	0.00110218	0.00900127
BRD8	553.213	-0.43699	0.145793	-2.99733	0.00272357	0.0196211
ELF2	747.154	-0.438084	0.144756	-3.02636	0.00247517	0.0181209
CIR1	1422.02	-0.438792	0.166513	-2.63518	0.00840928	0.049922
RNF166	1613.7	-0.438938	0.149815	-2.92988	0.00339097	0.0234656
RB1CC1	3001.32	-0.439129	0.134008	-3.27688	0.0010496	0.00862767
IGF2R	7583.57	-0.440222	0.16569	-2.6569	0.00788637	0.0475113
CTSZ	2522.95	-0.441858	0.156266	-2.82761	0.00468971	0.0309819
MGST1	1785.91	-0.441986	0.150065	-2.9453	0.00322641	0.0225741
FBXW5	1383.72	-0.442283	0.144588	-3.05891	0.00222147	0.0165254
FAT1	1657.51	-0.44238	0.164231	-2.69364	0.00706756	0.0434911
RPS13P2	8523.68	-0.442539	0.151126	-2.92827	0.00340852	0.0235784
PLD3	1700.84	-0.443245	0.164543	-2.6938	0.00706435	0.0434855
HEXB	4444.62	-0.444643	0.152781	-2.91033	0.00361046	0.0248122
PKP4	992.802	-0.445446	0.160777	-2.77059	0.00559543	0.0358891
KIDINS220	1846.41	-0.446923	0.147064	-3.03897	0.0023739	0.0174802
CST3	3600.78	-0.447815	0.140923	-3.17774	0.00148429	0.011706
FAF1	1031.21	-0.447893	0.146285	-3.0618	0.00220013	0.0164118
RUFY1	1260.77	-0.448032	0.164464	-2.72419	0.00644585	0.0402802
FUCA1	455.209	-0.449886	0.148652	-3.02645	0.00247445	0.0181209
SNX18	995.339	-0.451206	0.153865	-2.93248	0.00336268	0.0233038
APEH	681.448	-0.452522	0.152933	-2.95896	0.00308683	0.0217825
TLE5	2128.15	-0.454785	0.159463	-2.85197	0.00434485	0.029048
AP1S1	715.394	-0.457554	0.132116	-3.46328	0.000533642	0.00477155
RPL13AP25	10492.6	-0.458406	0.145647	-3.14738	0.00164743	0.0128031
SPECC1	546.106	-0.459686	0.168611	-2.72632	0.00640454	0.0400882
VKORC1	1778.95	-0.459907	0.152202	-3.02169	0.00251371	0.0183051
C3orf38	458.873	-0.462131	0.145637	-3.17316	0.00150788	0.0118547
ANP32A	2005.28	-0.46242	0.119088	-3.88302	0.000103165	0.00110809
CPT1A	1852.86	-0.464486	0.135555	-3.42654	0.000611328	0.00537986
PSMC4	1926.44	-0.465366	0.105526	-4.40996	1.03391e-05	0.000138539
CFAP298	377.173	-0.470032	0.143523	-3.27495	0.0010568	0.00867179
CAPRIN1	4258.38	-0.470353	0.148759	-3.16184	0.00156777	0.0122544
PPP1CC	1687.68	-0.470659	0.131599	-3.57648	0.000348257	0.00329099
STIM1	1090.15	-0.47156	0.123821	-3.80839	0.000139876	0.00146827
KIF20B	1103.68	-0.472215	0.156512	-3.01713	0.00255184	0.0185499
ARL4C	1852.82	-0.472357	0.139768	-3.37959	0.000725953	0.00624926
TUT7	2750.36	-0.472574	0.134976	-3.50118	0.000463209	0.0042235
PXN	2032.63	-0.472691	0.154043	-3.06857	0.00215085	0.0160949
TMEM30A	4462.19	-0.47434	0.126304	-3.75553	0.000172973	0.00177633
ADK	1121.37	-0.476366	0.167687	-2.84081	0.00449991	0.0299053
DROSHA	913.31	-0.476958	0.180412	-2.64373	0.00819992	0.0489027
FLOT2	993.376	-0.478676	0.149285	-3.20645	0.00134385	0.0107661
CTDSPL2	894.246	-0.478741	0.118755	-4.03133	5.54626e-05	0.000637651
EMC10	2198.17	-0.48085	0.130612	-3.68152	0.000231848	0.0022963
SCAND1	402.499	-0.481635	0.175534	-2.74383	0.00607266	0.0383274
NFYB	426.556	-0.481908	0.167408	-2.87864	0.00399397	0.0269974
JTB	2270.59	-0.482374	0.159488	-3.02451	0.00249032	0.0181757
TMEM167A	1501.38	-0.483814	0.175716	-2.75338	0.00589833	0.0375145
RAB8A	1689.79	-0.484144	0.151586	-3.19386	0.00140385	0.0111807
SESN3	444.945	-0.486051	0.177016	-2.74581	0.00603613	0.0381604
CANX	13077	-0.486563	0.13758	-3.53657	0.000405364	0.00377417
AKAP1	962.336	-0.486828	0.182522	-2.66723	0.00764786	0.046399
TMED10	4742.17	-0.487007	0.105402	-4.62045	3.82902e-06	5.55926e-05
EXOC1	826.224	-0.488612	0.174018	-2.80782	0.00498774	0.0326322
GRN	9750.81	-0.488886	0.177281	-2.7577	0.00582104	0.0370976
MAZ	1863.2	-0.48944	0.184811	-2.64833	0.00808917	0.0484251
GLE1	1211.72	-0.490243	0.179039	-2.7382	0.00617764	0.0388863
RTN3	2197.49	-0.490438	0.128121	-3.82794	0.000129218	0.00136243
BEX3	2451.13	-0.491547	0.131186	-3.74695	0.000178997	0.00182927
MAD2L2	1028.68	-0.493316	0.125651	-3.92607	8.63442e-05	0.000948935
SASH1	1998.49	-0.493853	0.181895	-2.71505	0.00662659	0.0411652
PLEKHJ1	517.045	-0.494438	0.162042	-3.05131	0.00227848	0.0168898
SPART	1141.72	-0.49447	0.142011	-3.4819	0.000497864	0.00449235
CLTA	3598.61	-0.49815	0.187152	-2.66173	0.00777392	0.0469832
FAM53B	629.86	-0.501396	0.159422	-3.14508	0.00166041	0.0128828
TM9SF2	3516.99	-0.50167	0.120376	-4.16753	3.07922e-05	0.000375915
ANAPC15	331.66	-0.502236	0.188461	-2.66493	0.00770039	0.046643
RAB5C	4877.92	-0.502261	0.174155	-2.88399	0.00392666	0.0266113
TOP2B	2762.21	-0.502672	0.109812	-4.57757	4.70415e-06	6.73692e-05
MZT2A	1189.67	-0.503375	0.176806	-2.84705	0.00441263	0.0294388
WIPI2	2113.64	-0.503578	0.17632	-2.85605	0.00428948	0.0287183
ATG13	706.448	-0.503613	0.185716	-2.71174	0.00669308	0.0414966
SGO2	708.013	-0.503715	0.16098	-3.12906	0.00175365	0.0135012
LRPAP1	1654.9	-0.507506	0.141028	-3.59862	0.000319915	0.00306287
FBXL5	1105.41	-0.507659	0.163963	-3.09617	0.00196035	0.0148511
TNFRSF1A	1196.94	-0.507947	0.189758	-2.67682	0.0074324	0.0453094
ACTG1	83502.7	-0.508918	0.15422	-3.29995	0.000967024	0.00803253
STARD13	552.552	-0.511193	0.192573	-2.65454	0.00794157	0.0477073
H3P14	4622.4	-0.51161	0.0997416	-5.12935	2.90745e-07	5.19203e-06
SSBP4	1748.19	-0.511726	0.171626	-2.98164	0.00286711	0.0204376
QSOX1	5404	-0.512599	0.16342	-3.13669	0.00170865	0.0131815
CBX6	3974.71	-0.513158	0.131339	-3.90711	9.34047e-05	0.00101302
FOXO3	2390.29	-0.513742	0.125722	-4.08632	4.38273e-05	0.000518998
APRT	1508.69	-0.513888	0.146103	-3.51731	0.000435952	0.00401555
VPS13D	1024.75	-0.514396	0.137855	-3.73143	0.000190396	0.00193324
THADA	350.766	-0.514981	0.17411	-2.95779	0.00309848	0.0218404
ATP13A1	463.607	-0.515327	0.174623	-2.95109	0.00316656	0.022254
NUDT4B	458.697	-0.515429	0.191797	-2.68736	0.00720186	0.0442115
RPL12P38	302.57	-0.51557	0.186651	-2.76222	0.00574103	0.0366864
LINC00205	428.753	-0.515907	0.192887	-2.67466	0.00748048	0.0455511
ATP5PO	2582.7	-0.515988	0.127586	-4.04423	5.24954e-05	0.000606852
TMEM250	2351.97	-0.516026	0.154567	-3.33852	0.00084227	0.00713069
DNAJC1	2407.02	-0.516818	0.160979	-3.21047	0.00132518	0.0106301
RPAP2	1453.01	-0.517391	0.151478	-3.41562	0.000636381	0.00558458
BAIAP2	967.031	-0.517747	0.155196	-3.33608	0.000849693	0.00717171
ACAT2	552.411	-0.517822	0.166809	-3.10428	0.00190744	0.0145258
CCNYL1	438.68	-0.519348	0.187089	-2.77594	0.00550422	0.0354
NSMCE1	736.989	-0.520099	0.144042	-3.61075	0.000305309	0.00293788
RPS27P25	1224.78	-0.520115	0.161217	-3.22619	0.0012545	0.0101404
SLC25A1	899.652	-0.520364	0.162009	-3.21194	0.00131842	0.0105848
H3P16	11768.7	-0.520737	0.145821	-3.57108	0.00035551	0.00335117
PRKAA1	881.58	-0.522814	0.167971	-3.11253	0.00185489	0.0141826
SMC4	6538.37	-0.522879	0.106698	-4.90058	9.55563e-07	1.55479e-05
USP4	1340.41	-0.523356	0.159454	-3.28216	0.00103014	0.0084861
WNK1	5570.77	-0.523937	0.159584	-3.28315	0.00102654	0.00846014
FDFT1	3726.07	-0.524163	0.127778	-4.10214	4.09352e-05	0.000487609
TMEM59	4404.43	-0.524724	0.173363	-3.02674	0.00247206	0.018117
RPS2P17	884.155	-0.524763	0.168932	-3.10636	0.00189404	0.0144412
METTL5	813.933	-0.525181	0.148104	-3.54603	0.000391085	0.0036556
STUB1	1060.14	-0.525874	0.18441	-2.85166	0.0043492	0.0290595
MPRIP	1250.64	-0.529022	0.125683	-4.20917	2.56311e-05	0.000318447
ERGIC3	1923.32	-0.529088	0.135087	-3.91664	8.97903e-05	0.000979986
TCEAL1	176.858	-0.529092	0.197013	-2.68557	0.0072406	0.0443686
LRRFIP1	6421.59	-0.530148	0.185331	-2.86055	0.0042291	0.0283943
ADARB1	302.552	-0.530702	0.19579	-2.71056	0.00671692	0.0416172
PDCD4	804.544	-0.530923	0.147064	-3.61015	0.000306017	0.0029432
AGPAT2	1448.7	-0.531017	0.133439	-3.97949	6.90631e-05	0.000772911
ARHGAP12	702.341	-0.5318	0.171393	-3.1028	0.00191698	0.0145809
ERP44	2125.04	-0.5337	0.181126	-2.94657	0.00321321	0.0224901
RNPC3	677.326	-0.534714	0.198405	-2.69506	0.00703758	0.0433629
VTI1B	1077.54	-0.53516	0.178933	-2.99084	0.00278211	0.0199603
ABHD17B	367.04	-0.536344	0.184088	-2.91352	0.0035738	0.0246049
CLPTM1L	4945.71	-0.540293	0.154114	-3.5058	0.000455235	0.00416774
RPL12P4	959.191	-0.540604	0.16853	-3.20776	0.00133771	0.0107215
COMT	5823.9	-0.540822	0.172557	-3.13416	0.00172348	0.0132851
LTBR	509.86	-0.541184	0.159282	-3.39764	0.000679699	0.00590204
LINC01641	4190.96	-0.541344	0.151087	-3.583	0.000339673	0.00322272
CASP2	1113.42	-0.541548	0.163751	-3.30715	0.000942496	0.0078391
GLUD1	1741.66	-0.541555	0.180894	-2.99377	0.00275557	0.0198215
ADGRL2	586.146	-0.541822	0.190851	-2.83898	0.00452575	0.0300453
TP53I11	868.393	-0.542801	0.178329	-3.04381	0.00233602	0.0172556
CD47	1464.53	-0.543559	0.121199	-4.48485	7.29646e-06	0.000100616
ARSD	893.421	-0.544053	0.132311	-4.11193	3.92369e-05	0.000469331
UBR7	663.137	-0.544121	0.16198	-3.35919	0.000781724	0.00667176
NISCH	589.716	-0.544197	0.185927	-2.92693	0.00342325	0.0236544
2004-08-01	561.128	-0.545733	0.166198	-3.28364	0.00102475	0.00844909
NPC1	881.986	-0.546697	0.187311	-2.91866	0.00351542	0.0242276
KIF13B	324.689	-0.54737	0.206105	-2.65578	0.00791253	0.0475933
SLC35A3	472.554	-0.54784	0.131003	-4.18189	2.89097e-05	0.000355453
AK3	1645.69	-0.548465	0.134814	-4.06832	4.73541e-05	0.000554523
HSPA5	14035.5	-0.548851	0.171615	-3.19816	0.0013831	0.0110479
H3-3A	47490.3	-0.549777	0.121052	-4.54167	5.58103e-06	7.87369e-05
RPN1	2384.38	-0.550005	0.200327	-2.74554	0.00604119	0.0381729
HYI	358.207	-0.553884	0.207604	-2.66799	0.00763076	0.0463101
NOA1	346.451	-0.55446	0.193729	-2.86204	0.00420919	0.0282807
STAG3L1	388.04	-0.554661	0.174142	-3.18511	0.00144697	0.011471
RPL23AP3	687.989	-0.555336	0.158582	-3.50188	0.000461982	0.00421604
NDUFS2	2038.97	-0.555765	0.131755	-4.21816	2.46308e-05	0.000307027
HRAS	272.236	-0.555843	0.193085	-2.87875	0.00399258	0.0269974
ATE1	367.331	-0.557007	0.186731	-2.98294	0.00285494	0.0203738
AMFR	457.61	-0.557031	0.142383	-3.9122	9.14609e-05	0.000995353
MYH9	9997.01	-0.558017	0.140818	-3.96267	7.41167e-05	0.000825081
SCAP	1022.28	-0.558244	0.158303	-3.52643	0.000421208	0.00390251
UBE2Q2	822.051	-0.558391	0.208664	-2.67603	0.00744992	0.0454016
ARPC1B	1927.55	-0.558484	0.167952	-3.32525	0.000883378	0.00739937
RPL27A	46922.9	-0.559064	0.175791	-3.18028	0.0014713	0.0116202
RIMOC1	548.988	-0.559361	0.185699	-3.01219	0.00259373	0.0187857
ZFYVE1	286.065	-0.559449	0.178125	-3.14076	0.00168508	0.0130156
ZWINT	610.646	-0.559552	0.190174	-2.94232	0.00325765	0.0227507
GLT8D1	415.468	-0.559974	0.183191	-3.05678	0.00223732	0.0166237
TRIM13	3511.27	-0.560291	0.202729	-2.76375	0.0057142	0.0365396
ABHD14B	313.946	-0.562626	0.191411	-2.93936	0.00328896	0.0229103
PLP2	2233.14	-0.563139	0.13116	-4.29352	1.75863e-05	0.00022575
HMMR	793.444	-0.563543	0.182637	-3.08559	0.00203147	0.0152982
ARHGAP11A	598.197	-0.56378	0.152809	-3.68944	0.000224747	0.0022412
WASHC2C	1756.26	-0.563798	0.204445	-2.75771	0.00582085	0.0370976
RTN4	12595.4	-0.564766	0.195019	-2.89595	0.00378014	0.0257913
EFHC1	176.824	-0.564915	0.204119	-2.76757	0.00564751	0.036162
LETMD1	365.555	-0.565108	0.206618	-2.73504	0.00623732	0.0391968
SLC2A4RG	2793.41	-0.565318	0.145332	-3.88984	0.000100312	0.00107948
SLC12A9	471.484	-0.565471	0.185932	-3.04129	0.00235569	0.0173806
SHTN1	840.932	-0.566212	0.154651	-3.66123	0.000251004	0.00247568
LMNB1	2595.3	-0.566977	0.210939	-2.68787	0.00719084	0.0441636
AIG1	506.986	-0.56784	0.172832	-3.28551	0.00101797	0.00839679
LGALS8	1681.03	-0.569684	0.171682	-3.31824	0.000905862	0.00756762
DNAJB11	1208.73	-0.571528	0.162945	-3.50749	0.000452352	0.00414645
OSBPL9	1158.39	-0.571749	0.145881	-3.91927	8.88168e-05	0.000973286
H3P6	24790.3	-0.573962	0.114077	-5.03135	4.8704e-07	8.29106e-06
CBL	5712.87	-0.57564	0.21696	-2.65321	0.00797302	0.0478507
LIMS1	8987.46	-0.577042	0.188624	-3.05922	0.00221912	0.0165144
REX1BD	728.956	-0.577263	0.161438	-3.57576	0.000349211	0.00329835
UBE2E3	697.214	-0.57745	0.156833	-3.68195	0.000231459	0.00229365
FCHO2	415.25	-0.577539	0.19522	-2.9584	0.0030924	0.0218098
USF2	3119.01	-0.577712	0.145824	-3.96172	7.44117e-05	0.000827394
RPL6P22	700.89	-0.577889	0.180403	-3.20331	0.00135856	0.0108794
TMEM87B	2240.95	-0.578251	0.190207	-3.04012	0.00236487	0.0174347
RPL23AP78	502.174	-0.579567	0.186688	-3.10447	0.00190619	0.0145221
RPP25	263.165	-0.580116	0.19197	-3.02191	0.00251189	0.0183049
ITPR1	1138.41	-0.580725	0.170688	-3.40226	0.00066831	0.00582451
RAB11FIP1	2439.98	-0.58074	0.121407	-4.78343	1.72326e-06	2.67189e-05
PCBD1	672.532	-0.581165	0.192079	-3.02566	0.00248093	0.0181421
PRKCA	841.589	-0.58139	0.203964	-2.85045	0.00436573	0.0291566
DHFR	1774.87	-0.58151	0.136684	-4.25441	2.09603e-05	0.000264934
TPRG1L	788.303	-0.582004	0.206298	-2.82118	0.0047847	0.0314886
PHKB	643.281	-0.582116	0.188888	-3.08181	0.00205747	0.0154878
IDE	299.374	-0.582218	0.193668	-3.00627	0.00264476	0.0191334
NUCB1	2146.61	-0.58268	0.168491	-3.45823	0.000543738	0.00484353
ZFTA	202.59	-0.583096	0.202018	-2.88635	0.00389737	0.0264577
METAP1	967.138	-0.585691	0.166838	-3.51053	0.000447211	0.00410329
NUDT4	845.362	-0.585776	0.167713	-3.49273	0.000478117	0.00433647
NUDT1	259.56	-0.586239	0.198032	-2.96033	0.00307309	0.0216937
RNASEH2B	775.36	-0.5867	0.184411	-3.18149	0.00146521	0.0115865
RHOBTB2	1009.14	-0.58875	0.193071	-3.04939	0.00229308	0.0169848
RPS2P48	1086.55	-0.590413	0.180318	-3.27429	0.0010593	0.00868852
IFT88	239.272	-0.590999	0.200389	-2.94925	0.00318541	0.0223616
CTSF	275.285	-0.591058	0.219458	-2.69326	0.00707562	0.0435265
NOMO1	4401.1	-0.59214	0.138849	-4.26462	2.0024e-05	0.000254457
HMGB1P20	148.774	-0.593037	0.202719	-2.92541	0.00344004	0.0237617
GUSB	1058.02	-0.593469	0.121978	-4.86536	1.14246e-06	1.83598e-05
GSDMD	338.581	-0.593746	0.184704	-3.21459	0.00130631	0.010492
MSRB2	784.193	-0.593828	0.192751	-3.08081	0.0020644	0.0155339
RPL23AP57	484.571	-0.594479	0.179395	-3.3138	0.000920376	0.00767872
POR	1045.99	-0.594721	0.137194	-4.3349	1.45828e-05	0.00019012
RPL6P4	693.732	-0.595229	0.17932	-3.31936	0.000902237	0.00754399
PGLS	832.339	-0.595467	0.149529	-3.98228	6.82578e-05	0.000767003
ZNF296	235.766	-0.595725	0.218674	-2.72426	0.00644449	0.0402802
GSR	2002.55	-0.596278	0.171617	-3.47447	0.00051187	0.0045964
SIL1	999.184	-0.596326	0.133695	-4.46034	8.18283e-06	0.000112023
NDUFAF3	1559.18	-0.597721	0.1501	-3.98216	6.82922e-05	0.000767003
PLPBP	1232.53	-0.597869	0.194344	-3.07635	0.00209554	0.0157244
FUCA2	1147.97	-0.598299	0.166976	-3.58315	0.000339474	0.00322245
MED12	402.301	-0.598493	0.194497	-3.07713	0.00209006	0.0156895
EEF2K	479.179	-0.599272	0.213949	-2.80101	0.00509434	0.0332263
TES	1071.7	-0.599791	0.159654	-3.75682	0.000172085	0.00176912
ZFYVE21	446.804	-0.600303	0.180868	-3.319	0.000903399	0.00755037
CD84	634.696	-0.602402	0.151044	-3.98826	6.65601e-05	0.000749771
EIF3F	3432.15	-0.602661	0.169035	-3.56531	0.000363421	0.00341724
TMEM179B	1699.98	-0.60316	0.119869	-5.0318	4.85891e-07	8.27893e-06
PRKACB	807.25	-0.604875	0.209883	-2.88197	0.00395199	0.0267422
CHMP2A	992.391	-0.605094	0.182726	-3.31149	0.000928018	0.00773226
INPPL1	2744.98	-0.605671	0.170901	-3.544	0.000394112	0.00368026
H3P36	16462.8	-0.60597	0.106421	-5.69407	1.24046e-08	2.67992e-07
EBP	643.788	-0.606211	0.173509	-3.49383	0.000476138	0.00432266
UBXN2B	527.964	-0.607319	0.172571	-3.51923	0.000432795	0.00399229
IRX3	1925.93	-0.608154	0.146648	-4.14703	3.36813e-05	0.000406731
COX5B	4971.86	-0.608258	0.120668	-5.04076	4.63691e-07	7.92205e-06
COTL1	8164.52	-0.608689	0.221019	-2.75401	0.00588703	0.0374552
LZTS2	636.641	-0.60909	0.195122	-3.12159	0.00179878	0.0138205
SIGIRR	259.176	-0.611097	0.19201	-3.18264	0.00145939	0.0115453
BBLN	672.565	-0.611116	0.142882	-4.27706	1.89375e-05	0.000241785
CLTB	1622.99	-0.611339	0.114137	-5.3562	8.49913e-08	1.64993e-06
H3P47	13691.6	-0.611451	0.106973	-5.71597	1.09082e-08	2.37016e-07
PAN3	601.619	-0.6124	0.174883	-3.50178	0.000462169	0.00421604
RAP2B	1598.19	-0.612613	0.139816	-4.38157	1.17828e-05	0.000156009
CHST14	351.865	-0.612702	0.224288	-2.73177	0.00629956	0.0395225
CDKN1C	196.615	-0.613087	0.206416	-2.97015	0.00297655	0.021103
ADI1	1487.14	-0.613188	0.192968	-3.17767	0.00148464	0.011706
ZNF703	909.002	-0.613853	0.192553	-3.18797	0.00143274	0.0113725
RNPEP	2136.98	-0.614788	0.145245	-4.23278	2.30822e-05	0.000289054
G6PC3	394.965	-0.614948	0.181766	-3.38318	0.000716513	0.00618204
DBN1	1013.98	-0.615467	0.135951	-4.52711	5.97945e-06	8.37344e-05
DNAAF10	250.797	-0.615782	0.226329	-2.72074	0.00651361	0.0406491
CREB3L2	1566	-0.616459	0.142849	-4.31547	1.59267e-05	0.000206122
NFATC3	751.301	-0.61711	0.17252	-3.57704	0.000347507	0.00328554
ENTPD6	611.697	-0.617287	0.156872	-3.93496	8.321e-05	0.00091715
CADM1	2573.75	-0.617557	0.110135	-5.60726	2.05559e-08	4.31309e-07
STT3A	2105.35	-0.617694	0.172169	-3.58773	0.000333575	0.00317281
TCAIM	348.721	-0.61777	0.19644	-3.14483	0.00166181	0.0128872
COMMD8	374.638	-0.618222	0.17888	-3.45608	0.000548095	0.00487776
PACSIN2	1977.53	-0.619017	0.127344	-4.86099	1.16801e-06	1.87545e-05
MROH1	406.13	-0.619882	0.212314	-2.91964	0.00350432	0.0241705
ARMCX1	214.721	-0.619945	0.172325	-3.59753	0.000321248	0.00307099
RPL37P6	5493.38	-0.619979	0.204789	-3.02741	0.00246662	0.0181003
UPF2	1232.55	-0.621068	0.200796	-3.09304	0.0019812	0.0149851
FNDC10	309.026	-0.622524	0.212033	-2.93599	0.0033249	0.0231181
TNRC18	928.807	-0.62265	0.173938	-3.57973	0.000343947	0.00326001
SORL1	2325.19	-0.623986	0.216439	-2.88296	0.00393958	0.0266773
PTBP3	4663.2	-0.624124	0.138938	-4.4921	7.05251e-06	9.78213e-05
NXN	489.865	-0.624331	0.191731	-3.25628	0.00112883	0.00920306
SHCBP1	234.422	-0.625418	0.2252	-2.77717	0.00548349	0.0353026
SRP14P2	163.609	-0.625574	0.223608	-2.79764	0.00514775	0.0334825
PDIA5	413.971	-0.626982	0.224319	-2.79504	0.0051893	0.0336949
HIPK3	2399.06	-0.628093	0.171682	-3.65846	0.000253733	0.00249609
RPL12P12	341.249	-0.628363	0.217882	-2.88397	0.00392702	0.0266113
CHID1	1074.1	-0.630377	0.166417	-3.78795	0.000151898	0.001579
ZMAT1	297.199	-0.632489	0.225669	-2.80273	0.00506726	0.0330725
TUBA1A	3488.65	-0.633559	0.194324	-3.26032	0.00111286	0.00908072
TPP2	1588.22	-0.634299	0.214175	-2.96159	0.00306056	0.0216133
MXD4	1247.51	-0.634676	0.151261	-4.1959	2.71796e-05	0.000336143
ITPRID2	1572.54	-0.634829	0.144052	-4.40695	1.04835e-05	0.000140177
WASHC2A	1722.05	-0.634831	0.210665	-3.01346	0.00258288	0.0187215
CCT8P1	462.454	-0.636091	0.233139	-2.72837	0.00636474	0.0398822
RASAL2	2654.54	-0.63733	0.233843	-2.72546	0.00642111	0.040175
CCND3	2063.21	-0.639341	0.166036	-3.85063	0.000117816	0.00124986
ETFRF1	343.039	-0.639483	0.221392	-2.88846	0.00387133	0.0263092
ARMC10	618.895	-0.641432	0.164255	-3.9051	9.41857e-05	0.0010209
TPST2	1760.54	-0.64183	0.234167	-2.74091	0.00612701	0.0386061
WDR27	389.805	-0.643147	0.205667	-3.12712	0.00176527	0.0135851
CRTAP	1891.37	-0.644249	0.141773	-4.54421	5.5141e-06	7.79087e-05
RCHY1	361.115	-0.644735	0.23934	-2.6938	0.00706417	0.0434855
NOMO3	5149.21	-0.645121	0.134255	-4.8052	1.54598e-06	2.4228e-05
PPIAL4G	314.423	-0.645817	0.172988	-3.73331	0.000188976	0.00192192
CBFB	1203.96	-0.647285	0.239262	-2.70534	0.00682338	0.042194
ANAPC13	643.286	-0.647578	0.21561	-3.00346	0.00266926	0.0193032
NMI	1649.18	-0.647713	0.125457	-5.16284	2.43227e-07	4.36816e-06
RPL5P12	1151.71	-0.648807	0.192999	-3.36172	0.000774589	0.0066258
SNRPN	1607.29	-0.650438	0.163083	-3.98839	6.65239e-05	0.000749771
POLL	142.454	-0.650772	0.230397	-2.82456	0.00473451	0.0312451
KIFC3	1228.92	-0.651548	0.1887	-3.45282	0.000554763	0.00492313
SLITRK5	234.521	-0.651619	0.205627	-3.16894	0.00152997	0.0120034
ELK3	514.49	-0.652411	0.19423	-3.35895	0.000782379	0.00667435
PACS2	561.908	-0.652642	0.174245	-3.74554	0.000180009	0.00183861
TACC1	7541.1	-0.652979	0.228736	-2.85473	0.00430738	0.0288178
MYO18A	729.925	-0.654112	0.143361	-4.5627	5.05011e-06	7.18352e-05
DYNC2LI1	286.205	-0.654802	0.233556	-2.80362	0.00505322	0.0329922
TLE4	2321.02	-0.655207	0.22877	-2.86404	0.00418278	0.0281232
TMEM184C	1456.3	-0.655211	0.227137	-2.88466	0.00391838	0.0265813
GIT1	618.948	-0.655503	0.198946	-3.29488	0.000984635	0.0081645
UHRF2	624.449	-0.655876	0.235763	-2.78193	0.00540364	0.0348953
BRD3	2555.31	-0.656362	0.141784	-4.62931	3.66886e-06	5.34311e-05
HSPB1	14219.1	-0.65666	0.142663	-4.60289	4.16668e-06	6.02184e-05
RPL12P13	325.833	-0.660062	0.217287	-3.03775	0.00238353	0.0175381
GRK6	425.828	-0.660092	0.138973	-4.74979	2.0363e-06	3.10987e-05
MTHFR	865.037	-0.660101	0.198179	-3.33083	0.00086586	0.00727748
TADA2B	404.462	-0.660568	0.194135	-3.40262	0.000667431	0.00581952
RSRC1	2720.97	-0.660624	0.15021	-4.39799	1.09256e-05	0.000145574
PPP2R5A	1291.7	-0.66078	0.137032	-4.82208	1.42067e-06	2.25062e-05
PINK1	890.802	-0.661027	0.246765	-2.67877	0.00738927	0.0451045
KIZ	192.372	-0.661169	0.213501	-3.0968	0.00195624	0.0148319
ARRDC1	374.944	-0.6613	0.208048	-3.17859	0.00147994	0.0116788
HEXA	1420.62	-0.66167	0.148989	-4.44105	8.95196e-06	0.000121412
MID1IP1	1337.56	-0.661843	0.149402	-4.42995	9.42556e-06	0.000127198
PITPNC1	459.781	-0.662155	0.194309	-3.40774	0.000655042	0.00572203
NOMO2	9590.03	-0.663677	0.138661	-4.78632	1.69865e-06	2.63805e-05
HVCN1	686.665	-0.663872	0.23793	-2.7902	0.00526754	0.034121
SLC38A10	1427.57	-0.664094	0.124257	-5.34451	9.06603e-08	1.75459e-06
RMND5B	229.638	-0.664868	0.223799	-2.97083	0.00296996	0.0210756
PET100	1012.83	-0.66532	0.165036	-4.03135	5.54574e-05	0.000637651
KDM4A	2276.28	-0.666152	0.188739	-3.52949	0.000416364	0.00385952
NAA40	126.385	-0.666407	0.217254	-3.06741	0.00215924	0.0161385
GATM	545.567	-0.66674	0.245922	-2.71118	0.00670438	0.0415531
RPL23AP64	338.341	-0.667608	0.23978	-2.78425	0.00536514	0.0347058
CTSA	2484.77	-0.668926	0.238376	-2.80618	0.00501325	0.0327764
BORCS6	253.695	-0.669049	0.2302	-2.90638	0.00365637	0.0250781
HYDIN	135.433	-0.66927	0.211297	-3.16744	0.00153787	0.0120505
YDJC	281.384	-0.670329	0.190658	-3.51587	0.000438321	0.00403541
EHMT2	615.584	-0.67285	0.190274	-3.53622	0.000405901	0.00377732
YBX1P10	2878.42	-0.673094	0.25306	-2.65982	0.00781831	0.0472064
RGS19	1274.97	-0.673526	0.205819	-3.27242	0.00106631	0.00873467
CNST	472.072	-0.67361	0.197926	-3.40334	0.000665664	0.00580678
KIAA0930	4003.05	-0.674356	0.172595	-3.90717	9.33848e-05	0.00101302
GLIPR1	1154.77	-0.674405	0.182631	-3.69273	0.000221862	0.00221827
TANGO2	229.566	-0.67482	0.255578	-2.64036	0.00828172	0.0492665
SPRY2	3099.62	-0.675024	0.220803	-3.05713	0.00223467	0.0166106
TM7SF3	1612.91	-0.676014	0.161751	-4.17934	2.92355e-05	0.00035876
NCOA2	1026.01	-0.676363	0.139468	-4.8496	1.23708e-06	1.97631e-05
PWWP2B	285.719	-0.676477	0.181843	-3.72012	0.000199127	0.00200897
NGLY1	425.004	-0.677175	0.214946	-3.15045	0.00163019	0.0126847
ASAP2	1032.03	-0.677548	0.145456	-4.65808	3.19167e-06	4.70237e-05
TMEM50B	476.149	-0.677917	0.175807	-3.85604	0.00011524	0.00122322
NAGA	981.999	-0.678816	0.137915	-4.92198	8.56743e-07	1.40909e-05
P4HB	8609	-0.679181	0.114719	-5.92039	3.21185e-09	7.49444e-08
RPL23AP14	338.563	-0.679744	0.241613	-2.81336	0.00490275	0.0321538
ATRN	416.611	-0.680385	0.170875	-3.98177	6.8404e-05	0.000767348
DDAH2	301.576	-0.680972	0.257107	-2.64859	0.00808276	0.048402
RPS8P10	1303.24	-0.681659	0.174257	-3.9118	9.16094e-05	0.000995825
RPL23AP58	349.733	-0.681913	0.248427	-2.74492	0.00605257	0.038226
H3C9P	1884.74	-0.682201	0.108113	-6.3101	2.78859e-10	7.47317e-09
SSH2	367.192	-0.682601	0.249726	-2.7334	0.00626842	0.0393662
DDOST	736.172	-0.684492	0.184212	-3.71578	0.000202582	0.00203949
BCL2	1100.06	-0.685027	0.184996	-3.70292	0.000213132	0.00213888
DENND4C	563.165	-0.685225	0.174875	-3.91837	8.91488e-05	0.000975408
RPL23AP31	340.716	-0.685613	0.242284	-2.82979	0.00465781	0.0308248
LPCAT3	349.804	-0.685877	0.183779	-3.73207	0.000189915	0.00193043
RPL23AP41	339.524	-0.686413	0.241338	-2.84419	0.0044524	0.0296623
FAM32A	1973.87	-0.686811	0.216302	-3.17524	0.00149712	0.0117946
PHF19	620.558	-0.686869	0.202049	-3.39951	0.000675072	0.00586994
MFHAS1	1387.98	-0.68689	0.156604	-4.38616	1.15367e-05	0.000153071
CREBRF	1654.62	-0.687342	0.195273	-3.51989	0.000431719	0.00398625
ACTB	59792.4	-0.688521	0.20268	-3.39709	0.000681072	0.00591125
ATP6V0A1	1656.04	-0.688585	0.200115	-3.44096	0.000579665	0.00512501
BLVRB	536.612	-0.688686	0.167887	-4.10208	4.0945e-05	0.000487609
GSE1	1428.63	-0.688689	0.178111	-3.86663	0.000110351	0.00117528
PRRG4	609.159	-0.6895	0.211356	-3.26226	0.00110528	0.00902272
ATG16L1	480.608	-0.690394	0.172355	-4.00564	6.18488e-05	0.000703391
VANGL1	601.801	-0.690629	0.211391	-3.26707	0.00108665	0.00888033
SASS6	306.712	-0.690687	0.18234	-3.7879	0.000151924	0.001579
OSGEP	483.846	-0.691408	0.238122	-2.90359	0.00368911	0.0252338
CCT8	6124.97	-0.691842	0.182523	-3.79043	0.000150385	0.00156558
H3P43	1419.79	-0.693173	0.154861	-4.4761	7.60192e-06	0.000104524
NAXE	1417.45	-0.693858	0.134005	-5.17786	2.24444e-07	4.06941e-06
DHTKD1	1180.98	-0.693977	0.234317	-2.9617	0.00305944	0.0216133
HEBP2	2212.2	-0.69409	0.132056	-5.25602	1.4721e-07	2.73449e-06
CISD3	420.33	-0.695953	0.186891	-3.72385	0.000196205	0.00198372
ORAI3	397.189	-0.696103	0.187174	-3.71901	0.000200005	0.00201569
MTMR10	289.673	-0.696109	0.226289	-3.0762	0.0020966	0.0157262
MYCBP	270.304	-0.6974	0.264673	-2.63495	0.00841504	0.049922
TST	633.022	-0.697712	0.183349	-3.80537	0.000141593	0.00148383
ZEB1	886.198	-0.698545	0.216337	-3.22897	0.00124239	0.0100596
ABHD4	382.79	-0.698993	0.171683	-4.07141	4.67293e-05	0.000549298
YBX1P6	8250.18	-0.699364	0.254404	-2.74902	0.00597731	0.037835
IGBP1	1007.25	-0.699454	0.209087	-3.34528	0.000822001	0.00697467
SPA17	390.629	-0.700145	0.240989	-2.9053	0.00366898	0.0251415
FUOM	362.895	-0.700437	0.165754	-4.22577	2.38121e-05	0.000297604
BACE1	887.221	-0.701199	0.165109	-4.24689	2.16758e-05	0.000272703
CLHC1	119.005	-0.701437	0.265492	-2.64202	0.00824121	0.0490871
RNPEPL1	397.09	-0.703361	0.197728	-3.55721	0.000374815	0.00351391
SH3BP5L	699.676	-0.703723	0.177476	-3.96517	7.33429e-05	0.000817428
SORT1	846.526	-0.704333	0.189234	-3.72202	0.000197638	0.00199609
AAK1	2377.59	-0.704716	0.205746	-3.42518	0.0006144	0.00540438
ATP2B4	1616.03	-0.705337	0.232978	-3.02748	0.00246599	0.0181003
RPN2	4586.04	-0.707388	0.129527	-5.46129	4.72678e-08	9.4871e-07
VAT1	2518.95	-0.707586	0.173552	-4.07707	4.56059e-05	0.000538042
CHP1	1038.54	-0.708176	0.232136	-3.05069	0.00228315	0.0169178
NR1D2	221.601	-0.708343	0.226989	-3.12061	0.0018048	0.0138556
IMPACT	522.772	-0.710139	0.170794	-4.15787	3.21222e-05	0.00038989
CEP57L1	606.51	-0.710347	0.164819	-4.30986	1.6336e-05	0.000211131
TSPAN17	409.407	-0.710549	0.222272	-3.19676	0.0013898	0.011092
TMEM158	8618.82	-0.711244	0.193941	-3.66732	0.00024511	0.00242132
PNP	2077.04	-0.711254	0.221038	-3.21779	0.00129183	0.0103889
PGM2	876.129	-0.711994	0.185417	-3.83996	0.000123055	0.00130107
RPL23AP52	338.377	-0.712167	0.232784	-3.05934	0.00221826	0.0165144
[truncated: 1,195 more rows]

## Sheet: Common genes
(A375-CM Macrophages vs M0) ∩ (WM115-CM Macrophages vs M0)
IL1A				Up-modulated gene
CCL1				Down-modulated gene
IL36G
ADGRE3
EBI3
CXCL8
GP1BA
IL23A
CSF2
LINC01539
MAP3K5-AS1
CCL20
TFPI2
ARMC12
ADRA1B
SERPINA9
CXCL13
EPS15P1
CXCL1
TAC3
SLC7A2
TREML3P
IL33
IL18RAP
EREG
PIK3R6
CFAP58-DT
MMP8
INHBE
CCL4
CXCL2
IDO2
OFCC1
LINC02562
CXCL5
CCL4L2
S100A12
CXCL3
HCAR2
HCAR3
RASL11A
SEMA6D
GIMAP8
CCR7
IL18R1
DAZL
MMP10
BMPER
RGS16
CCL2
PAICSP7
MYO1A
GPR35
MMP2-AS1
CYP3A5
IL1B
ABCA4
DIO3
CD80
AK8
CCL3L1
SNAP25
CXCL6
MYCT1
RRAD
P3H2
TNFSF15
TNFAIP6
KDM4D
ALPK2
SERPINB4
CLEC4E
CCL3
IRAK2
LINC01215
PRO1804
LRRC4C
FAM177B
MMP9
TNIP3
AREG
SLC7A11
DUSP29
TNF
SRC
IL1RN
HS3ST3B1
PTGS2
AMZ1
PHF24
CD40
CD1A
IL1R2
SOD2
CLEC5A
IGFBP3
HMGN1P5
LINC02733
S100A8
LINC00996
TMEM200A
ZC3H12A
UNC13C
MMP7
ARHGEF33
KL
IRF4
OSM
CSF1
EBF1
POPDC3
LINC01619
GNG11
AMPD3
KMO
CCL22
NRG1
BHLHE41
CCDC175
LINC00460
IL12B
SNAI1
MIR3142HG
LINC00622
FTH1P1
CDYLP1
GZMB
ACHE
ICAM1
ITGA1
CXCR5
EHD1
TAMALIN
LINC01282
TRAF1
CLEC17A
GCNT1P3
DLL4
IL24
HS3ST3A1
SIGLEC17P
LRFN5
CCL24
VEGFC
MET
IL6
SLAMF1
ETV3L
RORB
MAS1
IL4I1
PSD
DCSTAMP
CELA1
GPR157
G0S2
PTGIR
TGM2
NECTIN3
PARM1
PCDH17
GPR68
ITGB3
LINC01050
MSC
RASL10A
LPXN
KYNU
STAT4
DUSP2
CHST2
SLC2A6
LAMP3
SYTL3
PILRA
ACKR3
MGLL
NCF1C
TREM1
CAMK2A
TNFAIP8
RTN1
NCF1B
TDRD6
ERMN
MMP1
RFTN1
IER3
STX11
PID1
TNFRSF18
LINC01010
VEGFA
CCL7
S100A9
NCF1
GAL
CCL17
MMP12
MAPK10
PTAFR
RASL12
TNFRSF9
SLC17A7
UPP1
HBEGF
SMIM24
POU2F2
PPARD
CYP27B1
FLT1
PTX3
FEZ1
IGDCC4
ADPRHL1
RUNX3
ARHGAP24
UNC5B
PDPN
SLC24A4
IDO1
ATP2B1-AS1
PIM2
BCL2A1
REL
EPSTI1
RHOH
STRA6
PXDC1
HCK
CCL19
ANKRD30B
FMNL1-DT
FKBP5
GLIS3
INHBA
GALNT18
LINC01283
MGAT4C
FAM225A
ICAM4
FCAR
HECW2
AICDA
ATP2B1
SLA
LHX2
MSC-AS1
MSANTD3P1
BEAN1
DTX4
RASGEF1B
XIRP1
GUCY1A1
ARHGAP22
BCL11A
CEBPB
BMP6
BIRC3
MALT1
GRIK2
PLA2G7
PIK3R5
CTSW
BTG2
PPIF
SLC43A2
NBPF22P
RIMS1
RNF19B
ICAM5
NFKBIZ
LINC02458
FTH1P5
MYEOV
DOCK4
MARCKS
CD226
ESPL1
NFKB1
TNFSF4
RAB17
CD83
VSNL1
HK2
CACNA1E
PDE4A
NFKBIA
MOB3B
ADAMDEC1
LACC1
SGK1
PLCL1
GSG1L
IL15RA
CD14
BCL3
OLR1
TGFB3
GPR84
CACNA2D3
SEMA7A
DNAI3
SLC9A7P1
IL7R
MEP1A
MCOLN2
KDM6B
NFKB2
PLK3
FTH1P8
QPCT
SLC22A4
CPM
SERPINB9
NRCAM
ANKRD1
GSAP
LTA
TTC29
TNFAIP3
MATK
ECE1
SMAD7
CLEC7A
LINC02244
FTH1P15
MIR210HG
ALOX5AP
CD48
PCDH9
PPP1R16B
COL22A1
NAMPTP1
FTH1P13
FTH1
NBPF4
STXBP5-AS1
LTB
MAMLD1
SAMSN1
MAILR
RIN3
LINC01686
ZNF697
NT5E
FTH1P10
SLC11A1
NFKBIE
PDE4B
SSTR2
MAFF
FTH1P20
EPB41L3
LUCAT1
CETP
PMEPA1
HEY1
SMOX
NEPRO-AS1
IFITM10
BASP1
OGFRL1
SOCS3
FTH1P3
PDE3A
SCAT1
RHOQ
SLAMF8
SYT12
IL1RAP
SCN1B
FMNL3
NPL
SKIL
DMPK
NAMPT
SUSD6
FTH1P16
EVA1A
RASSF8-AS1
NBPF6
PIEZO2
STARD5
SAT1
BHLHE40
MB21D2
TLR8
COL19A1
EFNA5
TRIM36
GCLM
OLIG2
N4BP3
TDO2
TBX15
C1QTNF1
FTH1P7
ST3GAL2
RGSL1
ASAP1-IT2
CISH
LINC01128
SH3BP5
IGSF6
FTH1P12
NCF2
AIM2
NKD1
BCL6
FAM124A
RASSF8
STAT5A
RELB
LST1
EFNB2
TOX2
COL24A1
STK17A
PELATON
NAV1
ASAP1
MREG
NINJ1
SH2D2A
ABL2
ROBO1
DNAJB5
DUSP5
TNFAIP2
NAV3
MAP3K4-AS1
CTSH
MFSD2A
PBX4
TNFSF10
PSTPIP2
CD58
FANCE
LINC02611
SNX9
WNT5A
PTGER2
FTH1P23
SPATA9
ZSWIM4
PROCR
NMRAL2P
NKG7
RHOQP3
CFLAR
PLEKHF1
LINC02454
FTH1P4
DUSP10
ELL2
CSF2RB
GEM
PRKD3
SAMD9L
TNFSF14
DUSP1
ARHGAP20
SLC1A3
CD274
FTH1P2
HMGA2
LINC00499
CYRIA
LFNG
JAM2
SALL4
RHOQP2
A4GALT
LACTB
NEMP1
ZFYVE16
CYB561A3
PKIG
SLC15A3
PLXNC1
BCAR1
NMB
PDE4DIPP2
LCP2
F3
C3
ARHGAP31
LIF
APOO
HOMER1
CORO2B
CEACAM19
AMPD2
TEAD1
JAG1
OAS2
DPYS
SERPINA1
REC8
RAI14
GUCY1B1
PLAUR
MARCKSL1
MAP3K14-AS1
PLAGL1
CACNA1G
MCTP1
RCAN2
ACVR2A
USP12
S1PR3
RHBDF2
GPRIN3
ALAS1
FADS3
CASP1
PFKFB4
BMERB1
CYP1B1
MAP1LC3A
ADAM19
INAVA
UXS1
TSPAN18
FTH1P11
DMXL2
NPTN-IT1
MSANTD3
ZC3H12C
SLC31A2
MTF1
PLSCR1
FGF2
ALCAM
RASSF5
DCUN1D3
HOPX
LILRB3
ELFN1
ACOX1
COL13A1
CD82
SCIRT
ITGA11
CFAP58
TFAP2A-AS1
HIF1A
AKAP13
LNCAROD
ST20
TMEM123
SLC16A6
AKT1S1
LPAR1
NR2F1-AS1
EGR2
GPR132
IER5
ICOSLG
CSRNP1
NRP1
AGPAT4
RAB27B
PDE4DIP
NFE2L2
TENM3
TNIP1
SERPINE2
LYN
TYMP
KREMEN1
IRF7
BMP1
MOB3C
ATF5
BCAT1
DUSP8
NANOS1
ENOX1
SSPN
CD44
IGSF8
EPOP
TMCC3
SLC16A3
KCNJ2
ST20-AS1
SPACA6
LRP12
RN7SL368P
PRDM1
SLC39A14
NUP153-AS1
KITLG
S1PR2
SHISAL1
THBD
C1orf122
PRDX1
IFIT1
CD86
ACSL5
MYO10
ALOX5
DENND3-AS1
JUNB
ADGRE2
CREM
APLF
RUNX1T1
PLGRKT
RHOF
PLA2G4C
CRIM1
TFEC
DENND5A
SLC39A13
DLEU1
ACSL4
NR4A3
POU6F1
ITPRIP
AHR
MB
SLC6A6
PLEK
ABCA1
WDFY4
AMIGO2
P2RX7
FGFRL1
CLDN1
LINC01426
TRAF3
TBXAS1
EYA3
CEP135
EMP3
BID
FSD1L
SH3PXD2B
NFKBIB
SMAP2
FMNL1
ADGRL1-AS1
OTUD1
TMEM138
TEX9
PTPN6
SESN2
CCND1
KCTD7
CDH2
ANKRD33B
VASH1
MIR155HG
AXL
TSC22D1
ZNNT1
GCH1
ACVR1
CHIT1
RASD2
NUMB
METTL1
TFEB
LINC00926
ENC1
ARL4A
PVR
PEA15
SLC25A24P1
IL32
NOTCH1
IL16
ARAP1
TANK
RNU7-45P
UBE2E2
LINC01719
LIMD2
MAP2K3
PSD3
MLPH
CCDC57
TRIB1
TNFRSF10D
PLXNA1
PPARGC1B
KCNA3
CYLD
PTPN12
TPRA1
MYO1B
JPH1
SLC9A1
IQGAP2
IFNGR2
AGAP3
ARFGAP3
SELPLG
CHM
CCL5
BCL9L
SNHG15
PPFIA2
TYK2
LINC03009
IFIH1
MXRA7
FCHSD2
RAP2C
SIPA1L1
SERPINE1
HES4
ZNF318
PHACTR2
PALD1
TBX3
IKBKE
ZFP69B
RILP
PADI2
PRKCD
COL7A1
NOC3L
CEP170P1
ZNF267
ATP13A3
HIVEP3
ZBTB1
FPR1
CEP170
MAP3K4
FCGR2A
HLA-F
LINC-PINT
NOTCH2NLC
KSR1
TNFRSF14
PANX2
DSE
GLRX
RND3
PDE8A
NEDD4
PRXL2B
EFHD2
APBA3
SNHG3
LZTS3
SPHK1
PDGFRA
OAZ2
PLEC
ZNF513
MS4A14
LINC00324
SERPINB8
USP53
STC1
MROCKI
SLC4A8
SSH1
DRAM1
VHL
NCS1
BTG3
PC
RHOG
MIRLET7IHG
IRF2BPL
YRDC
TNFRSF10B
ZCCHC2
PPP3CC
NFIC
S100A11
MKLN1
SHB
ARL4AP2
CD101
AFAP1
SLCO3A1
N4BP2L1
SPRY4
TBC1D12
SOX5
ZBTB25
CFAP70
MTHFD2L
SLC11A2
STARD4
FGFR1
ETS2
MRAS
RFX7
CIDECP1
RPS6KA3
SAMD8
MLLT6
STX1A
PTPRG
OPN3
OTUD4
RASGRP1
IL27RA
SQOR
STXBP1
MINDY3
NOTCH2NLA
SLC3A2
ZCCHC24
TFAP2A
RIT1
NLRC5
ERGIC1
TNFAIP8L1
CASC9
NPTX2
AP1S2
SYNJ2
TTC28
JMJD6
HMGN3
ZMIZ2
SGCB
STK17B
ADO
EPB41L2
SLC1A1
STAT2
VIM
GRK3
HEXIM1
UBTD2
DYRK3
DNAJB6
IRGQ
PIM1
WTAP
SLC36A4
ANXA2
SPATA13
PKM
RASA4
LYRM4
ADGRE5
CLN8-AS1
PTPN1
B4GALT1
SRD5A1
NCAM1
PCNX1
MYCL
CCDC86
AP5B1
PPRC1
RASA4B
NIBAN2
EGR3
GNA12
MTHFD2
HMGXB3
ZNF385D
JUND
FDX1
MAP2K1
FYN
DDX21
PNKD
TRAF2
HSPH1
IL13RA1
ELAPOR2
SIK3
BET1
SLC12A4
TAPBP
SERF1A
SERF1B
DPY19L1
PPP1R18
SLC25A40
TCF7L2
PSME2
MRTO4
DCLRE1B
PXYLP1
NDST1
PTPRE
NUP62
RCN1
SEMA4A
ITGA5
PHLDA2
ITGA6
ZNF771
GABARAPL1
MMD
P4HA2
PTPRK
CAMK1D
CD70
PTPN2
SBNO2
AFF2
PEDS1
FAN1
TTLL4
SAV1
KCNG1
ITGAV
ELOA
MAP3K2
NOP16
FBRS
PLEKHO2
SOWAHC
CPEB4
LTV1
ABCC3
MAP3K5
CEP85L
ZNF274
WARS2
TAP1
ZMIZ1
PRDM2
ZNF615
PCGF5
SH3BP2
SLC25A28
HRH1
TFRC
DBF4P1
RPL22L1
HELZ2
FAM135A
CCNL1
FER
RAPGEF1
BCOR
SMURF1
EIF1B
FAM157A
ARL6IP5
ACSL1
RIPK2
AGAP1
HERC1
MIR23AHG
NQO1
PPP1R15A
TNFRSF12A
MANBAL
TRAF3IP2
PNMA1
NAF1
NPTN
WARS1
EXOSC4
CAMSAP2
ANXA5
PFDN1
WDR4
SLC5A6
TRIP10
SQSTM1
SERTAD1
ZNF593
CHMP7
PDCD11
ARHGEF40
PNPT1
ADSS2
N4BP1
DNAJB6P1
STX6
MAPK11
POLR1G
TP53INP2
ELK1
LINC01001
NBPF9
PFKFB3
TRMT10C
HUWE1
ISCU
STK35
AFDN
DUSP22
ETV3
TAB2
HOOK3
HIP1
NBPF8
MRPL50
ARL4AP5
KLHL5
EED
FKBP15
LPP
STK38L
DOCK5
EGR1
BICD1
SPRYD7
PIM3
CUL9
AHDC1
PPP6R3
NOTCH2
ATP6V1F
DDB1
NUP188
GAS2L1
PDK1
MYC
PHLDB1
HIPK2
SNHG1
SFXN1
TNFSF13B
HSPA1A
CEP83
LPAR2
TECPR2
CMSS1
ZNF71
ZNFX1
TRAPPC12
NBPF12
RDX
QTRT2
SLAMF7
AKT3
ANKRD12
MFSD12
TXNRD1
INTS6
SH3GL1
RARA
TMPO
SNAPC1
NBPF15
GRINA
DDI2
ALDH2
GTF2IRD1
ZNF189
B4GALT5
SEPTIN11
SRA1
ATP8B2
NDUFAF2
NRP2
PITPNA
NOTCH2NLB
CEBPZ
RNASEL
NBPF11
RBM19
STRIP1
DNTTIP2
BNIP3L
MRPS6
RAP1B
POLR3D
DHX34
DDX10
TMX3
PLXDC2
EIF2AK2
PUM3
PRKACA
PDCD5
TNIP2
INSIG1
ERO1A
NCDN
UNC119
SLC31A1
PRMT1
AGFG1
NOL4L
ATP6V1A
IFNAR1
OPTN
RNF2
PWWP2A
GPR107
NBPF10
MPHOSPH10
DAXX
DST
NBPF26
MBD2
UBE2D1
PDLIM4
AHCYL1
HCCS
STK26
RDH11
LIMK2
RHOBTB3
MYCBP2
NBPF20
HARS1
LONRF1
NOP56
TAP2
CDC37L1
SMG9
IDS
TARBP1
SLC35A4
YIPF5
BYSL
NFAT5
EIF5
PAPSS2
IFRD1
CDC42SE1
CMC2
LINC00662
AHI1
DCBLD2
NACC1
STIM2
PCNX4
FLOT1
SLC5A3
POLR1C
DNPH1
LAP3
PHC2
LRCH3
PDCD7
SAP30
ALG2
DDX5
PFDN2
VOPP1
GTPBP4
PCF11
SMG1P5
SLC7A5
TLE3
SLFN5
UAP1
SIPA1L2
NBPF25P
APEX2
MCL1
CGAS
TM9SF4
BZW1P2
TNKS1BP1
SLC25A37
NUP58
ZMYM3
C6orf62
NBPF14
GOLGA8A
CHD1
TENT4A
RRP36
NAB1
ZFAND3
GRAMD1A
HSP90AB1
ZNF655
ZNF335
MYLK
PITPNB
P4HA1
HDGF
LAGE3
OTUD5
DPP9
MAST4
ZNF770
TRIO
RBM17
UBE2Z
GTF2I
GPATCH4
IDH3A
RRP15
ATG2A
NOLC1
ZC3H8
RAD54L2
WDR3
CMTM4
ZDHHC14
EIF5P1
ETV6
SDCCAG8
UBQLN4
DBF4
FAM177A1
CDK14
ADAR
MIR4435-2HG
SDF4
GABPB1-AS1
ACOT9
SELENOS
OSGIN2
NADK
MAP4
UBL4A
RSRC2
SRSF5
BMS1
XIAP
HEATR6
CDK5RAP2
COL6A1
TSPAN14
RCC2
MT2A
POP1
NUB1
DFFA
MECP2
PSMD11
ORAI1
GTF2IP1
PCNX2
ISG20L2
PRMT5
LITAF
WRN
SNX27
GTF2IP4
TAF7
MED13
CHMP4B
FADS1
NF1
XPO5
EIF2S1
PPTC7
REPIN1
PER2
ARIH2
CNOT9
RYBP
DDX24
SPRING1
PRPF4
STMP1
RECQL
UBE3A
GGA1
ITPRIPL2
CLOCK
PAPSS1
TFAM
SLC1A5
H3-3B
SETD5
AKR1B1
HMGA1
BIRC2
CPSF7
TRIM38
NOP58
TMX2
TP53BP2
SURF6
FAM50A
SOCS7
GSPT1
PA2G4
NBN
PPP1R10
G3BP1
DDX3X
PPP4R2
OS9
RAB8A
RPS27L
VPS28
RPL36A
VAPA
DYNLL1
LAMP2
VGLL4
SLC25A5
TMED4
ARSD
NCOR1
DHFR
AGPAT5
CADM1
NORAD
SETX
RALBP1
TMED3
NPM1P27
RB1CC1
TUBB4B
ZFP36L1
FAT1
GLB1
BTF3L4
SYF2
TM9SF2
R3HDM4
CCND3
EMC10
DAD1
AP1S1
GPAA1
TMEM167A
ERP44
PPP3CA
ENTPD6
EPRS1
TMEM179B
SNX18
HIPK3
SIL1
ECH1
PPP1CA
METTL5
CAPRIN1
ST6GAL1
KIF20B
PSMC4
PRPF38A
DNAJC1
TNRC6C
TMEM59
MYH9
LGALS8
GUSB
NID1
RAB5C
MZT2A
SSBP4
ACTN4
USP4
CUTA
HEXA
KIDINS220
AGPAT2
ARHGEF1
CLTA
SNX2
SH3BGRL
ZFYVE21
FUCA2
BEX3
RSRC1
FBXL5
DNAJB11
RNF166
APEX1
CHID1
LZTS2
NSMCE1
RABL6
WIPI2
KDM2B
NUDT4B
CTSA
SNRPN
MAD2L2
SLC12A9
ADI1
MED12
ACAT2
DENND10
AKT1
PXN
EMP1
FOXK1
CHP1
PIGT
NUDT4
TLE5
AMFR
ACTB
QSOX1
ADAM10
ZFYVE1
WASHC2A
PLEKHJ1
VAT1
PINLYP
TMED10
GAA
PPT1
TPST2
CD46
EIF3F
CCT8
ANP32A
PSENEN
TMEM250
SLC17A5
USF2
SSH2
RPN2
ATG13
LRPAP1
TNFRSF1A
HYOU1
UBE2J1
PDLIM2
NISCH
ARHGAP18
ANAPC13
PAN3
ZBTB44
OSBPL9
FDFT1
MGST1
RPL34P26
CBX6
JTB
PACSIN2
VPS13D
NDUFS2
PACS2
UPF2
SCAP
IRAK4
RNPEP
SLC48A1
WNK1
TMEM30A
BACE1
MAP4K4
POR
IL17RA
NOMO1
CTDSPL2
HEBP2
CANX
NUCB1
STT3A
TOP2B
AAK1
RTN3
SLC25A1
COX5B
NME4
TADA2B
OIP5-AS1
RPAP2
EHD4
HSPA5
CNIH3
ZNF703
RAP2B
KIAA0930
ago-04
ZNF469
CD47
ETFRF1
H3P14
CACNA2D4
RTN4
PHKB
ERLIN2
BRD8
CREBRF
CELF2
ARHGAP11A
WDTC1
NAXE
SGO2
RPP25
ELF1
PPP2R5A
ANKS1A
MYO5A
SMC4
SLC39A10
IL6R
PKP4
RUFY1
SCPEP1
CLIC1
BMP2K
MINDY2
PGLS
PRKAA1
MTMR10
DTNA
IDE
CBFB
MYCBP
FBXO4
GSTM4
NMI
STIM1
UBR7
ACTG1
NFATC3
DOCK8
SAMHD1
FAAP100
APLP2
PPP1CC
PWWP2B
ZNF296
ZFP36
ARMC10
SHOX2
MXD4
PTBP3
MRPL23
DOCK10
RAB27A
HSPB1
GMCL1
MROH1
PLPBP
MBOAT7
NCOA2
NOMO3
ELK3
RGCC
KDM4A
ATRN
IPCEF1
GRAMD4
FCER1G
DDX60L
EVI2B
STAG3L2
NOMO2
H3-3A
AHNAK2
NUDT14
CCPG1
FAM32A
C6orf120
OXR1
DDAH2
KIFC3
SPECC1
FLOT2
SLITRK4
TLK1
CLPTM1L
BHLHE22
AKAP1
ATP6V0A1
CISD3
TPRG1L
TM7SF3
TMC6
CSK
H3P16
TEX2
MYL6
MPRIP
ITPRID2
GSTK1
NUDT1
H3P6
CLTB
TNRC18
SCARB2
CORO1B
CREB3L2
PCBD1
GIT1
SELENON
TCEAL1
H3P47
TMEM50B
POLR3GL
HAGHL
UHRF2
BAIAP2
SPA17
MAPK12
TMTC1
VKORC1
CBL
PNP
TMEM87B
SHTN1
WDR27
CFAP36
LTBR
SFXN3
ZFAT
H3P36
TSPAN17
SLC39A3
NPC2
BBLN
APAF1
DCAF12
RUBCNL
YDJC
CD99
CD33
FCHO2
DGKD
CASTOR2
KCNE3
MTF2
CDK6
PITPNC1
GOLM2
MICAL1
RALB
PINK1
NAGA
H3P43
SASS6
ABHD17B
ASAP2
ZYX
INPPL1
ARHGAP12
ATG16L1
IRX3
TESC
ELF4
ANXA4
LMAN2
H3C9P
FAM53B
ADGRL2
ASPSCR1
BORCS6
CASP2
SORT1
RMND5B
GYG1
LDHB
GIPC3
DENND4C
SMARCA2
SLC38A10
CALM3
RPS6KA2
NFYB
DDOST
EPS8
CD84
ULK3
H3P12
CCDC106
PGM2
PPP6R1
PDCD4
HMMR
RCHY1
LANCL3
PKN1
SNTB1
LINC02185
ARMCX1
PPIB
SH3BP5L
ERLIN1
ZWINT
SDC3
PIAS2
WHAMMP2
CTSF
ABHD4
TUBA1A
BSG
RREB1
DCK
CRTAP
LMNB1
P4HB
LRG1
AHNAK
GNG7
LAT2
H3P39
ARHGAP15
DHTKD1
PHF19
KCNAB2
SORL1
SATB1-AS1
SESN3
CORO1A
BEX1
S100A4
PIK3C2B
STT3B
EEF2K
IGF2BP2
CRYL1
ZEB1
ARSA
JMJD1C
DIAPH1
ITGAL
GRK2
MSRA
FHIP1B
TBC1D15
SMPD1
LINC00205
DLG5
SLC38A6
ZMAT1
PCDH7
TLE4
RAB11FIP1
DGAT1
KIZ
CFD
PCYOX1L
ARHGAP27
CAB39
SLC66A3
EIF3FP3
TSHZ1
ZNF618
BRD3
MIS18BP1
GLMN
PYCARD
EXOC6
ATF7IP2
SUMF1
ABHD17A
SLC38A1
TRAF3IP3
PIGQ
IDH1
SLC2A8
RABGAP1L
RMND5A
MLEC
C5AR2
ABRACL
AMDHD2
PRKACB
GHDC
MPPE1
CEP57L1
AK3
TPGS2
RAB7B
DBN1
NT5DC2
ATP10D
PCOLCE2
UBXN2B
HDAC9
STAU2
ACTR3-AS1
MPG
CCDC92
ABHD14A
MFHAS1
IL18
ZCCHC7
ZNF438
PTK2B
SLC2A4RG
PHF10
GGA2
MDH1
ADCY7
TP53I11
GPN3
RIMS3
KIF13B
TESMIN
SPART
EXOC3
MIR223HG
C16orf54
ARHGAP45
GAS2L3
ATP2B4
ARHGAP17
EEPD1
TEX30
IDH2
TES
LETMD1
LIN7A
CAMK2G
SPC24
SCAMP2
MTM1
SLC8A1
SKAP2
UBA7
SUSD3
CASS4
WIPF1
BLVRB
TENT5A
HCST
MEF2C
GALC
LPL
ACCS
SHCBP1
NXF3
RNASE2
PTGS1
MSRB2
ASAH1
GLIPR1
DYNC2LI1
ACADS
RNH1
PDIA5
LPCAT3
SIGIRR
MRTFA
RRAGD
GLMP
MSRB1
GBE1
VAMP8
ESYT2
TBC1D14
TRAM2
ABHD17AP3
DOK1
ZNF141
GAB2
GNAQ
ST3GAL5
PCLO
SLC9A7
B3GNT2
CD68
GOLPH3L
PDIA3P1
ARHGAP4
BCL2
MAN2B2
LAMP1
NCK2
CKAP2
RNF38
TBKBP1
FZD7
CAPN1
UTRN
TRPM4
CPT1A
GPR160
B4GALT3
KALRN
PIWIL4
GMFG
EAF2
SERPINF1
SAPCD2
LYZ
USP31
NCKIPSD
MOSPD3
MYO18A
MYL9
KANK2
RCBTB2
OTX1
ACOT11
CALCOCO2
AGAP2
XKR6
ABCB4
CNTRL
XACT
PNOC
OSBPL5
SAMD4A
LNCATV
KLF3
LRRC3B
MPP1
ORAI3
NACC2
TIMP2
UBE2E3
GTSF1
PARP1
TMEM121B
INPP5A
ADD3
SLC16A1
KCNN2
PRRG4
BAZ2B-AS1
CEP72
ZNF93
RASSF7
RNPEPL1
CD109
DIPK2A
HOXA10
FGD4
CAP1
CITED2
TACC2
SLPI
CEMIP2
PLCXD1
CEBPA
AATK
EHBP1-AS1
POC1A
NNT
MIF4GD
NCKAP1L
NRAP
ACVR1C
FAM131B-AS2
DLX4
MGST3
RNU6-15P
ALDH5A1
MAN2A2
NCAM2
LILRB4
BEND7
SLC38A5
KANK1
GLUD1P3
STRBP
ABHD15
NMNAT3
APOBEC3C
CALR
HYDIN
HOXA11
TBC1D17
ARRDC1
MYO1G
HSP90B1
SOX12
NINJ2-AS1
CAP1P1
TRIM58
TCAIM
CDKN1C
GPX1P1
IL18BP
MTURN
KLHDC3
REEP3
FUT4
PRELID2
RELL2
TMC8
HSD17B11
PLPP6
PRPS1
TTBK2
RGS14
SYK
SNRK
MAPKAPK3
CPVL
MIR1244-2
MIR1244-4
SLC10A4
MIR1244-3
CCDC112
BTBD8
EPB41L1
GAREM1
CD37
THBS3
BRI3BP
PLD1
PIK3CG
CDKN2C
ANXA2R-OT1
NAA20
MFSD6
PRDM8
CABIN1
TRHDE
APOC1
FRAT2
STUM
GPX7
HAVCR2
[truncated: 615 more rows]

## Sheet: Enriched in A375 SC-CM macr.
ID	Description	GeneRatio	BgRatio	RichFactor	FoldEnrichment	zScore	pvalue	p.adjust	qvalue	geneID	Count
R-HSA-449147	Signaling by Interleukins	137/1270	460/11214	0.297826	2.62978	12.7557	3.16427e-28	4.84134e-25	4.39334e-25	ALOX5/ANXA2/BCL6/CASP1/CCL19/CCL2/CCL20/CCL22/CCL3/CCL3L1/CCL4/CCL5/CCND1/CD80/CD86/CDKN1A/CISH/CLCF1/CRLF2/CSF1/CSF1R/CSF2/CSF2RA/CSF2RB/CSF3/CXCL1/CXCL10/CXCL2/CXCL8/DUSP4/DUSP6/EBI3/ELK1/FGF2/FPR1/FYN/GSTO1/HCK/HIF1A/HSPA8/HSPA9/ICAM1/IL10RA/IL12B/IL13RA1/IL15RA/IL16/IL18R1/IL18RAP/IL1A/IL1B/IL1R1/IL1R2/IL1RAP/IL1RL2/IL1RN/IL23A/IL24/IL27RA/IL2RG/IL32/IL33/IL36G/IL3RA/IL4R/IL6/IL7R/IRAK2/IRF4/…	137
R-HSA-6783783	Interleukin-10 signaling	34/1270	47/11214	0.723404	6.3876	13.2269	1.48768e-22	1.13808e-19	1.03276e-19	CCL19/CCL2/CCL20/CCL22/CCL3/CCL3L1/CCL4/CCL5/CD80/CD86/CSF1/CSF2/CSF3/CXCL1/CXCL10/CXCL2/CXCL8/FPR1/ICAM1/IL10RA/IL12B/IL1A/IL1B/IL1R1/IL1R2/IL1RN/IL6/LIF/PTAFR/PTGS2/TIMP1/TNF/TNFRSF1B/TYK2	34
R-HSA-6785807	Interleukin-4 and Interleukin-13 signaling	42/1270	108/11214	0.388889	3.43386	9.08261	9.7084e-14	4.95129e-11	4.49312e-11	ALOX5/BCL6/CCL2/CCL22/CCND1/CDKN1A/CXCL8/FGF2/HIF1A/HSPA8/ICAM1/IL12B/IL13RA1/IL1A/IL1B/IL23A/IL2RG/IL4R/IL6/IRF4/ITGAX/JUNB/LIF/MCL1/MMP1/MMP3/MMP9/MYC/OSM/PIM1/PTGS2/RHOU/SOCS3/STAT1/STAT6/TIMP1/TNF/TNFRSF1B/TWIST1/TYK2/VEGFA/VIM	42
R-HSA-909733	Interferon alpha/beta signaling	31/1270	77/11214	0.402597	3.5549	8.03929	5.93728e-11	2.27101e-08	2.06086e-08	ABCE1/ADAR/EGR1/EIF2AK2/HLA-A/HLA-B/HLA-F/IFI35/IFI6/IFIT1/IFIT2/IFIT3/IFNAR1/IRF4/IRF7/IRF9/ISG15/KPNA1/KPNB1/MX2/OAS1/OAS2/OAS3/PTPN1/PTPN6/RNASEL/SOCS3/STAT1/STAT2/TYK2/XAF1	31
R-HSA-913531	Interferon Signaling	65/1270	276/11214	0.235507	2.07951	6.48925	4.76218e-09	1.45723e-06	1.32238e-06	ABCE1/ADAR/B2M/CAMK2A/CD44/EGR1/EIF2AK2/EIF2S1/EIF4A1/FANCE/FKBP5/GBP7/HLA-A/HLA-B/HLA-F/HSPA1A/HSPA8/ICAM1/IFI30/IFI35/IFI44/IFI44L/IFI6/IFIH1/IFIT1/IFIT2/IFIT3/IFNAR1/IFNGR2/IRF4/IRF7/IRF9/ISG15/KPNA1/KPNB1/MT2A/MX2/NCAM1/NEDD4/NUP188/NUP58/NUP62/OAS1/OAS2/OAS3/PML/PRKCD/PTAFR/PTPN1/PTPN2/PTPN6/RAF1/RNASEL/SMAD7/SOCS3/SPHK1/STAT1/STAT2/TRIM22/TRIM38/TRIM8/TUBA4A/TYK2/UBE2E1/XAF1	65
R-HSA-877300	Interferon gamma signaling	31/1270	96/11214	0.322917	2.85133	6.51011	3.15237e-08	8.03856e-06	7.29471e-06	B2M/CAMK2A/CD44/GBP7/HLA-A/HLA-B/HLA-F/ICAM1/IFI30/IFNGR2/IRF4/IRF7/IRF9/MT2A/NCAM1/OAS1/OAS2/OAS3/PML/PRKCD/PTAFR/PTPN1/PTPN2/PTPN6/RAF1/SMAD7/SOCS3/STAT1/TRIM22/TRIM38/TRIM8	31
R-HSA-380108	Chemokine receptors bind chemokines	22/1270	59/11214	0.372881	3.29251	6.30936	1.83839e-07	4.01819e-05	3.64637e-05	ACKR3/CCL1/CCL17/CCL19/CCL2/CCL20/CCL22/CCL3/CCL3L1/CCL4/CCL5/CCL7/CCR7/CXCL1/CXCL10/CXCL13/CXCL2/CXCL3/CXCL5/CXCL6/CXCL8/CXCR5	22
R-HSA-166166	MyD88-independent TLR4 cascade	32/1270	111/11214	0.288288	2.54556	5.84804	3.65847e-07	5.98909e-05	5.43488e-05	BIRC2/BIRC3/CD14/DUSP4/DUSP6/ELK1/IKBKE/IRAK2/IRF7/MAP2K1/MAP2K3/MAPK10/MAPK11/MAPK8/MEF2A/N4BP1/NFKB1/NFKB2/NFKBIA/NFKBIB/NLRC5/OPTN/RIPK2/RPS6KA1/RPS6KA3/S100A12/TAB2/TANK/TNIP2/TRAF2/TRAF3/UBE2D1	32
R-HSA-937061	TRIF (TICAM1)-mediated TLR4 signaling	32/1270	111/11214	0.288288	2.54556	5.84804	3.65847e-07	5.98909e-05	5.43488e-05	BIRC2/BIRC3/CD14/DUSP4/DUSP6/ELK1/IKBKE/IRAK2/IRF7/MAP2K1/MAP2K3/MAPK10/MAPK11/MAPK8/MEF2A/N4BP1/NFKB1/NFKB2/NFKBIA/NFKBIB/NLRC5/OPTN/RIPK2/RPS6KA1/RPS6KA3/S100A12/TAB2/TANK/TNIP2/TRAF2/TRAF3/UBE2D1	32
R-HSA-168164	Toll Like Receptor 3 (TLR3) Cascade	31/1270	106/11214	0.292453	2.58234	5.84946	3.91444e-07	5.98909e-05	5.43488e-05	BIRC2/BIRC3/DUSP4/DUSP6/ELK1/IKBKE/IRAK2/IRF7/MAP2K1/MAP2K3/MAPK10/MAPK11/MAPK8/MEF2A/N4BP1/NFKB1/NFKB2/NFKBIA/NFKBIB/NLRC5/OPTN/RIPK2/RPS6KA1/RPS6KA3/S100A12/TAB2/TANK/TNIP2/TRAF2/TRAF3/UBE2D1	31
R-HSA-446652	Interleukin-1 family signaling	37/1270	140/11214	0.264286	2.33362	5.67449	5.15513e-07	7.17032e-05	6.50681e-05	ALOX5/CASP1/IL18R1/IL18RAP/IL1A/IL1B/IL1R1/IL1R2/IL1RAP/IL1RL2/IL1RN/IL33/IL36G/IRAK2/MAP2K1/MAPK8/MYD88/N4BP1/NFKB1/NFKB2/NFKBIA/NFKBIB/NLRC5/PSMD1/PSMD11/PSMD7/PSMD8/PTPN12/PTPN14/PTPN2/PTPN6/RIPK2/S100A12/SQSTM1/TAB2/TNIP2/TRAF2	37
R-HSA-5676594	TNF receptor superfamily (TNFSF) members mediating non-canonical NF-kB pathway	11/1270	18/11214	0.611111	5.39606	6.67039	5.63342e-07	7.18261e-05	6.51796e-05	BIRC2/BIRC3/CD40/LTA/LTB/TNFRSF12A/TNFSF11/TNFSF13B/TNFSF14/TRAF2/TRAF3	11
R-HSA-5668541	TNFR2 non-canonical NF-kB pathway	27/1270	89/11214	0.303371	2.67874	5.68212	9.83437e-07	0.000115743	0.000105033	BIRC2/BIRC3/CD40/CD70/LTA/LTB/NFKB2/PSMD1/PSMD11/PSMD7/PSMD8/RELB/TNF/TNFRSF12A/TNFRSF14/TNFRSF18/TNFRSF1B/TNFRSF4/TNFRSF9/TNFSF11/TNFSF13B/TNFSF14/TNFSF15/TNFSF4/TRAF2/TRAF3/UBE2M	27
R-HSA-6798695	Neutrophil degranulation	89/1270	479/11214	0.185804	1.64063	5.12104	1.2231e-06	0.000133667	0.000121298	ADGRE3/ADGRE5/ALOX5/AMPD3/ANXA2/AOC1/ATP11A/B2M/B4GALT1/C3/C3AR1/C5AR1/CCT2/CD14/CD44/CD53/CD58/CEP290/CHIT1/CLEC5A/CSTB/CTSH/CXCL1/DDX3X/DOK3/DYNLT1/FAF2/FCAR/FCGR2A/FPR1/FTH1/GLA/GM2A/GPR84/HLA-B/HMOX2/HSP90AB1/HSPA1A/HSPA8/HUWE1/IQGAP2/ITGAV/ITGAX/KPNB1/MAN2B1/MGAM/MMP8/MMP9/NFKB1/OLR1/PA2G4/PADI2/PDXK/PKM/PLAU/PLAUR/PLEKHO2/PRKCD/PSAP/PSMD1/PSMD11/PSMD7/PTAFR/PTPN6/PTPRJ/PTX3/QPCT/RAB31/RAP1B…	89
R-HSA-166016	Toll Like Receptor 4 (TLR4) Cascade	37/1270	147/11214	0.251701	2.2225	5.3318	1.86742e-06	0.000190477	0.000172851	BIRC2/BIRC3/CD14/DNM2/DUSP4/DUSP6/ELK1/IKBKE/IRAK2/IRF7/MAP2K1/MAP2K3/MAPK10/MAPK11/MAPK8/MEF2A/MYD88/N4BP1/NFKB1/NFKB2/NFKBIA/NFKBIB/NLRC5/OPTN/RIPK2/RPS6KA1/RPS6KA3/S100A12/S100A8/S100A9/TAB2/TANK/TLR2/TNIP2/TRAF2/TRAF3/UBE2D1	37
R-HSA-5663202	Diseases of signal transduction by growth factor receptors and second messengers	83/1270	454/11214	0.182819	1.61428	4.77497	5.4218e-06	0.000518459	0.000470483	ADAM17/AKT1S1/AKT3/AREG/BCL11A/BCL2A1/BDNF/CAMK2A/CD80/CD86/CDKN1A/CEBPB/CTNNB1/CUX1/DLL4/DUSP10/DUSP6/DUSP8/EML4/ERBIN/EREG/ETV6/FGF2/FGFR1/FYN/GTF2F2/GZMB/HBEGF/HDAC2/HEY1/HIP1/IL10RA/IRF4/ITGB3/JAG1/JUNB/KITLG/KL/KREMEN1/KSR1/LYN/MAMLD1/MAP2K1/MAPK8/MCL1/MECP2/MET/MRAS/MYC/NCBP2/NF1/NOTCH1/NRG1/PAPSS1/PDGFRA/PIK3AP1/PIK3R5/PIK3R6/PIM1/POLR2B/PSMD1/PSMD11/PSMD7/PSMD8/PTPN12/PTPN6/RAC2/RAF1/RAP1…	83
R-HSA-9660826	Purinergic signaling in leishmaniasis infection	12/1270	26/11214	0.461538	4.07535	5.61031	8.93041e-06	0.000759085	0.000688843	C3/C3AR1/CASP1/HSP90AB1/IL1A/IL1B/NFKB1/NFKB2/NT5E/P2RX7/PSTPIP1/TXN	12
R-HSA-9664424	Cell recruitment (pro-inflammatory response)	12/1270	26/11214	0.461538	4.07535	5.61031	8.93041e-06	0.000759085	0.000688843	C3/C3AR1/CASP1/HSP90AB1/IL1A/IL1B/NFKB1/NFKB2/NT5E/P2RX7/PSTPIP1/TXN	12
R-HSA-112409	RAF-independent MAPK1/3 activation	11/1270	23/11214	0.478261	4.22301	5.52933	1.39534e-05	0.00112362	0.00101964	DUSP1/DUSP10/DUSP2/DUSP4/DUSP5/DUSP6/DUSP8/IL6/MAP2K1/PEA15/TYK2	11
R-HSA-168898	Toll-like Receptor Cascades	39/1270	172/11214	0.226744	2.00213	4.73313	1.48521e-05	0.00113619	0.00103105	BIRC2/BIRC3/CD14/DNM2/DUSP4/DUSP6/ELK1/GSDME/IKBKE/IRAK2/IRF7/MAP2K1/MAP2K3/MAPK10/MAPK11/MAPK8/MEF2A/MYD88/N4BP1/NFKB1/NFKB2/NFKBIA/NFKBIB/NLRC5/OPTN/RIPK2/RPS6KA1/RPS6KA3/S100A12/S100A8/S100A9/TAB2/TANK/TLR2/TLR8/TNIP2/TRAF2/TRAF3/UBE2D1	39
R-HSA-9755511	KEAP1-NFE2L2 pathway	29/1270	113/11214	0.256637	2.26609	4.83397	1.5883e-05	0.00115719	0.00105011	ABCC1/ABCC3/ABCF2/AKT3/AREG/CCL2/CDKN1A/CUL3/G6PD/GCLM/ME1/MYC/NFE2L2/NFKB1/NOTCH1/NQO1/PGD/PRDX1/PRKCD/PSMD1/PSMD11/PSMD7/PSMD8/SESN2/SLC7A11/SQSTM1/TALDO1/TXN/TXNRD1	29
R-HSA-1236975	Antigen processing-Cross presentation	26/1270	97/11214	0.268041	2.36678	4.83141	1.89196e-05	0.00131577	0.00119402	B2M/CD14/CD207/HLA-A/HLA-B/HLA-F/ITGAV/MYD88/NCF1/NCF2/PSMD1/PSMD11/PSMD7/PSMD8/PSME1/PSME2/S100A8/S100A9/SEC22B/SEC61B/SEC61G/STX4/TAP1/TAP2/TAPBP/TLR2	26
R-HSA-9759194	Nuclear events mediated by NFE2L2	24/1270	87/11214	0.275862	2.43584	4.80462	2.33646e-05	0.00155425	0.00141043	ABCC1/ABCC3/ABCF2/AREG/CCL2/G6PD/GCLM/ME1/MYC/NFE2L2/NFKB1/NOTCH1/NQO1/PGD/PRDX1/PSMD1/PSMD11/PSMD7/PSMD8/SLC7A11/SQSTM1/TALDO1/TXN/TXNRD1	24
R-HSA-5669034	TNFs bind their physiological receptors	12/1270	29/11214	0.413793	3.65376	5.11358	3.46805e-05	0.00221088	0.0020063	CD70/LTA/TNFRSF14/TNFRSF18/TNFRSF1B/TNFRSF4/TNFRSF9/TNFSF11/TNFSF13B/TNFSF14/TNFSF15/TNFSF4	12
R-HSA-9824439	Bacterial Infection Pathways	21/1270	73/11214	0.287671	2.54011	4.71775	3.77668e-05	0.00231133	0.00209745	B2M/CTNNB1/CTNND1/ENO1/HBEGF/HSP90AB1/KPNA1/KPNB1/MAP2K1/MAP2K3/MET/PGK1/RNF213/SFPQ/SH3GL1/SNAP25/SRC/STX1A/SYT2/TLR2/TXNRD1	21
R-HSA-71240	Tryptophan catabolism	8/1270	14/11214	0.571429	5.04567	5.41287	4.24147e-05	0.00240857	0.00218569	IDO1/IDO2/KMO/KYNU/SLC36A4/SLC3A2/SLC7A5/TDO2	8
R-HSA-166058	MyD88:MAL(TIRAP) cascade initiated on plasma membrane	28/1270	113/11214	0.247788	2.18795	4.53562	4.40784e-05	0.00240857	0.00218569	CD14/DUSP4/DUSP6/ELK1/IRAK2/MAP2K1/MAP2K3/MAPK10/MAPK11/MAPK8/MEF2A/MYD88/N4BP1/NFKB1/NFKB2/NFKBIA/NFKBIB/NLRC5/RIPK2/RPS6KA1/RPS6KA3/S100A12/S100A8/S100A9/TAB2/TLR2/TNIP2/TRAF2	28
R-HSA-168188	Toll Like Receptor TLR6:TLR2 Cascade	28/1270	113/11214	0.247788	2.18795	4.53562	4.40784e-05	0.00240857	0.00218569	CD14/DUSP4/DUSP6/ELK1/IRAK2/MAP2K1/MAP2K3/MAPK10/MAPK11/MAPK8/MEF2A/MYD88/N4BP1/NFKB1/NFKB2/NFKBIA/NFKBIB/NLRC5/RIPK2/RPS6KA1/RPS6KA3/S100A12/S100A8/S100A9/TAB2/TLR2/TNIP2/TRAF2	28
R-HSA-168181	Toll Like Receptor 7/8 (TLR7/8) Cascade	27/1270	108/11214	0.25	2.20748	4.50604	5.07595e-05	0.002678	0.00243019	CD14/DUSP4/DUSP6/ELK1/IRAK2/IRF7/MAP2K1/MAP2K3/MAPK10/MAPK11/MAPK8/MEF2A/MYD88/N4BP1/NFKB1/NFKB2/NFKBIA/NFKBIB/NLRC5/RIPK2/RPS6KA1/RPS6KA3/S100A12/TAB2/TLR8/TNIP2/TRAF2	27
R-HSA-975155	MyD88 dependent cascade initiated on endosome	26/1270	104/11214	0.25	2.20748	4.42101	6.9486e-05	0.00347741	0.00315563	CD14/DUSP4/DUSP6/ELK1/IRAK2/IRF7/MAP2K1/MAP2K3/MAPK10/MAPK11/MAPK8/MEF2A/MYD88/N4BP1/NFKB1/NFKB2/NFKBIA/NFKBIB/NLRC5/RIPK2/RPS6KA1/RPS6KA3/S100A12/TAB2/TNIP2/TRAF2	26
R-HSA-168179	Toll Like Receptor TLR1:TLR2 Cascade	28/1270	116/11214	0.241379	2.13136	4.37713	7.27301e-05	0.00347741	0.00315563	CD14/DUSP4/DUSP6/ELK1/IRAK2/MAP2K1/MAP2K3/MAPK10/MAPK11/MAPK8/MEF2A/MYD88/N4BP1/NFKB1/NFKB2/NFKBIA/NFKBIB/NLRC5/RIPK2/RPS6KA1/RPS6KA3/S100A12/S100A8/S100A9/TAB2/TLR2/TNIP2/TRAF2	28
R-HSA-181438	Toll Like Receptor 2 (TLR2) Cascade	28/1270	116/11214	0.241379	2.13136	4.37713	7.27301e-05	0.00347741	0.00315563	CD14/DUSP4/DUSP6/ELK1/IRAK2/MAP2K1/MAP2K3/MAPK10/MAPK11/MAPK8/MEF2A/MYD88/N4BP1/NFKB1/NFKB2/NFKBIA/NFKBIB/NLRC5/RIPK2/RPS6KA1/RPS6KA3/S100A12/S100A8/S100A9/TAB2/TLR2/TNIP2/TRAF2	28
R-HSA-1236974	ER-Phagosome pathway	22/1270	82/11214	0.268293	2.369	4.44638	8.00071e-05	0.00370942	0.00336617	B2M/CD14/HLA-A/HLA-B/HLA-F/MYD88/PSMD1/PSMD11/PSMD7/PSMD8/PSME1/PSME2/S100A8/S100A9/SEC22B/SEC61B/SEC61G/STX4/TAP1/TAP2/TAPBP/TLR2	22
R-HSA-198725	Nuclear Events (kinase and transcription factor activation)	18/1270	61/11214	0.295082	2.60555	4.4934	9.26801e-05	0.00417061	0.00378468	DNM2/DUSP4/DUSP6/EGR1/EGR2/EGR3/ELK1/F3/JUNB/JUND/MAPK11/MEF2A/NAB1/RPS6KA1/RPS6KA3/RRAD/SGK1/TRIB1	18
R-HSA-168643	Nucleotide-binding domain, leucine rich repeat containing receptor (NLR) signaling pathways	17/1270	57/11214	0.298246	2.63349	4.41836	0.000124632	0.00529687	0.00480672	AIM2/BIRC2/BIRC3/CASP1/CYLD/HSP90AB1/IRAK2/MAPK11/NFKB1/NFKB2/P2RX7/PANX1/PSTPIP1/RIPK2/TAB2/TNFAIP3/TXN	17
R-HSA-75893	TNF signaling	17/1270	57/11214	0.298246	2.63349	4.41836	0.000124632	0.00529687	0.00480672	ADAM17/BIRC2/BIRC3/CFLAR/CYLD/IKBKE/OPTN/OTUD1/OTULIN/SPPL2A/TAB2/TNF/TNFAIP3/TRAF1/TRAF2/UBE2D1/XIAP	17
R-HSA-9020702	Interleukin-1 signaling	25/1270	102/11214	0.245098	2.1642	4.22097	0.000134	0.00554108	0.00502834	IL1A/IL1B/IL1R1/IL1R2/IL1RAP/IL1RN/IRAK2/MAP2K1/MYD88/N4BP1/NFKB1/NFKB2/NFKBIA/NFKBIB/NLRC5/PSMD1/PSMD11/PSMD7/PSMD8/RIPK2/S100A12/SQSTM1/TAB2/TNIP2/TRAF2	25
R-HSA-844456	The NLRP3 inflammasome	8/1270	16/11214	0.5	4.41496	4.88492	0.0001475	0.00576549	0.00523198	CASP1/HSP90AB1/NFKB1/NFKB2/P2RX7/PANX1/PSTPIP1/TXN	8
R-HSA-168142	Toll Like Receptor 10 (TLR10) Cascade	24/1270	97/11214	0.247423	2.18472	4.18785	0.00015496	0.00576549	0.00523198	DUSP4/DUSP6/ELK1/IRAK2/MAP2K1/MAP2K3/MAPK10/MAPK11/MAPK8/MEF2A/MYD88/N4BP1/NFKB1/NFKB2/NFKBIA/NFKBIB/NLRC5/RIPK2/RPS6KA1/RPS6KA3/S100A12/TAB2/TNIP2/TRAF2	24
R-HSA-168176	Toll Like Receptor 5 (TLR5) Cascade	24/1270	97/11214	0.247423	2.18472	4.18785	0.00015496	0.00576549	0.00523198	DUSP4/DUSP6/ELK1/IRAK2/MAP2K1/MAP2K3/MAPK10/MAPK11/MAPK8/MEF2A/MYD88/N4BP1/NFKB1/NFKB2/NFKBIA/NFKBIB/NLRC5/RIPK2/RPS6KA1/RPS6KA3/S100A12/TAB2/TNIP2/TRAF2	24
R-HSA-975871	MyD88 cascade initiated on plasma membrane	24/1270	97/11214	0.247423	2.18472	4.18785	0.00015496	0.00576549	0.00523198	DUSP4/DUSP6/ELK1/IRAK2/MAP2K1/MAP2K3/MAPK10/MAPK11/MAPK8/MEF2A/MYD88/N4BP1/NFKB1/NFKB2/NFKBIA/NFKBIB/NLRC5/RIPK2/RPS6KA1/RPS6KA3/S100A12/TAB2/TNIP2/TRAF2	24
R-HSA-975138	TRAF6 mediated induction of NFkB and MAP kinases upon TLR7/8 or 9 activation	25/1270	103/11214	0.242718	2.14318	4.16525	0.000158268	0.00576549	0.00523198	CD14/DUSP4/DUSP6/ELK1/IRAK2/MAP2K1/MAP2K3/MAPK10/MAPK11/MAPK8/MEF2A/MYD88/N4BP1/NFKB1/NFKB2/NFKBIA/NFKBIB/NLRC5/RIPK2/RPS6KA1/RPS6KA3/S100A12/TAB2/TNIP2/TRAF2	25
R-HSA-5357905	Regulation of TNFR1 signaling	15/1270	48/11214	0.3125	2.75935	4.36522	0.000173205	0.00616289	0.0055926	BIRC2/BIRC3/CFLAR/CYLD/IKBKE/OPTN/OTUD1/OTULIN/SPPL2A/TNF/TNFAIP3/TRAF1/TRAF2/UBE2D1/XIAP	15
R-HSA-73887	Death Receptor Signaling	33/1270	154/11214	0.214286	1.89213	3.98374	0.000207511	0.00717833	0.00651408	ABR/ADAM17/AKAP13/ARHGEF33/ARHGEF40/BIRC2/BIRC3/CFLAR/CYLD/GNA13/HDAC2/IKBKE/MAPK8/MYD88/NFKB1/NFKBIA/OPTN/OTUD1/OTULIN/RIPK2/SPPL2A/SQSTM1/TAB2/TNF/TNFAIP3/TNFRSF10B/TNFRSF10D/TNFSF10/TRAF1/TRAF2/TRIO/UBE2D1/XIAP	33
R-HSA-75205	Dissolution of Fibrin Clot	7/1270	13/11214	0.538462	4.75457	4.84045	0.000217334	0.00717833	0.00651408	ANXA2/PLAU/PLAUR/SERPINB6/SERPINB8/SERPINE1/SERPINE2	7
R-HSA-168138	Toll Like Receptor 9 (TLR9) Cascade	26/1270	111/11214	0.234234	2.06827	4.04208	0.000218712	0.00717833	0.00651408	CD14/DUSP4/DUSP6/ELK1/IRAK2/IRF7/MAP2K1/MAP2K3/MAPK10/MAPK11/MAPK8/MEF2A/MYD88/N4BP1/NFKB1/NFKB2/NFKBIA/NFKBIB/NLRC5/RIPK2/RPS6KA1/RPS6KA3/S100A12/TAB2/TNIP2/TRAF2	26
R-HSA-5357786	TNFR1-induced proapoptotic signaling	10/1270	25/11214	0.4	3.53197	4.52913	0.000220511	0.00717833	0.00651408	BIRC2/BIRC3/CYLD/IKBKE/OPTN/OTUD1/TNF/TNFAIP3/TRAF2/XIAP	10
R-HSA-445144	Signal transduction by L1	9/1270	21/11214	0.428571	3.78425	4.56381	0.000245915	0.0076064	0.00690254	FGFR1/ITGA5/ITGAV/ITGB3/L1CAM/MAP2K1/NCAM1/NRP1/PAK1	9
R-HSA-622312	Inflammasomes	9/1270	21/11214	0.428571	3.78425	4.56381	0.000245915	0.0076064	0.00690254	AIM2/CASP1/HSP90AB1/NFKB1/NFKB2/P2RX7/PANX1/PSTPIP1/TXN	9
R-HSA-5218859	Regulated Necrosis	17/1270	60/11214	0.283333	2.50181	4.16829	0.000248575	0.0076064	0.00690254	BIRC2/BIRC3/CASP1/CASP5/CFLAR/CHMP4B/CHMP7/CYCS/FLOT1/GSDME/GZMB/IL1A/IL1B/TNFRSF10B/TNFSF10/TRAF2/XIAP	17
R-HSA-5357801	Programmed Cell Death	39/1270	199/11214	0.19598	1.73049	3.7156	0.000410649	0.0120826	0.0109645	AKT3/ARHGAP10/BID/BIRC2/BIRC3/CASP1/CASP5/CD14/CFLAR/CHMP4B/CHMP7/CTNNB1/CYCS/DFFA/FLOT1/GSDME/GZMB/IL1A/IL1B/KPNA1/KPNB1/MAPK8/PLEC/PPP3CC/PRKCD/PSMD1/PSMD11/PSMD7/PSMD8/STK26/TNFRSF10B/TNFSF10/TP53BP2/TRAF2/UNC5B/VIM/XIAP/YWHAG/YWHAZ	39
R-HSA-9711123	Cellular response to chemical stress	39/1270	199/11214	0.19598	1.73049	3.7156	0.000410649	0.0120826	0.0109645	ABCC1/ABCC3/ABCF2/AKT3/AREG/ATOX1/CCL2/CDKN1A/CHD9/CUL3/CYCS/ERO1A/G6PD/GCLM/HELZ2/HMOX2/ME1/MT-CO1/MYC/NCF1/NCF2/NFE2L2/NFKB1/NOTCH1/NQO1/PGD/PRDX1/PRKCD/PSMD1/PSMD11/PSMD7/PSMD8/SESN2/SLC7A11/SOD2/SQSTM1/TALDO1/TXN/TXNRD1	39
R-HSA-447115	Interleukin-12 family signaling	16/1270	57/11214	0.280702	2.47857	3.99935	0.000421155	0.0121579	0.0110328	ANXA2/EBI3/GSTO1/HSPA9/IL12B/IL23A/IL27RA/PITPNA/PSME2/RALA/RAP1B/SOD2/STAT1/STAT4/TALDO1/TYK2	16
R-HSA-5357956	TNFR1-induced NF-kappa-B signaling pathway	11/1270	33/11214	0.333333	2.94331	3.99522	0.000684082	0.0193823	0.0175888	BIRC2/BIRC3/CYLD/OPTN/OTUD1/TAB2/TNF/TNFAIP3/TRAF1/TRAF2/XIAP	11
R-HSA-210500	Glutamate Neurotransmitter Release Cycle	9/1270	24/11214	0.375	3.31122	4.05055	0.000798188	0.0218076	0.0197897	ARL6IP5/PPFIA2/RIMS1/SLC17A7/SLC1A1/SLC1A3/SNAP25/STX1A/STXBP1	9
R-HSA-449836	Other interleukin signaling	9/1270	24/11214	0.375	3.31122	4.05055	0.000798188	0.0218076	0.0197897	CSF1/CSF1R/CSF3/IL16/IL32/SNAP25/STX1A/STX4/TYK2	9
R-HSA-194138	Signaling by VEGF	24/1270	108/11214	0.222222	1.9622	3.59073	0.000847055	0.0227367	0.0206328	AHCYL1/AKT3/AXL/BCAR1/CTNNB1/CTNND1/FLT1/FYN/ITGAV/ITGB3/MAPK11/NCF1/NCF2/NRP1/NRP2/PAK1/PRKACA/PRKCD/SH2D2A/SHB/SPHK1/SRC/VEGFA/VEGFC	24
R-HSA-9031628	NGF-stimulated transcription	12/1270	39/11214	0.307692	2.7169	3.83827	0.000890716	0.0234965	0.0213222	DNM2/EGR1/EGR2/EGR3/ELK1/F3/JUNB/JUND/NAB1/RRAD/SGK1/TRIB1	12
R-HSA-210990	PECAM1 interactions	6/1270	12/11214	0.5	4.41496	4.22971	0.00105198	0.0271688	0.0246548	FYN/ITGAV/ITGB3/LYN/PTPN6/SRC	6
R-HSA-399954	Sema3A PAK dependent Axon repulsion	7/1270	16/11214	0.4375	3.86309	4.0955	0.00106544	0.0271688	0.0246548	FYN/HSP90AB1/LIMK1/NRP1/PAK1/PLXNA1/SEMA3A	7
R-HSA-9705462	Inactivation of CSF3 (G-CSF) signaling	9/1270	25/11214	0.36	3.17877	3.89734	0.00112313	0.0281704	0.0255636	CSF3/ELOC/HCK/LYN/SOCS3/STAT1/STAT5A/TYK2/UBE2D1	9
R-HSA-2219530	Constitutive Signaling by Aberrant PI3K in Cancer	20/1270	86/11214	0.232558	2.05347	3.50465	0.00123344	0.0304381	0.0276215	AREG/BDNF/CD80/CD86/EREG/FGF2/FGFR1/FYN/HBEGF/KITLG/KL/MET/NRG1/PDGFRA/PIK3AP1/PIK3R5/PIK3R6/RAC2/RHOG/SRC	20
R-HSA-1442490	Collagen degradation	16/1270	64/11214	0.25	2.20748	3.4619	0.00165679	0.0390206	0.0354099	ADAM17/COL13A1/COL19A1/COL23A1/COL6A1/COL7A1/COL9A2/MMP1/MMP10/MMP12/MMP14/MMP19/MMP3/MMP7/MMP8/MMP9	16
R-HSA-450294	MAP kinase activation	16/1270	64/11214	0.25	2.20748	3.4619	0.00165679	0.0390206	0.0354099	DUSP4/DUSP6/ELK1/IRAK2/MAP2K1/MAP2K3/MAPK10/MAPK11/MAPK8/MEF2A/NFKB1/RIPK2/RPS6KA1/RPS6KA3/TAB2/TNIP2	16
R-HSA-512988	Interleukin-3, Interleukin-5 and GM-CSF signaling	13/1270	47/11214	0.276596	2.44232	3.54099	0.00165774	0.0390206	0.0354099	CSF2/CSF2RA/CSF2RB/FYN/HCK/IL2RG/IL3RA/LYN/PRKACA/PTPN6/RAPGEF1/STAT5A/YWHAZ	13
R-HSA-1362409	Mitochondrial iron-sulfur cluster biogenesis	6/1270	13/11214	0.461538	4.07535	3.96479	0.00176739	0.0409714	0.0371801	FDX1/HSCB/ISCU/LYRM4/SLC25A28/SLC25A37	6
R-HSA-6811558	PI5P, PP2A and IER3 Regulate PI3K/AKT Signaling	24/1270	114/11214	0.210526	1.85893	3.29406	0.00186586	0.0426084	0.0386656	AREG/BDNF/CD80/CD86/EREG/FGF2/FGFR1/FYN/HBEGF/IER3/IL1RAP/IL33/KITLG/KL/MET/MYD88/NRG1/PDGFRA/PIK3AP1/PIK3R5/PIK3R6/RAC2/RHOG/SRC	24
R-HSA-166520	Signaling by NTRKs	27/1270	134/11214	0.201493	1.77916	3.2426	0.0019823	0.0437604	0.039711	BDNF/DNM2/DUSP4/DUSP6/EGR1/EGR2/EGR3/ELK1/F3/FYN/JUNB/JUND/MAP2K1/MAPK11/MEF2A/NAB1/NTRK1/PCSK5/RALA/RAPGEF1/RIT1/RPS6KA1/RPS6KA3/RRAD/SGK1/SRC/TRIB1	27
R-HSA-199418	Negative regulation of the PI3K/AKT network	25/1270	121/11214	0.206612	1.82436	3.25814	0.00199551	0.0437604	0.039711	AKT3/AREG/BDNF/CD80/CD86/EREG/FGF2/FGFR1/FYN/HBEGF/IER3/IL1RAP/IL33/KITLG/KL/MET/MYD88/NRG1/PDGFRA/PIK3AP1/PIK3R5/PIK3R6/RAC2/RHOG/SRC	25
R-HSA-9730414	MITF-M-regulated melanocyte development	30/1270	154/11214	0.194805	1.72011	3.21563	0.00200211	0.0437604	0.039711	AKT3/ATP6V1A/ATP6V1B2/BCL2A1/CCND1/CDH2/CDKN1A/CSF1/CTNNB1/DARS1/DPF3/IRF4/KITLG/MARS1/MET/MLPH/RPS6KA1/SERPINE1/SS18/TBX2/TBX3/TCF7L2/TFAP2A/TFE3/TFEB/TFEC/TNFSF11/XPO1/YWHAG/YWHAZ	30
R-HSA-187037	Signaling by NTRK1 (TRKA)	24/1270	115/11214	0.208696	1.84277	3.24636	0.00211089	0.0454883	0.041279	DNM2/DUSP4/DUSP6/EGR1/EGR2/EGR3/ELK1/F3/JUNB/JUND/MAP2K1/MAPK11/MEF2A/NAB1/NTRK1/RALA/RAPGEF1/RIT1/RPS6KA1/RPS6KA3/RRAD/SGK1/SRC/TRIB1	24
R-HSA-425393	Transport of inorganic cations/anions and amino acids/oligopeptides	23/1270	109/11214	0.211009	1.86319	3.23627	0.0022257	0.0472961	0.0429196	CTNS/SLC12A4/SLC12A5/SLC15A3/SLC16A10/SLC17A7/SLC1A1/SLC1A3/SLC1A5/SLC20A1/SLC24A4/SLC26A6/SLC36A1/SLC36A4/SLC3A2/SLC43A2/SLC4A2/SLC4A8/SLC6A6/SLC7A11/SLC7A2/SLC7A5/SLC9A1	23

## Sheet: Enriched in WM115 SC-CM macr.
ID	Description	GeneRatio	BgRatio	RichFactor	FoldEnrichment	zScore	pvalue	p.adjust	qvalue	geneID	Count
R-HSA-449147	Signaling by Interleukins	104/912	460/11214	0.226087	2.77998	11.5986	8.22163e-23	1.19789e-19	1.07833e-19	ALOX5/ANXA2/BCL6/CASP1/CCL19/CCL2/CCL20/CCL22/CCL3/CCL3L1/CCL4/CCL5/CCND1/CD80/CD86/CISH/CREB1/CSF1/CSF2/CSF2RB/CXCL1/CXCL2/CXCL8/EBI3/ELK1/FGF2/FPR1/FYN/HCK/HIF1A/ICAM1/IL12B/IL13RA1/IL15RA/IL16/IL18R1/IL18RAP/IL1A/IL1B/IL1R2/IL1RAP/IL1RN/IL23A/IL24/IL27RA/IL2RA/IL32/IL33/IL36G/IL6/IL7R/IRAK2/IRF4/JUNB/LIF/LYN/MAP2K1/MAP2K3/MAPK10/MAPK11/MCL1/MMP1/MMP9/MYC/N4BP1/NFKB1/NFKB2/NFKBIA/NFKBIB/NKIRAS1…	104
R-HSA-6783783	Interleukin-10 signaling	28/912	47/11214	0.595745	7.32531	12.9289	3.2208e-19	2.34636e-16	2.11217e-16	CCL19/CCL2/CCL20/CCL22/CCL3/CCL3L1/CCL4/CCL5/CD80/CD86/CSF1/CSF2/CXCL1/CXCL2/CXCL8/FPR1/ICAM1/IL12B/IL1A/IL1B/IL1R2/IL1RN/IL6/LIF/PTAFR/PTGS2/TNF/TYK2	28
R-HSA-380108	Chemokine receptors bind chemokines	23/912	59/11214	0.389831	4.79338	8.6919	5.57537e-11	2.70777e-08	2.43751e-08	ACKR3/CCL1/CCL13/CCL17/CCL19/CCL2/CCL20/CCL22/CCL3/CCL3L1/CCL4/CCL5/CCL7/CCR7/CXCL1/CXCL13/CXCL2/CXCL3/CXCL5/CXCL6/CXCL8/CXCR3/CXCR5	23
R-HSA-166166	MyD88-independent TLR4 cascade	31/912	111/11214	0.279279	3.43403	7.6677	5.37475e-10	1.5662e-07	1.40988e-07	BIRC2/BIRC3/CD14/CREB1/ELK1/IKBKE/IRAK2/IRF7/MAP2K1/MAP2K3/MAPK10/MAPK11/N4BP1/NFKB1/NFKB2/NFKBIA/NFKBIB/NKIRAS1/NLRC5/OPTN/RELA/RIPK2/RPS6KA3/S100A12/TAB2/TANK/TIFA/TNIP2/TRAF2/TRAF3/UBE2D1	31
R-HSA-937061	TRIF (TICAM1)-mediated TLR4 signaling	31/912	111/11214	0.279279	3.43403	7.6677	5.37475e-10	1.5662e-07	1.40988e-07	BIRC2/BIRC3/CD14/CREB1/ELK1/IKBKE/IRAK2/IRF7/MAP2K1/MAP2K3/MAPK10/MAPK11/N4BP1/NFKB1/NFKB2/NFKBIA/NFKBIB/NKIRAS1/NLRC5/OPTN/RELA/RIPK2/RPS6KA3/S100A12/TAB2/TANK/TIFA/TNIP2/TRAF2/TRAF3/UBE2D1	31
R-HSA-168164	Toll Like Receptor 3 (TLR3) Cascade	30/912	106/11214	0.283019	3.48001	7.63285	7.17175e-10	1.74154e-07	1.56772e-07	BIRC2/BIRC3/CREB1/ELK1/IKBKE/IRAK2/IRF7/MAP2K1/MAP2K3/MAPK10/MAPK11/N4BP1/NFKB1/NFKB2/NFKBIA/NFKBIB/NKIRAS1/NLRC5/OPTN/RELA/RIPK2/RPS6KA3/S100A12/TAB2/TANK/TIFA/TNIP2/TRAF2/TRAF3/UBE2D1	30
R-HSA-6785807	Interleukin-4 and Interleukin-13 signaling	30/912	108/11214	0.277778	3.41557	7.50499	1.17761e-09	2.45112e-07	2.20647e-07	ALOX5/BCL6/CCL2/CCL22/CCND1/CXCL8/FGF2/HIF1A/ICAM1/IL12B/IL13RA1/IL1A/IL1B/IL23A/IL6/IRF4/JUNB/LIF/MCL1/MMP1/MMP9/MYC/OSM/PIM1/PTGS2/SOCS3/TNF/TYK2/VEGFA/VIM	30
R-HSA-166016	Toll Like Receptor 4 (TLR4) Cascade	33/912	147/11214	0.22449	2.76034	6.39201	5.85354e-08	9.58547e-06	8.62875e-06	BIRC2/BIRC3/CD14/CREB1/ELK1/IKBKE/IRAK2/IRF7/MAP2K1/MAP2K3/MAPK10/MAPK11/N4BP1/NFKB1/NFKB2/NFKBIA/NFKBIB/NKIRAS1/NLRC5/OPTN/RELA/RIPK2/RPS6KA3/S100A12/S100A8/S100A9/TAB2/TANK/TIFA/TNIP2/TRAF2/TRAF3/UBE2D1	33
R-HSA-446652	Interleukin-1 family signaling	32/912	140/11214	0.228571	2.81053	6.41378	5.92102e-08	9.58547e-06	8.62875e-06	ALOX5/CASP1/IL18R1/IL18RAP/IL1A/IL1B/IL1R2/IL1RAP/IL1RN/IL33/IL36G/IRAK2/MAP2K1/N4BP1/NFKB1/NFKB2/NFKBIA/NFKBIB/NKIRAS1/NLRC5/PSMD11/PTPN12/PTPN2/PTPN6/RELA/RIPK2/S100A12/SQSTM1/TAB2/TIFA/TNIP2/TRAF2	32
R-HSA-5676594	TNF receptor superfamily (TNFSF) members mediating non-canonical NF-kB pathway	10/912	18/11214	0.555556	6.83114	7.36641	2.88497e-07	4.2034e-05	3.78386e-05	BIRC2/BIRC3/CD40/LTA/LTB/TNFRSF12A/TNFSF13B/TNFSF14/TRAF2/TRAF3	10
R-HSA-168898	Toll-like Receptor Cascades	34/912	172/11214	0.197674	2.43062	5.62549	9.16266e-07	0.000121364	0.00010925	BIRC2/BIRC3/CD14/CREB1/ELK1/IKBKE/IRAK2/IRF7/MAP2K1/MAP2K3/MAPK10/MAPK11/N4BP1/NFKB1/NFKB2/NFKBIA/NFKBIB/NKIRAS1/NLRC5/OPTN/RELA/RIPK2/RPS6KA3/S100A12/S100A8/S100A9/TAB2/TANK/TIFA/TLR8/TNIP2/TRAF2/TRAF3/UBE2D1	34
R-HSA-168181	Toll Like Receptor 7/8 (TLR7/8) Cascade	25/912	108/11214	0.231481	2.84631	5.73634	1.28236e-06	0.000155699	0.000140159	CD14/CREB1/ELK1/IRAK2/IRF7/MAP2K1/MAP2K3/MAPK10/MAPK11/N4BP1/NFKB1/NFKB2/NFKBIA/NFKBIB/NKIRAS1/NLRC5/RELA/RIPK2/RPS6KA3/S100A12/TAB2/TIFA/TLR8/TNIP2/TRAF2	25
R-HSA-975155	MyD88 dependent cascade initiated on endosome	24/912	104/11214	0.230769	2.83755	5.6014	2.20884e-06	0.00024756	0.000222852	CD14/CREB1/ELK1/IRAK2/IRF7/MAP2K1/MAP2K3/MAPK10/MAPK11/N4BP1/NFKB1/NFKB2/NFKBIA/NFKBIB/NKIRAS1/NLRC5/RELA/RIPK2/RPS6KA3/S100A12/TAB2/TIFA/TNIP2/TRAF2	24
R-HSA-166058	MyD88:MAL(TIRAP) cascade initiated on plasma membrane	25/912	113/11214	0.221239	2.72037	5.4686	3.09914e-06	0.000301029	0.000270984	CD14/CREB1/ELK1/IRAK2/MAP2K1/MAP2K3/MAPK10/MAPK11/N4BP1/NFKB1/NFKB2/NFKBIA/NFKBIB/NKIRAS1/NLRC5/RELA/RIPK2/RPS6KA3/S100A12/S100A8/S100A9/TAB2/TIFA/TNIP2/TRAF2	25
R-HSA-168188	Toll Like Receptor TLR6:TLR2 Cascade	25/912	113/11214	0.221239	2.72037	5.4686	3.09914e-06	0.000301029	0.000270984	CD14/CREB1/ELK1/IRAK2/MAP2K1/MAP2K3/MAPK10/MAPK11/N4BP1/NFKB1/NFKB2/NFKBIA/NFKBIB/NKIRAS1/NLRC5/RELA/RIPK2/RPS6KA3/S100A12/S100A8/S100A9/TAB2/TIFA/TNIP2/TRAF2	25
R-HSA-71240	Tryptophan catabolism	8/912	14/11214	0.571429	7.02632	6.71281	3.57855e-06	0.000325871	0.000293347	IDO1/IDO2/KMO/KYNU/SLC36A4/SLC3A2/SLC7A5/TDO2	8
R-HSA-168179	Toll Like Receptor TLR1:TLR2 Cascade	25/912	116/11214	0.215517	2.65001	5.31485	5.10597e-06	0.0004133	0.000372049	CD14/CREB1/ELK1/IRAK2/MAP2K1/MAP2K3/MAPK10/MAPK11/N4BP1/NFKB1/NFKB2/NFKBIA/NFKBIB/NKIRAS1/NLRC5/RELA/RIPK2/RPS6KA3/S100A12/S100A8/S100A9/TAB2/TIFA/TNIP2/TRAF2	25
R-HSA-181438	Toll Like Receptor 2 (TLR2) Cascade	25/912	116/11214	0.215517	2.65001	5.31485	5.10597e-06	0.0004133	0.000372049	CD14/CREB1/ELK1/IRAK2/MAP2K1/MAP2K3/MAPK10/MAPK11/N4BP1/NFKB1/NFKB2/NFKBIA/NFKBIB/NKIRAS1/NLRC5/RELA/RIPK2/RPS6KA3/S100A12/S100A8/S100A9/TAB2/TIFA/TNIP2/TRAF2	25
R-HSA-9020702	Interleukin-1 signaling	23/912	102/11214	0.22549	2.77264	5.35084	5.43635e-06	0.000416882	0.000375274	IL1A/IL1B/IL1R2/IL1RAP/IL1RN/IRAK2/MAP2K1/N4BP1/NFKB1/NFKB2/NFKBIA/NFKBIB/NKIRAS1/NLRC5/PSMD11/RELA/RIPK2/S100A12/SQSTM1/TAB2/TIFA/TNIP2/TRAF2	23
R-HSA-975138	TRAF6 mediated induction of NFkB and MAP kinases upon TLR7/8 or 9 activation	23/912	103/11214	0.223301	2.74572	5.29559	6.47082e-06	0.000439166	0.000395334	CD14/CREB1/ELK1/IRAK2/MAP2K1/MAP2K3/MAPK10/MAPK11/N4BP1/NFKB1/NFKB2/NFKBIA/NFKBIB/NKIRAS1/NLRC5/RELA/RIPK2/RPS6KA3/S100A12/TAB2/TIFA/TNIP2/TRAF2	23
R-HSA-9031628	NGF-stimulated transcription	13/912	39/11214	0.333333	4.09868	5.76744	6.88698e-06	0.000439166	0.000395334	CDK5R2/CREB1/EGR1/EGR2/EGR3/ELK1/F3/JUNB/JUND/NAB1/RRAD/SGK1/TRIB1	13
R-HSA-168138	Toll Like Receptor 9 (TLR9) Cascade	24/912	111/11214	0.216216	2.65861	5.22495	7.40444e-06	0.000439166	0.000395334	CD14/CREB1/ELK1/IRAK2/IRF7/MAP2K1/MAP2K3/MAPK10/MAPK11/N4BP1/NFKB1/NFKB2/NFKBIA/NFKBIB/NKIRAS1/NLRC5/RELA/RIPK2/RPS6KA3/S100A12/TAB2/TIFA/TNIP2/TRAF2	24
R-HSA-445989	TAK1-dependent IKK and NF-kappa-B activation	14/912	45/11214	0.311111	3.82544	5.65044	7.64834e-06	0.000439166	0.000395334	IRAK2/N4BP1/NFKB1/NFKB2/NFKBIA/NFKBIB/NKIRAS1/NLRC5/RELA/RIPK2/S100A12/TAB2/TIFA/TRAF2	14
R-HSA-168142	Toll Like Receptor 10 (TLR10) Cascade	22/912	97/11214	0.226804	2.7888	5.26442	7.83687e-06	0.000439166	0.000395334	CREB1/ELK1/IRAK2/MAP2K1/MAP2K3/MAPK10/MAPK11/N4BP1/NFKB1/NFKB2/NFKBIA/NFKBIB/NKIRAS1/NLRC5/RELA/RIPK2/RPS6KA3/S100A12/TAB2/TIFA/TNIP2/TRAF2	22
R-HSA-168176	Toll Like Receptor 5 (TLR5) Cascade	22/912	97/11214	0.226804	2.7888	5.26442	7.83687e-06	0.000439166	0.000395334	CREB1/ELK1/IRAK2/MAP2K1/MAP2K3/MAPK10/MAPK11/N4BP1/NFKB1/NFKB2/NFKBIA/NFKBIB/NKIRAS1/NLRC5/RELA/RIPK2/RPS6KA3/S100A12/TAB2/TIFA/TNIP2/TRAF2	22
R-HSA-975871	MyD88 cascade initiated on plasma membrane	22/912	97/11214	0.226804	2.7888	5.26442	7.83687e-06	0.000439166	0.000395334	CREB1/ELK1/IRAK2/MAP2K1/MAP2K3/MAPK10/MAPK11/N4BP1/NFKB1/NFKB2/NFKBIA/NFKBIB/NKIRAS1/NLRC5/RELA/RIPK2/RPS6KA3/S100A12/TAB2/TIFA/TNIP2/TRAF2	22
R-HSA-210500	Glutamate Neurotransmitter Release Cycle	10/912	24/11214	0.416667	5.12336	6.01643	8.22044e-06	0.000443599	0.000399324	ARL6IP5/PPFIA2/RIMS1/SLC17A7/SLC1A1/SLC1A3/SNAP25/STX1A/STXBP1/TSPOAP1	10
R-HSA-202733	Cell surface interactions at the vascular wall	27/912	137/11214	0.19708	2.42331	4.98708	1.26634e-05	0.000638408	0.000574689	CD44/CD48/CD58/FYN/ITGA5/ITGA6/ITGAV/ITGB3/JAM2/LYN/MMP1/OLR1/PROC/PROCR/PTPN6/SDC4/SELPLG/SLC16A3/SLC3A2/SLC7A11/SLC7A5/SLC7A6/SRC/THBD/TNFRSF10B/TNFRSF10D/TREM1	27
R-HSA-5357786	TNFR1-induced proapoptotic signaling	10/912	25/11214	0.4	4.91842	5.83557	1.27068e-05	0.000638408	0.000574689	BIRC2/BIRC3/CYLD/IKBKE/OPTN/OTUD1/TNF/TNFAIP3/TRAF2/XIAP	10
R-HSA-9660826	Purinergic signaling in leishmaniasis infection	10/912	26/11214	0.384615	4.72925	5.66408	1.91517e-05	0.000900128	0.000810287	C3/CASP1/HSP90AB1/IL1A/IL1B/NFKB1/NFKB2/NT5E/P2RX7/RELA	10
R-HSA-9664424	Cell recruitment (pro-inflammatory response)	10/912	26/11214	0.384615	4.72925	5.66408	1.91517e-05	0.000900128	0.000810287	C3/CASP1/HSP90AB1/IL1A/IL1B/NFKB1/NFKB2/NT5E/P2RX7/RELA	10
R-HSA-5668541	TNFR2 non-canonical NF-kB pathway	20/912	89/11214	0.224719	2.76316	4.9686	2.32035e-05	0.00103165	0.000928684	BIRC2/BIRC3/CD40/CD70/LTA/LTB/NFKB2/PSMD11/RELB/TNF/TNFRSF12A/TNFRSF14/TNFRSF18/TNFRSF9/TNFSF13B/TNFSF14/TNFSF15/TNFSF4/TRAF2/TRAF3	20
R-HSA-168928	DDX58/IFIH1-mediated induction of interferon-alpha/beta	19/912	82/11214	0.231707	2.84909	5.00006	2.33662e-05	0.00103165	0.000928684	CYLD/HSP90AB1/IFIH1/IKBKE/IRF7/NFKB1/NFKB2/NFKBIA/NFKBIB/NKIRAS1/NLRC5/OTUD5/RELA/S100A12/TANK/TNFAIP3/TRAF2/TRAF3/UBE2D1	19
R-HSA-168643	Nucleotide-binding domain, leucine rich repeat containing receptor (NLR) signaling pathways	15/912	57/11214	0.263158	3.2358	5.03495	3.43122e-05	0.00146892	0.00132231	AIM2/BIRC2/BIRC3/CASP1/CYLD/HSP90AB1/IRAK2/MAPK11/NFKB1/NFKB2/P2RX7/RELA/RIPK2/TAB2/TNFAIP3	15
R-HSA-5357956	TNFR1-induced NF-kappa-B signaling pathway	11/912	33/11214	0.333333	4.09868	5.30385	3.52864e-05	0.00146892	0.00132231	BIRC2/BIRC3/CYLD/OPTN/OTUD1/TAB2/TNF/TNFAIP3/TRAF1/TRAF2/XIAP	11
R-HSA-73887	Death Receptor Signaling	28/912	154/11214	0.181818	2.23565	4.59382	4.15358e-05	0.00168105	0.00151326	AKAP13/ARHGEF33/ARHGEF40/BIRC2/BIRC3/CFLAR/CYLD/IKBKE/MCF2/NFKB1/NFKBIA/OPTN/OTUD1/RELA/RIPK2/SQSTM1/TAB2/TIAM2/TNF/TNFAIP3/TNFRSF10B/TNFRSF10D/TNFSF10/TRAF1/TRAF2/TRIO/UBE2D1/XIAP	28
R-HSA-112409	RAF-independent MAPK1/3 activation	9/912	23/11214	0.391304	4.8115	5.44406	4.29675e-05	0.00169199	0.00152311	DUSP1/DUSP10/DUSP2/DUSP5/DUSP8/IL6/MAP2K1/PEA15/TYK2	9
R-HSA-194138	Signaling by VEGF	22/912	108/11214	0.203704	2.50475	4.67515	4.67054e-05	0.00179078	0.00161205	AHCYL1/AKT3/AXL/BCAR1/FLT1/FYN/ITGAV/ITGB3/ITPR2/MAPK11/NCF1/NCF2/NRP1/NRP2/PRKACA/PRKCD/SH2D2A/SHB/SPHK1/SRC/VEGFA/VEGFC	22
R-HSA-5218859	Regulated Necrosis	15/912	60/11214	0.25	3.07401	4.79258	6.5679e-05	0.0024537	0.0022088	BIRC2/BIRC3/CASP1/CFLAR/CHMP4B/CHMP7/FLOT1/GZMB/IL1A/IL1B/IRF1/TNFRSF10B/TNFSF10/TRAF2/XIAP	15
R-HSA-198725	Nuclear Events (kinase and transcription factor activation)	15/912	61/11214	0.245902	3.02362	4.71515	8.06466e-05	0.00292026	0.00262879	CDK5R2/CREB1/EGR1/EGR2/EGR3/ELK1/F3/JUNB/JUND/MAPK11/NAB1/RPS6KA3/RRAD/SGK1/TRIB1	15
R-HSA-5357905	Regulation of TNFR1 signaling	13/912	48/11214	0.270833	3.33018	4.81348	8.21761e-05	0.00292026	0.00262879	BIRC2/BIRC3/CFLAR/CYLD/IKBKE/OPTN/OTUD1/TNF/TNFAIP3/TRAF1/TRAF2/UBE2D1/XIAP	13
R-HSA-933542	TRAF6 mediated NF-kB activation	9/912	25/11214	0.36	4.42658	5.10308	9.25644e-05	0.0032111	0.00289061	IFIH1/NFKB1/NFKB2/NFKBIA/NFKBIB/NKIRAS1/RELA/S100A12/TRAF2	9
R-HSA-75893	TNF signaling	14/912	57/11214	0.245614	3.02008	4.54915	0.000140393	0.00475703	0.00428224	BIRC2/BIRC3/CFLAR/CYLD/IKBKE/OPTN/OTUD1/TAB2/TNF/TNFAIP3/TRAF1/TRAF2/UBE2D1/XIAP	14
R-HSA-210990	PECAM1 interactions	6/912	12/11214	0.5	6.14803	5.30861	0.000171445	0.005551	0.00499696	FYN/ITGAV/ITGB3/LYN/PTPN6/SRC	6
R-HSA-4755510	SUMOylation of immune response proteins	6/912	12/11214	0.5	6.14803	5.30861	0.000171445	0.005551	0.00499696	EIF2AK2/IKBKE/NFKB2/NFKBIA/PIAS3/RELA	6
R-HSA-877300	Interferon gamma signaling	19/912	96/11214	0.197917	2.43359	4.19707	0.000224191	0.007101	0.00639226	CAMK2A/CD44/HLA-F/ICAM1/IFNGR2/IRF1/IRF4/IRF7/MT2A/NCAM1/OAS2/PRKCD/PTAFR/PTPN1/PTPN2/PTPN6/SMAD7/SOCS3/TRIM38	19
R-HSA-75205	Dissolution of Fibrin Clot	6/912	13/11214	0.461538	5.6751	5.01801	0.000296539	0.0091927	0.00827519	ANXA2/PLAT/PLAUR/SERPINB8/SERPINE1/SERPINE2	6
R-HSA-5669034	TNFs bind their physiological receptors	9/912	29/11214	0.310345	3.81602	4.51766	0.000337222	0.0102361	0.00921445	CD70/LTA/TNFRSF14/TNFRSF18/TNFRSF9/TNFSF13B/TNFSF14/TNFSF15/TNFSF4	9
R-HSA-5663202	Diseases of signal transduction by growth factor receptors and second messengers	58/912	454/11214	0.127753	1.57086	3.69445	0.000350583	0.0104245	0.00938403	AGO3/AKT1S1/AKT3/AREG/BCL11A/BCL2A1/CAMK2A/CD80/CD86/CEBPB/CREB1/DLL4/DUSP10/DUSP8/EREG/ETV6/FGF2/FGFR1/FYN/GZMB/HBEGF/HEY1/HIP1/IRF4/ITGB3/JAG1/JUNB/KITLG/KL/KREMEN1/KSR1/LYN/MAMLD1/MAP2K1/MCL1/MECP2/MET/MRAS/MYC/NF1/NOTCH1/NRG1/PAPSS1/PDGFRA/PIK3R5/PIK3R6/PIM1/PSMD11/PTPN12/PTPN6/RAP1B/RHOG/SQSTM1/SRC/STAT5A/TCF7L2/TENT4A/TYK2	58
R-HSA-909733	Interferon alpha/beta signaling	16/912	77/11214	0.207792	2.55502	4.07376	0.000388159	0.0113109	0.010182	ADAR/EGR1/EIF2AK2/HLA-F/IFIT1/IFNAR1/IRF1/IRF4/IRF7/OAS2/PTPN1/PTPN6/RNASEL/SOCS3/STAT2/TYK2	16
R-HSA-9860927	Turbulent (oscillatory, disturbed) flow shear stress activates signaling by PIEZO1 and integrins in endothelial cells	9/912	30/11214	0.3	3.68882	4.38754	0.000447368	0.0127807	0.0115051	ANXA2/IKBKE/ITGA5/ITGAV/ITGB3/NFKB1/NFKBIA/PTPN1/RELA	9
R-HSA-2219530	Constitutive Signaling by Aberrant PI3K in Cancer	17/912	86/11214	0.197674	2.43062	3.96242	0.000479145	0.0133235	0.0119937	AREG/CD80/CD86/EREG/FGF2/FGFR1/FYN/HBEGF/KITLG/KL/MET/NRG1/PDGFRA/PIK3R5/PIK3R6/RHOG/SRC	17
R-HSA-416700	Other semaphorin interactions	7/912	19/11214	0.368421	4.53012	4.58197	0.000484659	0.0133235	0.0119937	ITGA1/PLXNA1/PLXNC1/SEMA4A/SEMA4D/SEMA6D/SEMA7A	7
R-HSA-418594	G alpha (i) signalling events	43/912	318/11214	0.13522	1.66267	3.56679	0.000626092	0.0168929	0.0152068	ACKR3/AHCYL1/C3/CAMK2A/CCL1/CCL13/CCL19/CCL20/CCL4/CCL4L2/CCL5/CCR7/CREB1/CXCL1/CXCL13/CXCL2/CXCL3/CXCL5/CXCL6/CXCL8/CXCR3/CXCR5/FPR1/GAL/GNG11/HCAR2/HCAR3/ITPR2/LPAR1/OPN3/PDE4A/PDE4B/PPP3CC/PRKACA/PRKCD/RGS12/RGS16/RGSL1/S1PR2/S1PR3/SRC/SSTR2/TAS2R14	43
R-HSA-2219528	PI3K/AKT Signaling in Cancer	20/912	112/11214	0.178571	2.19572	3.78388	0.000637934	0.0168994	0.0152127	AKT1S1/AKT3/AREG/CD80/CD86/CREB1/EREG/FGF2/FGFR1/FYN/HBEGF/KITLG/KL/MET/NRG1/PDGFRA/PIK3R5/PIK3R6/RHOG/SRC	20
R-HSA-199418	Negative regulation of the PI3K/AKT network	21/912	121/11214	0.173554	2.13403	3.73154	0.000697896	0.0181578	0.0163455	AKT3/AREG/CD80/CD86/EREG/FGF2/FGFR1/FYN/HBEGF/IER3/IL1RAP/IL33/KITLG/KL/MET/NRG1/PDGFRA/PIK3R5/PIK3R6/RHOG/SRC	21
R-HSA-6811558	PI5P, PP2A and IER3 Regulate PI3K/AKT Signaling	20/912	114/11214	0.175439	2.1572	3.69486	0.000805048	0.0205782	0.0185243	AREG/CD80/CD86/EREG/FGF2/FGFR1/FYN/HBEGF/IER3/IL1RAP/IL33/KITLG/KL/MET/NRG1/PDGFRA/PIK3R5/PIK3R6/RHOG/SRC	20
R-HSA-375276	Peptide ligand-binding receptors	30/912	201/11214	0.149254	1.83523	3.55508	0.000831668	0.0208921	0.0188069	ACKR3/C3/CCL1/CCL13/CCL17/CCL19/CCL2/CCL20/CCL22/CCL3/CCL3L1/CCL4/CCL5/CCL7/CCR7/CXCL1/CXCL13/CXCL2/CXCL3/CXCL5/CXCL6/CXCL8/CXCR3/CXCR5/ECE1/FPR1/GAL/NMB/SSTR2/TAC3	30
R-HSA-913531	Interferon Signaling	38/912	276/11214	0.137681	1.69293	3.46797	0.000902218	0.0210552	0.0189537	ADAR/CAMK2A/CD44/EGR1/EIF2AK2/EIF2S1/FANCE/FKBP5/HLA-F/HSPA1A/ICAM1/IFIH1/IFIT1/IFNAR1/IFNGR2/IRF1/IRF4/IRF7/MT2A/NCAM1/NEDD4/NUP188/NUP58/NUP62/OAS2/PRKCD/PTAFR/PTPN1/PTPN2/PTPN6/RNASEL/SMAD7/SOCS3/SPHK1/STAT2/TRIM38/TUBAL3/TYK2	38
R-HSA-9006925	Intracellular signaling by second messengers	41/912	305/11214	0.134426	1.65291	3.43961	0.000933057	0.0210552	0.0189537	AGO3/AHCYL1/AKT1S1/AKT3/AREG/CAMK2A/CD80/CD86/CREB1/EED/EGR1/EREG/FGF2/FGFR1/FYN/HBEGF/IER3/IL1RAP/IL33/ITPR2/KITLG/KL/MET/NEDD4/NRG1/PDGFRA/PHC1/PHC2/PIK3R5/PIK3R6/PRKACA/PRKCD/PSMD11/RHOG/RNF2/SALL4/SGK1/SNAI1/SRC/USP13/XIAP	41
R-HSA-4420097	VEGFA-VEGFR2 Pathway	18/912	99/11214	0.181818	2.23565	3.67413	0.000940145	0.0210552	0.0189537	AHCYL1/AKT3/AXL/BCAR1/FYN/ITGAV/ITGB3/ITPR2/MAPK11/NCF1/NCF2/PRKACA/PRKCD/SH2D2A/SHB/SPHK1/SRC/VEGFA	18
R-HSA-373076	Class A/1 (Rhodopsin-like receptors)	44/912	334/11214	0.131737	1.61984	3.42165	0.000942116	0.0210552	0.0189537	ACKR3/ADRA1B/C3/CCL1/CCL13/CCL17/CCL19/CCL2/CCL20/CCL22/CCL3/CCL3L1/CCL4/CCL5/CCL7/CCR7/CXCL1/CXCL13/CXCL2/CXCL3/CXCL5/CXCL6/CXCL8/CXCR3/CXCR5/ECE1/FPR1/GAL/GPR132/GPR35/GPR68/HCAR2/HCAR3/HRH1/LPAR1/NMB/OPN3/PTAFR/PTGER2/PTGIR/S1PR2/S1PR3/SSTR2/TAC3	44
R-HSA-352230	Amino acid transport across the plasma membrane	9/912	33/11214	0.272727	3.35347	4.02831	0.000966186	0.0210552	0.0189537	SLC1A5/SLC36A4/SLC3A2/SLC43A2/SLC6A6/SLC7A11/SLC7A2/SLC7A5/SLC7A6	9
R-HSA-9725371	Nuclear events stimulated by ALK signaling in cancer	9/912	33/11214	0.272727	3.35347	4.02831	0.000966186	0.0210552	0.0189537	AGO3/BCL2A1/CEBPB/GZMB/IRF4/JUNB/MECP2/PTPN6/STAT5A	9
R-HSA-1606322	ZBP1(DAI) mediated induction of type I IFNs	7/912	21/11214	0.333333	4.09868	4.22874	0.000968223	0.0210552	0.0189537	DTX4/NFKB1/NFKB2/NFKBIA/NFKBIB/NKIRAS1/RELA	7
R-HSA-445144	Signal transduction by L1	7/912	21/11214	0.333333	4.09868	4.22874	0.000968223	0.0210552	0.0189537	FGFR1/ITGA5/ITGAV/ITGB3/MAP2K1/NCAM1/NRP1	7
R-HSA-622312	Inflammasomes	7/912	21/11214	0.333333	4.09868	4.22874	0.000968223	0.0210552	0.0189537	AIM2/CASP1/HSP90AB1/NFKB1/NFKB2/P2RX7/RELA	7
R-HSA-844456	The NLRP3 inflammasome	6/912	16/11214	0.375	4.61102	4.30048	0.00111877	0.0239712	0.0215787	CASP1/HSP90AB1/NFKB1/NFKB2/P2RX7/RELA	6
R-HSA-1257604	PIP3 activates AKT signaling	36/912	263/11214	0.136882	1.68311	3.33533	0.00135147	0.0285376	0.0256893	AGO3/AKT1S1/AKT3/AREG/CD80/CD86/CREB1/EED/EGR1/EREG/FGF2/FGFR1/FYN/HBEGF/IER3/IL1RAP/IL33/KITLG/KL/MET/NEDD4/NRG1/PDGFRA/PHC1/PHC2/PIK3R5/PIK3R6/PSMD11/RHOG/RNF2/SALL4/SGK1/SNAI1/SRC/USP13/XIAP	36
R-HSA-1810476	RIP-mediated NFkB activation via ZBP1	6/912	17/11214	0.352941	4.33978	4.10005	0.00161109	0.0330614	0.0297616	NFKB1/NFKB2/NFKBIA/NFKBIB/NKIRAS1/RELA	6
R-HSA-264642	Acetylcholine Neurotransmitter Release Cycle	6/912	17/11214	0.352941	4.33978	4.10005	0.00161109	0.0330614	0.0297616	PPFIA2/RIMS1/SNAP25/STX1A/STXBP1/TSPOAP1	6
R-HSA-196108	Pregnenolone biosynthesis	5/912	12/11214	0.416667	5.12336	4.25198	0.00171643	0.0342581	0.0308389	AKR1B1/FDX1/STARD4/TSPO/TSPOAP1	5
R-HSA-2029481	FCGR activation	5/912	12/11214	0.416667	5.12336	4.25198	0.00171643	0.0342581	0.0308389	FCGR2A/FYN/HCK/LYN/SRC	5
R-HSA-187037	Signaling by NTRK1 (TRKA)	19/912	115/11214	0.165217	2.03152	3.30813	0.00222773	0.0426148	0.0383614	CDK5R2/CREB1/EGR1/EGR2/EGR3/ELK1/F3/JUNB/JUND/MAP2K1/MAPK11/NAB1/RAPGEF1/RIT1/RPS6KA3/RRAD/SGK1/SRC/TRIB1	19
R-HSA-1474290	Collagen formation	16/912	90/11214	0.177778	2.18596	3.36094	0.00225013	0.0426148	0.0383614	BMP1/COL13A1/COL19A1/COL22A1/COL24A1/COL6A1/COL7A1/DST/ITGA6/LOXL2/MMP7/MMP9/P3H2/P4HA1/P4HA2/PLEC	16
R-HSA-181429	Serotonin Neurotransmitter Release Cycle	6/912	18/11214	0.333333	4.09868	3.91453	0.00225212	0.0426148	0.0383614	PPFIA2/RIMS1/SNAP25/STX1A/STXBP1/TSPOAP1	6
R-HSA-181430	Norepinephrine Neurotransmitter Release Cycle	6/912	18/11214	0.333333	4.09868	3.91453	0.00225212	0.0426148	0.0383614	PPFIA2/RIMS1/SNAP25/STX1A/STXBP1/TSPOAP1	6
R-HSA-168638	NOD1/2 Signaling Pathway	9/912	37/11214	0.243243	2.99093	3.60904	0.00232154	0.0428437	0.0385676	BIRC2/BIRC3/CASP1/CYLD/IRAK2/MAPK11/RIPK2/TAB2/TNFAIP3	9
R-HSA-9634638	Estrogen-dependent nuclear events downstream of ESR-membrane signaling	7/912	24/11214	0.291667	3.58635	3.77377	0.00232303	0.0428437	0.0385676	AKT3/AREG/CCND1/CREB1/ELK1/EREG/HBEGF	7
R-HSA-1474244	Extracellular matrix organization	41/912	321/11214	0.127726	1.57052	3.08567	0.00248453	0.0452494	0.0407331	ADAM19/ADAMTS5/BMP1/CD44/COL13A1/COL19A1/COL22A1/COL24A1/COL6A1/COL7A1/DST/FGF2/ICAM1/ICAM4/ICAM5/ITGA1/ITGA11/ITGA5/ITGA6/ITGAV/ITGB3/ITGB8/JAM2/LOXL2/MMP1/MMP10/MMP12/MMP7/MMP8/MMP9/NCAM1/P3H2/P4HA1/P4HA2/PLEC/SDC4/SERPINE1/SGCB/SSPN/TGFB3/VCAN	41
R-HSA-1362409	Mitochondrial iron-sulfur cluster biogenesis	5/912	13/11214	0.384615	4.72925	4.00279	0.00260387	0.0462663	0.0416485	FDX1/ISCU/LYRM4/SLC25A28/SLC25A37	5
R-HSA-9013973	TICAM1-dependent activation of IRF3/IRF7	5/912	13/11214	0.384615	4.72925	4.00279	0.00260387	0.0462663	0.0416485	IKBKE/IRF7/OPTN/TANK/TRAF3	5
