# Supplementary material for: Melanoma stem cells drive macrophage reprogramming to a hybrid phenotype, modulating melanoma stemness and compromising NK cell-mediated immunity
Source: Front Immunol. 2026 Jun 2;17:1698412. doi: 10.3389/fimmu.2026.1698412 (PMC13269258; doi:10.3389/fimmu.2026.1698412)
Supplement: Supplementary Table 4 — Functional annotation of curated macrophage-state signatures by Metascape. Metascape enrichment analysis of the curated macrophage-state signatures derived from the single-cell RNA-seq dataset (GSE115978), including FCN1+IL1B+ TAMs, C1QC+APOE+ TAMs, and FOLR2+SEPP1+ TAMs. For each signature, the table reports the top enriched functional categories and pathways. [file Table4.xlsx]

## Sheet: FCN1+IL1B+ TAMs
GO	Category	Description	Count	%	Log10(P)	Log10(q)
R-HSA-6798695	Reactome Gene Sets	Neutrophil degranulation	7	53.85	-9.48	-5.15
GO:0042742	GO Biological Processes	defense response to bacterium	6	46.15	-8.45	-4.41
GO:0006959	GO Biological Processes	humoral immune response	5	38.46	-7.02	-3.16
GO:0030595	GO Biological Processes	leukocyte chemotaxis	4	30.77	-6.42	-2.78
GO:0002252	GO Biological Processes	immune effector process	5	38.46	-5.91	-2.35

## Sheet: C1QC+APOE+ TAMs
GO	Category	Description	Count	%	Log10(P)	Log10(q)
hsa05150	KEGG Pathway	Staphylococcus aureus infection	7	38.89	-12.90	-8.57
GO:0002683	GO Biological Processes	negative regulation of immune system process	10	55.56	-12.56	-8.53
GO:0002697	GO Biological Processes	regulation of immune effector process	8	44.44	-10.38	-6.89
GO:0002478	GO Biological Processes	antigen processing and presentation of exogenous peptide antigen	4	22.22	-7.89	-5.08
GO:0030100	GO Biological Processes	regulation of endocytosis	5	27.78	-6.01	-3.47
GO:0050864	GO Biological Processes	regulation of B cell activation	3	16.67	-4.13	-1.90
GO:0006898	GO Biological Processes	receptor-mediated endocytosis	3	16.67	-3.88	-1.68
GO:0006954	GO Biological Processes	inflammatory response	3	16.67	-2.26	-0.17

## Sheet: FOLR2+SEPP1+ TAMs
GO	Category	Description	Count	%	Log10(P)	Log10(q)
GO:0045926	GO Biological Processes	negative regulation of growth	4	20.00	-4.87	-0.82
GO:0032370	GO Biological Processes	positive regulation of lipid transport	3	15.00	-4.64	-0.82
WP2806	WikiPathways	Complement system	3	15.00	-4.48	-0.82
GO:0008037	GO Biological Processes	cell recognition	3	15.00	-3.94	-0.61
GO:0007584	GO Biological Processes	response to nutrient	3	15.00	-3.90	-0.61
GO:0007626	GO Biological Processes	locomotory behavior	3	15.00	-3.43	-0.37
GO:0045765	GO Biological Processes	regulation of angiogenesis	3	15.00	-2.76	0.00
GO:0044283	GO Biological Processes	small molecule biosynthetic process	3	15.00	-2.45	0.00
GO:0045785	GO Biological Processes	positive regulation of cell adhesion	3	15.00	-2.38	0.00
GO:0002694	GO Biological Processes	regulation of leukocyte activation	3	15.00	-2.13	0.00
